# Supplementary material for: Expression of Concern: Escalating spread of SARS-CoV-2 infection after school reopening among students in hotspot districts of Oromia Region in Ethiopia: Longitudinal study
Source: PLoS One. 2025 Dec 19;20(12):e0339229. doi: 10.1371/journal.pone.0339229 (PMC12716687; doi:10.1371/journal.pone.0339229)
Supplement: S2 File — (XLSX) [file pone.0339229.s001.xlsx]

## Sheet: School Sero survey first round
Column1	ParticipantID	Barcodereader	ElecsysResultR1	zone	Bloodsampletaken	Age group	CityTown	Woreda	Kebele	Currentlevelofschooling	FamilysizeNumberofpeople	Didthechildhavecontactwi	whereDoesthechildhavecon	Others	Didthechildhavecontactw	wheredoesthechildhavecon2	AQ	Feverselfreportedormeas	Cough	difficultofbreathfastbre	Chestpain	Wheezing	Sorethroat	Lossofsmellortest	Fatigue	Muscleachejointpain	Poorappetite	Runnynose	Anyotherspecify	specifyother3	Didyouseekmedicaltreatmen	Illneswasmild	Financialproblem	Distancefromfacility	Prefertraditionaltreatment	BK	Specifyother4	Hadthestudentbeenhospita	didthechildneedanyrespi	Didthechildhavecontacti	aAttendingorparticipating	bPartyfeast	cHolidaygathering	dAttendingworship	eVisitinghealthfacility	fMarket	gUsingpublictransportser	hOthersocialeventgatherin	hOtherspecify
1	5200855	39	Negative	Bishoftu Town	Yes	14 to 15	Bishoftu Town	Boshoftu	Birbirsa Foka	8	3-4	No			No			No	No	No	No	No	No	No	No	No	No	No	No											No	Never	Never	Never	Sometimes	Never	Never	Sometimes	Never	No
2	5200846	40	Negative	Bishoftu Town	Yes	14 to 15	Bishoftu Town	Boshoftu	Birbirsa Foka	8	8+	No			No			Yes	Yes	No	No	No	No	No	No	No	No	No	No		No	Yes	No	No	No	No				Yes	Frequently	Rarely	Never	Sometimes	Never	Sometimes	Frequently	Never	No
3	5200847	41	Positive	Bishoftu Town	Yes	12 to 13	Bishoftu Town	Boshoftu	Birbirsa Foka	7	5 -7	No			No			Yes	Yes	No	No	No	No	No	No	No	No	No	No		No	Yes	No	No	No	No				No	Sometimes	Never	Never	Sometimes	Never	Never	Frequently	Never	No
4	5180699	42	Negative	Bishoftu Town	Yes	10 to 11	Bishoftu Town	Boshoftu	8	5	1-2	No			No			No	No	No	No	No	No	No	No	No	No	Yes	No		No	No	No	No	Yes	No				No	Rarely	Rarely	Never	Never	Never	Sometimes	Never	Never	no
5	5180695	44	Positive	Bishoftu Town	Yes	18 to 19	Bishoftu Town	Boshoftu	garbicha	6	5 -7	No			No			No	No	No	No	No	No	No	No	No	No	No	Yes	no	No	No	No	No	No	No				No	Sometimes	Never	Never	Sometimes	Never	Sometimes	Sometimes	Never	no
6	5190794	52	Negative	Bishoftu Town	Yes	18 to 19	Bishoftu Town	Boshoftu	1	10	5 -7	No			No			No	No	No	No	Yes	No	No	No	No	No	No	No		Yes							Yes	Yes	No	Rarely	Never	Never	Never	Never	Rarely	Rarely	Never	no
7	5190755	53	Negative	Bishoftu Town	Yes	16 to 17	Bishoftu Town	Boshoftu	5	10	5 -7	No			No			No	No	No	No	No	No	No	No	No	No	No	No											No	Never	Never	Never	Never	Never	Sometimes	Sometimes	Never	no
8	5190827	54	Negative	Bishoftu Town	Yes	18 to 19	Bishoftu Town	Boshoftu	5	10	5 -7	Yes	Other (specify)	neigbour	No			No	No	No	No	No	No	No	No	No	No	No	No											No	Never	Never	Never	Never	Never	Never	Never	Never	no
9	5190799	60	Positive	Bishoftu Town	Yes	16 to 17	Bishoftu Town	Boshoftu	8	10	3-4	No			No			No	No	No	No	No	No	No	No	No	No	No	No											No	Never	Never	Rarely	Never	Never	Rarely	Rarely	Never	no
10	5190757	69	Negative	Bishoftu Town	Yes	18 to 19	Bishoftu Town	Boshoftu	1	10	3-4	No			No			No	No	No	No	No	No	No	No	No	No	No	No											No	Sometimes	Never	Never	Never	Never	Sometimes	Sometimes	Never	no
11	5190809	95	Negative	Bishoftu Town	Yes	18 to 19	Bishoftu Town	Boshoftu	1	10	3-4	No			No			No	No	No	No	No	No	No	No	No	No	No	No											No	Never	Never	Never	Never	Never	Rarely	Rarely	Never	no
12	5190731	97	Negative	Bishoftu Town	Yes	16 to 17	Bishoftu Town	Boshoftu	3	10	3-4	No			No			No	No	No	No	No	No	No	No	No	No	No	Yes	no	No	No	No	No	No	No				No	Never	Never	Never	Sometimes	Never	Never	Sometimes	Never	no
13	5190833	113	Negative	Bishoftu Town	Yes	14 to 15	Bishoftu Town	Boshoftu	2	10	5 -7	No			No			No	No	No	No	No	No	No	No	No	No	Yes	No		No	No	No	No	Yes	No				Yes	Never	Never	Sometimes	Never	Never	Rarely	Sometimes	Never	no
14	5190766	117	Negative	Bishoftu Town	Yes	18 to 19	Bishoftu Town	Boshoftu	1	10	8+	No			No			No	No	No	No	No	No	No	No	No	No	No	No											No	Never	Never	Never	Never	Never	Sometimes	Sometimes	Never	no
15	5190813	118	Negative	Bishoftu Town	Yes	16 to 17	Bishoftu Town	Boshoftu	1	10	5 -7	No			No			No	No	No	No	No	No	No	No	No	No	No	No											No	Rarely	Never	Sometimes	Never	Never	Rarely	Rarely	Never	no
16	5190769	126	Negative	Bishoftu Town	Yes	16 to 17	Bishoftu Town	Boshoftu	2	10	1-2	No			No			No	No	No	No	No	No	No	No	No	No	No	No											No	Never	Never	Never	Never	Never	Sometimes	Sometimes	Never	no
17	5190726	131	Negative	Bishoftu Town	Yes	18 to 19	Bishoftu Town	Boshoftu	4	10	8+	No			No			Yes	Yes	No	No	No	No	No	No	No	No	No	No		No	Yes	No	No	No	No				No	Never	Never	Never	Sometimes	Never	Rarely	Sometimes	Never	no
18	5190753	137	Positive	Bishoftu Town	Yes	16 to 17	Bishoftu Town	Boshoftu	Kurkura	10	5 -7	No			No			No	No	No	No	No	No	No	No	No	No	No	No											No	Never	Never	Never	Never	Never	Never	Sometimes	Never	no
19	5190788	139	Negative	Bishoftu Town	Yes	16 to 17	Bishoftu Town	Boshoftu	2	10	3-4	No			No			No	Yes	No	No	No	No	No	No	No	No	No	No		No	No	No	No	Yes	No				No	Never	Never	Never	Never	Never	Never	Never	Never	no
20	5190774	143	Negative	Bishoftu Town	Yes	16 to 17	Bishoftu Town	Boshoftu	2	10	1-2	No			No			No	No	No	No	No	No	No	No	No	No	No	No											No	Never	Never	Never	Never	Never	Sometimes	Sometimes	Never	no
21	5190817	144	Negative	Bishoftu Town	Yes	16 to 17	Bishoftu Town	Boshoftu	3	10	3-4	No			No			No	No	No	No	No	No	No	No	No	No	No	No											No	Never	Never	Rarely	Never	Never	Rarely	Rarely	Rarely
22	5190832	147	Negative	Bishoftu Town	Yes	16 to 17	Bishoftu Town	Boshoftu	1	10	8+	No			No			No	No	No	No	No	No	No	No	No	No	No	Yes	no	No	No	No	No	No	No				No	Never	Never	Never	Sometimes	Sometimes	Never	Frequently	Never	no
23	5190818	149	Negative	Bishoftu Town	Yes	16 to 17	Bishoftu Town	Boshoftu	1	10	5 -7	No			No			No	No	No	No	No	No	No	No	No	No	No	No											No	Never	Never	Never	Never	Rarely	Rarely	Rarely	Never	no
24	5190787	225	Negative	Bishoftu Town	Yes	16 to 17	Bishoftu Town	Boshoftu	1	10	3-4	No			No			No	Yes	No	No	No	No	No	No	No	No	No	No		No	Yes	No	No	No	No				No	Never	Never	Never	Never	Never	Rarely	Never	Never	no
25	5190830	239	Negative	Bishoftu Town	Yes	16 to 17	Bishoftu Town	Boshoftu	1	10	1-2	No			No			No	No	No	No	No	No	No	No	No	No	No	No											No	Never	Rarely	Sometimes	Never	Never	Sometimes	Sometimes	Never	no
26	5180707	242	Negative	Bishoftu Town	Yes	14 to 15	Bishoftu Town	Boshoftu	8	4	3-4	No			No			No	No	No	No	No	No	No	No	No	No	No	No											No	Never	Never	Sometimes	Never	Never	Never	Never	Never	no
27	5180701	248	Negative	Bishoftu Town	Yes	14 to 15	Bishoftu Town	Boshoftu	4	8	3-4	No			No			No	No	No	No	No	No	No	No	No	No	Yes	No		No	No	No	No	Yes	No				No	Never	Never	Never	Never	Never	Sometimes	Never	Never	no
28	5210882	260	Positive	Bishoftu Town	Yes	16 to 17	Bishoftu Town	Boshoftu	1	11	1-2	No			No			Yes	No	No	No	No	No	No	No	No	No	No	No		No	No	No	No	Yes	No				No	Never	Never	Rarely	Never	Never	Rarely	Rarely	Rarely
29	5200849	269	Negative	Bishoftu Town	Yes	14 to 15	Bishoftu Town	Boshoftu	Birbersa Foqaa	7	5 -7	No			No			No	No	No	No	No	No	No	No	No	No	Yes	No		No	No	No	No	Yes	No				No	Never	Never	Sometimes	Never	Never	Rarely	Never	Never	no
30	5200861	277	Negative	Bishoftu Town	Yes	12 to 13	Bishoftu Town	Ada'a	Udee	6	3-4	No			No			No	No	No	No	No	No	No	No	No	No	No	No											No	Never	Never	Never	Never	Never	Never	Never	Never	no
31	9391208	283	Negative	East Shoa	Yes	16 to 17	Ada'a	Ada'a	Udee	10	8+	No			No			No	No	No	No	No	No	No	No	No	No	No	No											No	Frequently	Never	Sometimes	Frequently	Never	Sometimes	Sometimes	Frequently
32	9391210	289	Negative	East Shoa	Yes	16 to 17	Ada'a	Ada'a	udee	10	5 -7	No			No			No	No	No	No	No	No	No	No	No	No	No	No											No	Frequently	Sometimes	Sometimes	Frequently	Rarely	Frequently	Frequently	Sometimes
33	9391220	297	Negative	East Shoa	Yes	14 to 15	Ada'a	Ada'a	Udee	10	3-4	No			No			No	No	No	No	No	No	No	No	No	No	No	No											No	Frequently	Rarely	Sometimes	Frequently	Frequently	Sometimes	Sometimes	Sometimes
34	9391216	298	Negative	East Shoa	Yes	14 to 15	Ada'a	Ada'a	Udee	10	3-4	No			No			No	No	No	No	No	No	No	No	No	No	No	No											No	Sometimes	Never	Sometimes	Frequently	Sometimes	Frequently	Frequently	Rarely
35	9391222	300	Positive	East Shoa	Yes	16 to 17	Ada'a	Ada'a	Udee	10	3-4	No			No			No	No	No	No	No	No	No	No	No	No	No	No											No	Sometimes	Never	Sometimes	Frequently	Sometimes	Frequently	Frequently	Rarely
36	9371194	309	Negative	East Shoa	Yes	16 to 17	Ada'a	Ada'a	Hidi	10	8+	No			No			No	Yes	No	No	No	No	No	No	No	No	No	No		No	No	No	No	Yes	No				No	Sometimes	Never	Never	Sometimes	Never	Sometimes	Sometimes	Sometimes
37	9361191	310	Negative	East Shoa	Yes	12 to 13	Ada'a	Ada'a	Hidi	7	3-4	No			No			No	No	No	No	No	No	No	No	No	No	No	No											No	Frequently	Never	Sometimes	Frequently	Rarely	Sometimes	Sometimes	Sometimes
38	9361181	312	Negative	East Shoa	Yes	14 to 15	Ada'a	Ada'a	Hidi	7	3-4	No			No			No	No	No	No	No	No	No	No	No	No	No	No											No	Sometimes	Never	Sometimes	Frequently	Rarely	Sometimes	Sometimes	Rarely
39	9361160	315	Negative	East Shoa	Yes	14 to 15	Ada'a	Ada'a	Hidi	7	8+	No			No			No	No	No	No	No	No	No	No	No	No	No	No											No	Rarely	Never	Sometimes	Sometimes	Never	Sometimes	Sometimes	Rarely
40	9361163	320	Negative	East Shoa	Yes	12 to 13	Ada'a	Ada'a	Hidi	5	3-4	No			No			No	No	No	No	No	No	No	No	No	No	No	No											No	Sometimes	Never	Rarely	Never	Never	Sometimes	Sometimes	Rarely
41	9361164	321	Negative	East Shoa	Yes	14 to 15	Ada'a	Ada'a	Hidi	6	5 -7	No			No			No	No	No	No	No	No	No	No	No	No	No	No											No	Sometimes	Never	Rarely	Rarely	Rarely	Sometimes	Sometimes	Rarely
42	9381204	322	Negative	East Shoa	Yes	12 to 13	Ada'a	Ada'a	karfe	4	8+	No			No			No	No	No	No	No	No	No	No	No	No	No	No											No	Sometimes	Never	Rarely	Sometimes	Never	Rarely	Sometimes	Rarely
43	9381203	323	Negative	East Shoa	Yes	12 to 13	Ada'a	Ada'a	Karfe	4	8+	No			No			No	No	No	No	No	No	No	No	No	No	No	No											No	Sometimes	Never	Sometimes	Rarely	Never	Rarely	Sometimes	Rarely
44	9361184	324	Negative	East Shoa	Yes	16 to 17	Ada'a	Ada'a	Hidi	5	3-4	No			No			No	No	No	No	No	No	No	No	No	No	No	No											No	Sometimes	Never	Rarely	Rarely	Never	Sometimes	Sometimes	Rarely
45	9361165	326	Negative	East Shoa	Yes	14 to 15	Ada'a	Ada'a	Hidi	6	3-4	No			No			No	No	No	No	No	No	No	No	No	No	No	No											No	Sometimes	Never	Rarely	Rarely	Never	Rarely	Sometimes	Rarely
46	9361166	327	Negative	East Shoa	Yes	14 to 15	Ada'a	Ada'a	Dako	5	8+	No			No			No	No	No	No	No	No	No	No	No	No	No	No											No	Sometimes	Never	Rarely	Rarely	Rarely	Sometimes	Sometimes	Rarely
47	9361170	331	Negative	East Shoa	Yes	12 to 13	Ada'a	Ada'a	Hidi	6	5 -7	No			No			No	No	No	No	No	No	No	No	No	No	No	No											No	Rarely	Never	Rarely	Rarely	Never	Rarely	Sometimes	Rarely
48	9361159	340	Negative	East Shoa	Yes	16 to 17	Ada'a	Ada'a	Hidi	6	8+	No			No			No	No	No	No	No	No	No	No	No	No	No	No											No	Rarely	Never	Rarely	Rarely	Rarely	Sometimes	Sometimes	Rarely
49	9361185	343	Negative	East Shoa	Yes	14 to 15	Ada'a	Ada'a	Hidi	7	5 -7	No			No			No	No	No	No	No	No	No	No	No	No	No	No											No	Rarely	Never	Sometimes	Never	Never	Sometimes	Sometimes	Rarely
50	9361187	345	Negative	East Shoa	Yes	12 to 13	Ada'a	Ada'a	Hidi	5	3-4	No			No			No	No	No	No	No	No	No	No	No	No	No	No											No	Rarely	Rarely	Never	Rarely	Rarely	Rarely	Rarely	Rarely
51	9361189	347	Positive	East Shoa	Yes	12 to 13	Ada'a	Ada'a	Hidi	5	5 -7	No			No			No	No	No	No	No	No	No	No	No	No	No	No											No	Rarely	Rarely	Never	Rarely	Rarely	Rarely	Rarely	Rarely
52	9361190	348	Positive	East Shoa	Yes	12 to 13	Ada'a	Ada'a	Hidi	5	3-4	No			No			No	No	No	No	No	No	No	No	No	No	No	No											No	Sometimes	Never	Rarely	Never	Never	Rarely	Rarely	Rarely
53	13591804	378	Negative	Sebeta Town	Yes	20 to 21	Sebata Town	Sebeta Town	2	11	3-4	No			No			No	Yes	No	No	No	No	No	No	No	No	No	No		No	Yes	No	No	No	No				No	Sometimes	Never	Never	Never	Never	Never	Sometimes	Rarely
54	13591805	379	Positive	Sebeta Town	Yes	16 to 17	Sebata Town	Sebeta Town	2	11	5 -7	No			No			No	No	No	No	No	No	No	No	No	No	Yes	No		No	Yes	No	No	No	No				No	Sometimes	Never	Never	Never	Never	Rarely	Frequently	Rarely
55	13591807	384	Positive	Sebeta Town	Yes	18 to 19	Sebata Town	Sebeta Town	2	11	5 -7	No			No			No	Yes	No	No	No	No	No	No	No	No	No	No		No	Yes	No	No	No	No				No	Rarely	Never	Rarely	Never	Never	Sometimes	Sometimes	Rarely
56	13591793	386	Positive	Sebeta Town	Yes	16 to 17	Sebata Town	Sebeta Town	2	11	8+	No			No			No	Yes	No	No	No	No	No	No	No	No	No	No		Yes							Yes	No	No	Never	Never	Never	Never	Never	Rarely	Frequently	Rarely
57	13591781	387	Positive	Sebeta Town	Yes	16 to 17	Sebata Town	Sebeta Town	2	11	8+	No			No			No	Yes	No	No	No	No	No	No	No	No	Yes	No		No	Yes	No	No	No	No				No	Never	Never	Never	Never	Never	Sometimes	Rarely	Rarely
58	13591782	388	Negative	Sebeta Town	Yes	18 to 19	Sebata Town	Sebeta Town	2	10	3-4	No			No			No	Yes	No	No	No	No	No	No	No	No	Yes	No		No	Yes	No	No	No	No				No	Rarely	Never	Never	Never	Never	Never	Sometimes	Rarely
59	13591808	389	Negative	Sebeta Town	Yes	20 to 21	Sebata Town	Sebeta Town	2	10	1-2	No			No			No	Yes	No	No	No	No	No	No	No	No	Yes	No		No	Yes	No	No	No	No				No	Never	Never	Never	Never	Never	Rarely	Sometimes	Rarely
60	13591796	393	Negative	Sebeta Town	Yes	18 to 19	Sebata Town	Sebeta Town	2	10	5 -7	No			No			No	No	No	No	No	No	No	No	No	No	Yes	No		No	Yes	No	No	No	No				No	Rarely	Never	Sometimes	Never	Never	Sometimes	Frequently	Rarely
61	13591797	394	Negative	Sebeta Town	Yes	16 to 17	Sebata Town	Sebeta Town	2	10	8+	No			No			No	Yes	No	No	No	No	No	No	No	No	No	No		No	Yes	No	No	No	No				No	Sometimes	Never	Never	Never	Never	Never	Frequently	Rarely
62	13591809	395	Negative	Sebeta Town	Yes	16 to 17	Sebata Town	Sebeta Town	2	10	5 -7	No			No			No	Yes	No	No	No	No	No	No	No	No	No	No		No	Yes	No	No	No	No				No	Sometimes	Never	Never	Never	Never	Sometimes	Sometimes	Rarely
63	13591786	396	Positive	Sebeta Town	Yes	16 to 17	Sebata Town	Sebeta Town	2	10	5 -7	No			No			No	Yes	No	No	No	No	No	No	No	No	No	No		No	Yes	No	No	No	No				No	Never	Never	Rarely	Never	Never	Sometimes	Frequently	Rarely
64	13591787	397	Negative	Sebeta Town	Yes	18 to 19	Sebata Town	Sebeta Town	2	10	5 -7	No			No			No	No	No	No	No	No	No	No	No	No	Yes	No		No	Yes	No	No	No	No				No	Frequently	Never	Never	Never	Never	Never	Rarely	Rarely
65	13591866	401	Negative	Sebeta Town	Yes	20 to 21	Sebata Town	Sebeta Town	2	10	5 -7	No			No			No	Yes	No	No	No	No	No	No	No	No	No	No		No	Yes	No	No	No	No				No	Frequently	Never	Rarely	Never	Never	Rarely	Sometimes	Rarely
66	13561650	406	Negative	Sebeta Town	Yes	14 to 15	Sebata Town	Sebeta Town	7	7	3-4	No			No			No	Yes	No	No	No	No	No	No	No	No	No	No		No	Yes	No	No	No	No				No	Sometimes	Never	Never	Never	Never	Never	Sometimes	Rarely
67	13561651	407	Negative	Sebeta Town	Yes	12 to 13	Sebata Town	Sebeta Town	7	7	5 -7	No			No			No	Yes	No	No	No	No	No	No	No	No	No	No		No	Yes	No	No	No	No				No	Never	Never	Never	Never	Never	Sometimes	Sometimes	Rarely
68	13561655	412	Negative	Sebeta Town	Yes	14 to 15	Sebata Town	Sebeta Town	7	8	5 -7	No			No			No	Yes	No	No	No	No	No	No	No	No	Yes	No		No	Yes	No	No	No	No				No	Sometimes	Rarely	Never	Never	Never	Rarely	Rarely	Rarely
69	13571679	415	Negative	Sebeta Town	Yes	12 to 13	Sebata Town	Sebeta Town	5	4	5 -7	No			No			No	Yes	No	No	No	No	No	No	No	No	No	No		No	Yes	No	No	No	No				No	Never	Never	Never	Never	Never	Sometimes	Sometimes	Rarely
70	13571669	416	Negative	Sebeta Town	Yes	12 to 13	Sebata Town	Sebeta Town	5	6	5 -7	No			No			No	No	No	No	No	No	No	No	No	No	No	No											No	Rarely	Rarely	Rarely	Rarely	Sometimes	Sometimes	Sometimes	Rarely
71	13571660	418	Negative	Sebeta Town	Yes	10 to 11	Sebata Town	Sebeta Town	5	4	5 -7	No			No			No	Yes	No	No	No	No	No	No	No	Yes	No	No		No	Yes	No	No	No	No				No	Sometimes	Sometimes	Rarely	Never	Never	Never	Sometimes	Rarely
72	13571701	421	Negative	Sebeta Town	Yes	12 to 13	Sebata Town	Sebeta Town	5	4	5 -7	No			No			No	Yes	No	No	No	No	No	No	No	No	No	No		No	Yes	No	No	No	No				No	Never	Never	Never	Never	Never	Sometimes	Rarely	Rarely
73	13571682	423	Negative	Sebeta Town	Yes	10 to 11	Sebata Town	Sebeta Town	5	4	5 -7	No			No			No	Yes	No	No	No	No	No	No	No	No	Yes	No		No	Yes	No	No	No	No				No	Never	Never	Never	Never	Never	Sometimes	Sometimes	Rarely
74	13571672	424	Negative	Sebeta Town	Yes	10 to 11	Sebata Town	Sebeta Town	5	4	3-4	No			No			No	No	No	No	No	No	No	No	No	No	No	No											No	Sometimes	Rarely	Rarely	Rarely	Rarely	Rarely	Sometimes	Rarely
75	13571683	425	Negative	Sebeta Town	Yes	12 to 13	Sebata Town	Sebeta Town	5	4	5 -7	No			No			No	No	No	No	No	No	No	No	No	No	Yes	No		No	Yes	No	No	No	No				No	Never	Never	Never	Never	Never	Sometimes	Sometimes	Rarely
76	13571667	430	Negative	Sebeta Town	Yes	12 to 13	Sebata Town	Sebeta Town	5	7	3-4	No			No			No	Yes	No	No	No	No	Yes	Yes	No	No	No	No		No	No	No	No	Yes	No				No	Sometimes	Sometimes	Sometimes	Sometimes	Never	Rarely	Frequently	Rarely
77	13571702	431	Negative	Sebeta Town	Yes	16 to 17	Sebata Town	Sebeta Town	5	8	3-4	No			No			No	Yes	No	No	No	No	No	No	No	No	Yes	No		No	Yes	No	No	No	No				No	Rarely	Never	Never	Never	Never	Sometimes	Sometimes	Rarely
78	13571704	435	Negative	Sebeta Town	Yes	12 to 13	Sebata Town	Sebeta Town	5	6	8+	No			No			No	Yes	No	No	No	No	No	No	No	No	No	No		No	Yes	No	No	No	No				No	Never	Never	Never	Never	Never	Sometimes	Sometimes	Rarely
79	13571674	436	Negative	Sebeta Town	Yes	14 to 15	Sebata Town	Sebeta Town	5	8	3-4	No			No			No	Yes	No	No	No	No	No	No	No	No	Yes	No		No	Yes	No	No	No	No				No	Rarely	Never	Never	Never	Never	Never	Rarely	Rarely
80	13571700	437	Negative	Sebeta Town	Yes	14 to 15	Sebata Town	Sebeta Town	5	6	3-4	No			No			No	Yes	No	No	No	No	No	No	No	No	No	No		No	Yes	No	No	No	No				No	Rarely	Never	Never	Never	Never	Sometimes	Sometimes	Rarely
81	13571684	438	Negative	Sebeta Town	Yes	14 to 15	Sebata Town	Sebeta Town	5	6	5 -7	No			No			No	No	No	No	No	No	No	No	No	No	Yes	No		No	Yes	No	No	No	No				No	Never	Never	Never	Never	Rarely	Sometimes	Sometimes	Rarely
82	13571685	440	Negative	Sebeta Town	Yes	10 to 11	Sebata Town	Sebeta Town	5	5	3-4	No			No			No	Yes	No	No	No	No	No	No	No	No	No	No		No	Yes	No	No	No	No				No	Never	Never	Never	Never	Never	Rarely	Sometimes	Rarely
83	13571689	445	Negative	Sebeta Town	Yes	12 to 13	Sebata Town	Sebeta Town	5	6	3-4	No			No			No	Yes	No	No	No	No	No	No	No	No	Yes	No		No	Yes	No	No	No	No				No	Rarely	Rarely	Never	Never	Never	Rarely	Rarely	Rarely
84	13571691	447	Negative	Sebeta Town	Yes	10 to 11	Sebata Town	Sebeta Town	5	6	5 -7	No			No			No	Yes	No	No	No	No	No	No	No	No	No	No		No	Yes	No	No	No	No				No	Never	Rarely	Never	Never	Never	Rarely	Rarely	Rarely
85	13571693	451	Negative	Sebeta Town	Yes	12 to 13	Sebata Town	Sebeta Town	5	7	3-4	No			No			No	No	No	No	No	No	No	No	No	No	Yes	No		No	Yes	No	No	No	No				No	Rarely	Never	Never	Never	Never	Sometimes	Sometimes	Rarely
86	13571694	452	Negative	Sebeta Town	Yes	16 to 17	Sebata Town	Sebeta Town	5	7	5 -7	No			No			No	Yes	No	No	No	No	No	No	No	No	Yes	No		No	Yes	No	No	No	No				No	Never	Never	Never	Never	Never	Rarely	Sometimes	Rarely
87	13571695	454	Negative	Sebeta Town	Yes	12 to 13	Sebata Town	Sebeta Town	5	5	5 -7	No			No			No	No	No	No	No	No	No	No	No	No	Yes	No		No	Yes	No	No	No	No				No	Never	Never	Never	Never	Never	Never	Never	Rarely
88	13571659	457	Negative	Sebeta Town	Yes	14 to 15	Sebata Town	Sebeta Town	5	8	3-4	No			No			No	Yes	No	Yes	No	No	No	No	No	No	Yes	No		No	Yes	No	No	No	No				No	Sometimes	Never	Never	Never	Rarely	Never	Sometimes	Rarely
89	13571698	460	Negative	Sebeta Town	Yes	16 to 17	Sebata Town	Sebeta Town	5	7	5 -7	No			No			No	Yes	No	No	No	No	No	Yes	No	No	Yes	No		No	Yes	No	No	No	No				No	Never	Never	Sometimes	Rarely	Never	Never	Rarely	Never	no
90	13591838	467	Negative	Sebeta Town	Yes	16 to 17	Sebata Town	Sebeta Town	8	10	5 -7	No			No			No	No	No	No	No	No	No	No	No	No	No	No											No	Never	Never	Sometimes	Sometimes	Never	Never	Frequently	Never
91	13591768	475	Negative	Sebeta Town	Yes	20 to 21	Sebata Town	Sebeta Town	Almgana 02	10	5 -7	No			No			No	No	No	No	No	No	No	No	No	No	No	No											No	Sometimes	Never	Frequently	Never	Never	Sometimes	Never	Never	no
92	13591799	476	Negative	Sebeta Town	Yes	16 to 17	Sebata Town	Sebeta Town	Almgena	10	3-4	No			No			Yes	Yes	No	No	No	No	No	No	No	No	Yes	No		No	Yes	No	No	No	No				No	Sometimes	Never	Sometimes	Never	Never	Never	Sometimes	Never	no
93	13591803	481	Positive	Sebeta Town	Yes	24 to 25	Sebata Town	Sebeta Town	Karabu harbu 08	10	1-2	No			No			Yes	Yes	No	No	No	No	No	No	No	Yes	Yes	No		No	Yes	No	No	No	No				No	Never	Never	Rarely	Never	Never	Sometimes	Sometimes	Sometimes
94	13591824	483	Negative	Sebeta Town	Yes	18 to 19	Sebata Town	Sebeta Town	2	10	3-4	No			No			No	No	No	No	No	No	No	No	No	No	No	No											No	Never	Never	Rarely	Never	Never	Rarely	Rarely	Never	no
95	13591845	488	Negative	Sebeta Town	Yes	16 to 17	Sebata Town	Sebeta Town	3	10	3-4	No			No			No	No	No	No	No	No	No	No	No	No	No	No											No	Never	Never	Never	Frequently	Never	Sometimes	Frequently	Never
96	13591846	489	Negative	Sebeta Town	Yes	16 to 17	Sebata Town	Sebeta Town	8	10	5 -7	No			No			No	No	No	No	No	No	No	No	No	No	No	No											No	Never	Never	Never	Frequently	Never	Never	Never	Never
97	13581724	515	Negative	Sebeta Town	Yes	16 to 17	Sebata Town	Sebeta Town	8	10	3-4	No			No			No	No	No	No	No	No	No	No	No	No	No	No											No	Never	Never	Never	Never	Rarely	Never	Sometimes	Rarely
98	13581729	526	Positive	Sebeta Town	Yes	18 to 19	Sebata Town	Sebeta Town	2	10	5 -7	No			No			No	No	No	No	No	No	No	No	No	No	No	No											No	Rarely	Never	Never	Never	Never	Never	Never	Rarely
99	13591821	549	Negative	Sebeta Town	Yes	18 to 19	Sebata Town	Sebeta Town	2	10	1-2	No			No			No	No	No	No	No	No	No	No	No	No	No	No											No	Never	Never	Never	Never	Never	Never	Sometimes	Frequently
100	13591822	555	Negative	Sebeta Town	Yes	28 to 29	Sebata Town	Sebeta Town	8	11	3-4	No			No			No	No	No	No	No	No	No	No	No	No	No	No											No	Rarely	Never	Sometimes	Never	Never	Rarely	Never	Frequently
101	13581725	563	Negative	Sebeta Town	Yes	18 to 19	Sebata Town	Sebeta Town	8	11	3-4	No			No			No	No	No	No	No	No	No	No	No	No	No	No											No	Never	Never	Never	Never	Never	Sometimes	Rarely	Sometimes
102	13581751	574	Positive	Sebeta Town	Yes	16 to 17	Sebata Town	Sebeta Town	4	11	3-4	No			No			No	No	No	No	No	No	No	No	No	No	No	No											No	Never	Never	Never	Never	Never	Never	Frequently	Never
103	13581714	581	Negative	Sebeta Town	Yes	18 to 19	Sebata Town	Sebeta Town	4	11	8+	No			No			No	Yes	No	No	No	No	No	No	No	Yes	Yes	No		No	Yes	No	No	No	No				No	Never	Never	Never	Never	Never	Never	Frequently	Sometimes
104	13581763	586	Positive	Sebeta Town	Yes	18 to 19	Sebata Town	Sebeta Town	8	11	8+	No			No			No	No	No	No	No	No	No	No	No	No	No	No											No	Sometimes	Sometimes	Never	Frequently	Never	Sometimes	Frequently	Never
105	13581755	590	Negative	Sebeta Town	Yes	18 to 19	Sebata Town	Sebeta Town	4	12	8+	No			No			No	No	No	No	No	No	No	No	No	No	No	No											No	Never	Never	Never	Never	Never	Never	Frequently	Never
106	13581765	598	Negative	Sebeta Town	Yes	18 to 19	Sebata Town	Sebeta Town	8	12	5 -7	No			No			No	No	No	No	No	No	No	No	No	No	No	No											No	Never	Never	Never	Never	Sometimes	Never	Frequently	Never
107	13581759	599	Positive	Sebeta Town	Yes	16 to 17	Sebata Town	Sebeta Town	2	11	5 -7	No			No			No	No	No	No	No	No	No	No	No	No	No	No											No	Never	Never	Never	Frequently	Never	Never	Frequently	Never
108	8311112	645	Negative	East Harerghe	Yes	12 to 13	Babile	Babile	1	5	3-4	No			No			No	No	No	No	No	No	No	No	No	No	No	No											No	Never	Never	Never	Sometimes	Never	Sometimes	Rarely	Never
109	8311113	646	Negative	East Harerghe	Yes	12 to 13	Babile	Babile	1	5	8+	No			No			No	No	No	No	No	No	No	No	No	No	No	No											No	Rarely	Never	Never	Never	Never	Sometimes	Never	Never
110	8311109	647	Positive	East Harerghe	Yes	12 to 13	Babile	Babile	1	5	3-4	No			No			Yes	No	No	No	No	No	No	No	No	No	No	No		No	No	No	No	Yes	No				No	Never	Never	Never	Sometimes	Never	Never	Sometimes	Never
111	8311108	648	Negative	East Harerghe	Yes	12 to 13	Babile	Babile	Safara	6	8+	No			No			Yes	No	No	No	No	No	No	No	No	No	No	No		No	No	No	No	Yes	No				No	Never	Rarely	Never	Frequently	Never	Sometimes	Never	Never
112	8311110	649	Negative	East Harerghe	Yes	12 to 13	Babile	Babile	1	6	8+	No			No			No	No	No	No	No	No	No	No	No	No	No	Yes	Malaria	Yes							Yes	Yes	No	Never	Never	Never	Sometimes	Rarely	Sometimes	Never	Never
113	8311118	656	Negative	East Harerghe	Yes	14 to 15	Babile	Babile	1	7	5 -7	No			No			No	No	No	No	No	No	No	No	No	No	No	No											No	Never	Never	Never	Sometimes	Never	Rarely	Never	Never
114	8311126	659	Negative	East Harerghe	Yes	14 to 15	Babile	Babile	Bisidimo	8	5 -7	No			No			No	No	No	No	No	No	No	No	No	No	No	No											No	Never	Never	Never	Never	Never	Sometimes	Sometimes	Never
115	8311127	661	Positive	East Harerghe	Yes	14 to 15	Babile	Babile	Bisidimo	8	5 -7	No			No			No	No	No	No	No	No	No	No	No	No	No	No											No	Never	Sometimes	Never	Never	Never	Sometimes	Never	Never
116	8331136	666	Negative	East Harerghe	Yes	18 to 19	Babile	Babile	Najata Gamachisa	11	8+	No			No			No	No	No	No	No	No	No	No	No	No	No	No											No	Never	Rarely	Never	Never	Never	Never	Sometimes	Never
117	8331152	668	Positive	East Harerghe	Yes	14 to 15	Babile	Babile	1	10	5 -7	No			No			No	No	No	No	No	No	No	No	No	No	No	No											No	Never	Rarely	Never	Sometimes	Never	Never	Rarely	Never
118	8331138	671	Negative	East Harerghe	Yes	20 to 21	Babile	Babile	1	10	3-4	No			No			No	No	No	No	No	No	No	No	No	No	No	No											No	Never	Never	Never	Never	Never	Never	Never	Never
119	8331140	673	Negative	East Harerghe	Yes	18 to 19	Babile	Babile	Ifadin	10	3-4	No			No			No	No	No	No	No	No	No	No	No	No	No	No											No	Never	Never	Never	Never	Never	Never	Never	Never
120	8331131	675	Negative	East Harerghe	Yes	20 to 21	Babile	Babile	Iffadin	11	5 -7	No			No			No	No	No	No	Yes	No	No	Yes	No	No	Yes	No		Yes							Yes	No	No	Never	Sometimes	Rarely	Sometimes	Rarely	Sometimes	Sometimes	Never
121	8331143	677	Positive	East Harerghe	Yes	28 to 29	Babile	Babile	1	11	5 -7	No			No			No	No	No	No	No	No	No	No	No	No	No	No											No	Never	Never	Never	Never	Never	Never	Never	Never
122	8331130	678	Positive	East Harerghe	Yes	18 to 19	Babile	Babile	Bisidimo	11	3-4	No			No			Yes	No	No	No	No	No	No	No	No	Yes	No	No		Yes							No		No	Never	Sometimes	Never	Rarely	Rarely	Sometimes	Sometimes	Never
123	8331147	682	Negative	East Harerghe	Yes	18 to 19	Babile	Babile	bisidimo	12	8+	No			No			No	No	No	No	No	No	No	No	No	No	No	No											No	Never	Sometimes	Never	Sometimes	Never	Never	Never	Never
124	8331148	683	Negative	East Harerghe	Yes	18 to 19	Babile	Babile	Ifadin	12	5 -7	No			No			No	No	No	No	No	No	No	No	No	No	No	No											No	Never	Never	Never	Sometimes	Never	Never	Never	Never
125	8331149	684	Positive	East Harerghe	Yes	20 to 21	Babile	Babile	1	12	3-4	No			No			No	No	No	No	No	No	No	No	No	No	No	No											No	Never	Never	Never	Sometimes	Never	Never	Never	Never
126	8331129	688	Negative	East Harerghe	Yes	18 to 19	Babile	Babile	Ifadin	12	8+	No			No			No	No	No	No	No	No	No	No	No	No	No	No											No	Never	Never	Never	Sometimes	Rarely	Sometimes	Sometimes	Rarely
127	8331135	689	Negative	East Harerghe	Yes	18 to 19	Babile	Babile	Erer Ibada	12	5 -7	No			No			No	No	No	No	No	No	No	No	No	No	No	No											No	Never	Never	Never	Never	Sometimes	Sometimes	Sometimes	Never
128	8301095	690	Positive	East Harerghe	Yes	16 to 17	Babile	Babile	Bishan babile	7	5 -7	No			No			No	No	No	No	No	No	No	No	No	No	No	No											No	Never	Never	Never	Never	Never	Rarely	Rarely	Never
129	8301096	691	Negative	East Harerghe	Yes	14 to 15	Babile	Babile	Bishan babile	7	5 -7	No			No			No	No	No	No	No	No	No	No	No	No	No	No											No	Never	Rarely	Never	Sometimes	Never	Never	Never	Never
130	8301097	692	Negative	East Harerghe	Yes	14 to 15	Babile	Babile	Bishan babile	8	5 -7	No			No			No	No	No	No	No	No	No	No	No	No	No	No											No	Never	Never	Never	Never	Never	Sometimes	Sometimes	Never
131	8301098	693	Negative	East Harerghe	Yes	16 to 17	Babile	Babile	Bishan babile	8	5 -7	No			No			No	No	No	No	No	No	No	No	No	No	No	No											No	Never	Never	Never	Sometimes	Rarely	Sometimes	Sometimes	Never
132	8301099	694	Negative	East Harerghe	Yes	12 to 13	Babile	Babile	Bishan babile	8	8+	No			No			No	No	No	No	No	No	No	No	No	No	No	No											No	Never	Never	Never	Never	Never	Sometimes	Sometimes	Never
133	8301100	695	Negative	East Harerghe	Yes	16 to 17	Babile	Babile	Bishan babile	8	8+	No			No			No	No	No	No	No	No	No	No	No	No	No	No											No	Never	Never	Never	Never	Never	Sometimes	Never	Never
134	8351153	696	Negative	East Harerghe	Yes	18 to 19	Babile	Babile	Wayyu	11	8+	No			No			No	No	No	No	No	No	No	No	No	No	No	No											No	Never	Never	Never	Rarely	Never	Never	Never	Never
135	8351155	698	Positive	East Harerghe	Yes	16 to 17	Babile	Babile	Wayyu	10	3-4	No			No			No	No	No	No	No	No	No	No	No	No	No	No											No	Never	Never	Never	Never	Never	Never	Never	Never
136	11501424	707	Positive	Jimma	Yes	18 to 19	Seka Chekorsa	Seka Chekorsa	2	12	3-4	No			No			Yes	No	No	No	No	No	No	No	No	No	No	No		Yes							Yes	Yes	No	Sometimes	Sometimes	Never	Sometimes	Sometimes	Sometimes	Sometimes	Sometimes
137	11501425	710	Negative	Jimma	Yes	20 to 21	Seka Chekorsa	Seka Chekorsa	Ilike Togobe	11	3-4	No			No			No	No	No	No	No	No	No	No	No	No	No	Yes	headache	No	Yes	No	No	No	No				No	Never	Never	Never	Never	Never	Never	Sometimes	Rarely
138	11501392	711	Negative	Jimma	Yes	18 to 19	Seka Chekorsa	Seka Chekorsa	Seka01	12	1-2	No			No			No	No	No	No	No	No	No	No	No	No	No	No											No	Sometimes	Rarely	Never	Frequently	Rarely	Never	Sometimes	Rarely
139	11501419	719	Negative	Jimma	Yes	16 to 17	Seka Chekorsa	Seka Chekorsa	1	12	5 -7	No			No			Yes	No	No	No	No	No	No	No	No	No	No	No		Yes							Yes	Yes	No	Sometimes	Sometimes	Rarely	Sometimes	Sometimes	Sometimes	Sometimes	Sometimes
140	11501386	723	Negative	Jimma	Yes	18 to 19	Seka Chekorsa	Seka Chekorsa	Seka 01	12	5 -7	No			No			No	No	No	No	No	No	No	No	No	No	No	No											No	Never	Rarely	Never	Sometimes	Never	Sometimes	Never	Rarely
141	11501385	726	Negative	Jimma	Yes	18 to 19	Seka Chekorsa	Seka Chekorsa	Seka 02	12	5 -7	No			No			No	No	No	No	No	No	No	No	No	No	No	Yes	headache	Yes							No		No	Rarely	Rarely	Rarely	Frequently	Rarely	Sometimes	Sometimes	Rarely
142	11501417	739	Negative	Jimma	Yes	20 to 21	Seka Chekorsa	Seka Chekorsa	1	12	3-4	No			No			No	No	No	No	No	No	No	No	No	No	No	Yes	no	No	Yes	No	No	No	No				No	Rarely	Sometimes	Sometimes	Rarely	Sometimes	Sometimes	Sometimes	Sometimes
143	11501408	744	Negative	Jimma	Yes	18 to 19	Seka Chekorsa	Seka Chekorsa	2	12	3-4	No			No			No	No	No	No	No	No	No	No	No	No	No	Yes		No	Yes	No	No	No	No				No	Never	Never	Rarely	Never	Never	Sometimes	Rarely	Rarely
144	11491368	754	Negative	Jimma	Yes	16 to 17	Seka Chekorsa	Seka Chekorsa	GeseLu ine	10	8+	No			No			No	No	No	No	No	No	No	No	No	No	No	No											No	Sometimes	Never	Never	Never	Never	Rarely	Sometimes	Sometimes
145	11491370	758	Negative	Jimma	Yes	12 to 13	Seka Chekorsa	Seka Chekorsa	Bufo kets	8	8+	No			No			No	No	No	No	No	No	No	No	No	No	No	No											No	Never	Rarely	Never	Rarely	Never	Sometimes	Sometimes	Rarely
146	11511500	760	Negative	Jimma	Yes	14 to 15	Seka Chekorsa	Seka Chekorsa	seka 02	4	3-4	No			No			Yes	No	No	No	No	No	No	No	No	No	No	No		No	Yes	No	No	No	No				No	Never	Never	Sometimes	Never	Never	Frequently	Rarely	Rarely
147	11491358	764	Positive	Jimma	Yes	20 to 21	Seka Chekorsa	Seka Chekorsa	Sentema Goro	11	5 -7	No			No			No	No	No	No	No	No	No	No	No	No	No	No											No	Sometimes	Rarely	Rarely	Sometimes	Rarely	Sometimes	Rarely	Rarely
148	11491346	766	Negative	Jimma	Yes	18 to 19	Seka Chekorsa	Seka Chekorsa	Keerabudoo	11	5 -7	No			No			No	No	No	No	No	No	No	No	No	No	No	No											No	Never	Never	Never	Sometimes	Never	Sometimes	Rarely	Rarely
149	11491350	768	Negative	Jimma	Yes	16 to 17	Seka Chekorsa	Seka Chekorsa	Gesh Luchin	10	5 -7	No			No			No	Yes	No	No	No	No	No	No	No	No	No	No		No	Yes	No	No	No	No				No	Rarely	Sometimes	Rarely	Sometimes	Rarely	Frequently	Rarely	Rarely
150	11511511	776	Negative	Jimma	Yes	10 to 11	Seka Chekorsa	Seka Chekorsa	seka 02	5	5 -7	No			No			No	No	No	No	No	No	No	No	No	No	No	Yes	Headache	Yes							No		No	Never	Sometimes	Never	Never	Rarely	Sometimes	Rarely	Rarely
151	11491352	787	Negative	Jimma	Yes	18 to 19	Seka Chekorsa	Seka Chekorsa	Geshe Luchine	10	5 -7	No			No			No	No	No	No	No	No	No	No	No	No	No	Yes	headache	No	Yes	No	No	No	No				No	Sometimes	Never	Never	Sometimes	Never	Rarely	Never	Rarely
152	11511512	788	Negative	Jimma	Yes	14 to 15	Seka Chekorsa	Seka Chekorsa	seka 02	8	5 -7	No			No			No	No	No	No	No	No	No	No	No	No	No	Yes	skin infection	Yes							No		Yes	Frequently	Sometimes	Rarely	Sometimes	Never	Sometimes	Sometimes	Rarely
153	11491348	793	Negative	Jimma	Yes	18 to 19	Seka Chekorsa	Seka Chekorsa	xebowacho	11	3-4	No			No			No	No	No	No	No	No	No	No	No	No	No	No											No	Never	Never	Never	Sometimes	Never	Sometimes	Sometimes	Rarely
154	11511454	794	Negative	Jimma	Yes	12 to 13	Seka Chekorsa	Seka Chekorsa	seka 02	5	3-4	No			No			No	Yes	No	No	No	Yes	No	No	No	No	No	No		No	Yes	No	No	No	No				No	Frequently	Rarely	Rarely	Never	Rarely	Rarely	Rarely	Rarely
155	11511470	796	Negative	Jimma	Yes	10 to 11	Seka Chekorsa	Seka Chekorsa	seka 01	4	5 -7	No			No			No	Yes	No	No	No	Yes	No	Yes	No	No	No	Yes	headache	Yes							Yes	No	No	Never	Rarely	Sometimes	Sometimes	Rarely	Sometimes	Rarely	Rarely
156	11511503	800	Negative	Jimma	Yes	10 to 11	Seka Chekorsa	Seka Chekorsa	seka 01	4	5 -7	No			No			Yes	No	No	No	No	No	No	No	No	No	No	No		No	Yes	No	No	No	No				No	Rarely	Never	Never	Never	Sometimes	Sometimes	Rarely	Rarely
157	11491374	803	Negative	Jimma	Yes	20 to 21	Seka Chekorsa	Seka Chekorsa	Gesee lucine	10	3-4	No			No			No	No	No	No	No	No	No	Yes	No	No	No	No		Yes							No		No	Rarely	Never	Never	Rarely	Sometimes	Sometimes	Rarely	Rarely
158	11491344	806	Negative	Jimma	Yes	16 to 17	Seka Chekorsa	Seka Chekorsa	Xebo Wachoo	11	8+	No			No			No	No	No	No	No	No	No	No	No	No	No	No											No	Sometimes	Never	Never	Sometimes	Never	Sometimes	Sometimes	Rarely
159	11491372	811	Negative	Jimma	Yes	16 to 17	Seka Chekorsa	Seka Chekorsa	Siba kakee	10	5 -7	No			No			No	No	No	No	No	No	No	No	No	No	No	Yes	no	No	Yes	No	No	No	No				No	Sometimes	Rarely	Never	Rarely	Never	Sometimes	Sometimes	Sometimes
160	11491364	813	Negative	Jimma	Yes	18 to 19	Seka Chekorsa	Seka Chekorsa	Gese Lucine	10	3-4	No			No			No	No	No	No	No	No	No	No	No	No	No	Yes	no	No	Yes	No	No	No	No				No	Frequently	Sometimes	Never	Frequently	Never	Sometimes	Rarely	Rarely
161	11491355	816	Negative	Jimma	Yes	14 to 15	Seka Chekorsa	Seka Chekorsa	Geshe Luchine	10	5 -7	No			No			No	Yes	No	No	No	No	No	No	No	No	No	No		No	Yes	No	No	No	No				No	Rarely	Sometimes	Rarely	Sometimes	Never	Never	Sometimes	Rarely
162	11460139	819	Negative	Jimma	Yes	14 to 15	Seka Chekorsa	seka chekorsa	Dabo yaya	5	8+	No			No			No	No	No	No	No	No	No	Yes	No	No	No	No		No	Yes	No	No	No	No				No	Never	Never	Never	Rarely	Never	Sometimes	Rarely	Rarely
163	11460141	820	Negative	Jimma	Yes	12 to 13	Seka Chekorsa	seka chekorsa	Dabo yaya	4	5 -7	No			No			No	No	No	No	No	No	Yes	No	No	No	No	No		No	Yes	No	No	No	No				No	Sometimes	Sometimes	Never	Never	Never	Sometimes	Sometimes	Rarely
164	11460168	823	Negative	Jimma	Yes	18 to 19	Seka Chekorsa	seka chekorsa	Dabo yaya	7	5 -7	No			No			Yes	No	No	No	No	No	No	No	No	No	No	No		No	Yes	No	No	No	No				No	Sometimes	Never	Never	Rarely	Never	Never	Frequently	Rarely
165	11461321	825	Negative	Jimma	Yes	12 to 13	Seka Chekorsa	Seka Chekorsa	Dabo yaya	5	3-4	No			No			Yes	No	No	No	No	No	No	No	No	No	No	No		No	Yes	No	No	No	No				No	Never	Never	Never	Rarely	Rarely	Frequently	Sometimes	Rarely
166	11461331	828	Negative	Jimma	Yes	12 to 13	Seka Chekorsa	Seka Chekorsa	Dabo yaya	7	5 -7	No			No			No	No	No	No	No	Yes	No	No	No	No	No	No		No	Yes	No	No	No	No				No	Never	Never	Never	Rarely	Never	Never	Never	Rarely
167	11461333	830	Negative	Jimma	Yes	14 to 15	Seka Chekorsa	Seka Chekorsa	Dabo yaya	8	5 -7	No			No			No	No	No	No	No	No	No	No	Yes	No	No	No		No	Yes	No	No	No	No				No	Sometimes	Never	Never	Rarely	Never	Frequently	Sometimes	Sometimes
168	11461319	836	Negative	Jimma	Yes	12 to 13	Seka Chekorsa	Seka Chekorsa	Dabo yaya	6	5 -7	No			No			Yes	No	No	No	No	No	No	No	No	No	No	No		No	Yes	No	No	No	No				No	Sometimes	Sometimes	Never	Rarely	Never	Frequently	Frequently	Sometimes
169	11461325	837	Negative	Jimma	Yes	12 to 13	Seka Chekorsa	Seka Chekorsa	Dabo yaya	6	8+	No			No			No	No	No	No	No	No	No	No	No	Yes	No	No		No	Yes	No	No	No	No				No	Never	Never	Rarely	Never	Never	Sometimes	Sometimes	Sometimes
170	11461326	838	Negative	Jimma	Yes	14 to 15	Seka Chekorsa	Seka Chekorsa	Dabo yaya	6	8+	No			No			No	No	No	No	No	No	No	No	Yes	No	No	No		No	Yes	No	No	No	No				No	Never	Never	Never	Never	Never	Frequently	Frequently	Sometimes
171	11511518	842	Negative	Jimma	Yes	12 to 13	Seka Chekorsa	Seka Chekorsa	seka 02	6	5 -7	No			No			No	No	No	No	No	No	No	No	No	No	No	No											No	Rarely	Never	Never	Never	Never	Sometimes	Sometimes	Rarely
172	11511480	843	Negative	Jimma	Yes	12 to 13	Seka Chekorsa	Seka Chekorsa	seka02	6	5 -7	No			No			No	No	No	No	No	No	No	No	No	No	No	No											No	Never	Never	Never	Frequently	Never	Sometimes	Never	Rarely
173	11511479	846	Negative	Jimma	Yes	12 to 13	Seka Chekorsa	Seka Chekorsa	Seka 01	6	5 -7	No			No			No	No	No	No	No	No	No	No	No	No	No	Yes	abdominal cramp	Yes							No		No	Never	Never	Never	Sometimes	Never	Sometimes	Sometimes	Rarely
174	11511448	847	Negative	Jimma	Yes	12 to 13	Seka Chekorsa	Seka Chekorsa	seka 02	6	5 -7	No			No			Yes	No	No	No	No	No	No	No	No	No	No	No		No	Yes	No	No	No	No				No	Frequently	Never	Rarely	Rarely	Never	Sometimes	Never	Rarely
175	11511514	853	Positive	Jimma	Yes	12 to 13	Seka Chekorsa	Seka Chekorsa	seka 01	6	5 -7	No			No			No	No	No	No	No	No	No	No	No	No	No	Yes	headache	Yes							No		No	Sometimes	Sometimes	Never	Never	Rarely	Sometimes	Sometimes	Sometimes
176	11511490	865	Negative	Jimma	Yes	12 to 13	Seka Chekorsa	Seka Chekorsa	1	6	1-2	No			No			No	No	No	No	No	No	No	No	No	No	No	No											No	Never	Never	Never	Never	Never	Sometimes	Rarely	Rarely
177	11511485	876	Negative	Jimma	Yes	14 to 15	Seka Chekorsa	Seka Chekorsa	1	6	5 -7	No			No			No	No	No	No	No	No	No	No	No	No	No	No											No	Never	Never	Never	Never	Never	Sometimes	Sometimes	Rarely
178	11511483	880	Negative	Jimma	Yes	10 to 11	Seka Chekorsa	Seka Chekorsa	1	5	5 -7	No			No			No	No	No	No	No	No	No	No	No	No	No	No											No	Never	Never	Never	Never	Never	Sometimes	Sometimes	Rarely
179	11511481	881	Negative	Jimma	Yes	12 to 13	Seka Chekorsa	Seka Chekorsa	seka 01	5	3-4	No			No			No	No	No	No	No	No	No	No	No	No	No	No											No	Rarely	Rarely	Never	Sometimes	Never	Sometimes	Sometimes	Rarely
180	11511444	882	Negative	Jimma	Yes	12 to 13	Seka Chekorsa	Seka Chekorsa	Seka02	5	5 -7	No			No			No	No	No	No	No	No	No	No	No	No	No	No											No	Never	Never	Never	Sometimes	Never	Sometimes	Rarely	Rarely
181	11511461	887	Negative	Jimma	Yes	10 to 11	Seka Chekorsa	Seka Chekorsa	seka 02	4	5 -7	No			No			No	Yes	No	No	No	Yes	No	No	No	No	Yes	No		No	Yes	No	No	No	No				No	Never	Never	Sometimes	Never	Never	Sometimes	Rarely	Rarely
182	11511499	889	Positive	Jimma	Yes	10 to 11	Seka Chekorsa	Seka Chekorsa	seka 01	4	3-4	No			No			Yes	No	No	No	No	No	No	No	No	No	No	No		No	Yes	No	No	No	No				No	Never	Never	Never	Rarely	Never	Never	Never	Rarely
183	11511435	890	Negative	Jimma	Yes	10 to 11	Seka Chekorsa	Seka Chekorsa	2	4	8+	No			No			No	No	No	No	No	No	No	No	No	No	No	No											No	Rarely	Never	Never	Never	Never	Sometimes	Rarely	Rarely
184	11511486	893	Negative	Jimma	Yes	10 to 11	Seka Chekorsa	Seka Chekorsa	1	4	5 -7	No			No			No	No	No	No	No	No	No	No	No	No	No	No											No	Rarely	Rarely	Never	Never	Never	Sometimes	Sometimes	Rarely
185	11511438	894	Negative	Jimma	Yes	12 to 13	Seka Chekorsa	Seka Chekorsa	Seka02	5	3-4	No			No			No	No	No	No	No	No	No	No	No	Yes	No	Yes	Abdominal Cramp	No	Yes	No	No	No	No				No	Never	Never	Never	Sometimes	Rarely	Sometimes	Never	Rarely
186	11511522	895	Negative	Jimma	Yes	12 to 13	Seka Chekorsa	Seka Chekorsa	seka 02	4	5 -7	No			No			No	No	No	No	No	No	No	No	No	No	No	No											No	Sometimes	Never	Never	Never	Rarely	Never	Never	Rarely
187	11511494	907	Negative	Jimma	Yes	10 to 11	Seka Chekorsa	Seka Chekorsa	1	5	5 -7	No			No			No	No	No	No	No	No	No	No	No	No	No	No											No	Never	Never	Never	Never	Never	Sometimes	Sometimes	Sometimes
188	7291083	1062	Positive	Dukem Town	Yes	16 to 17	Dukem Town	Dukem Town	Xadecha	10	5 -7	No			No			No	No	No	No	Yes	No	No	No	No	No	No	No		No	Yes	No	No	No	No				No	Never	Never	Never	Sometimes	Never	Sometimes	Never	Frequently
189	7291084	1064	Negative	Dukem Town	Yes	16 to 17	Dukem Town	Dukem Town	koticha	10	3-4	No			No			No	No	No	No	Yes	No	No	No	No	No	No	No		No	Yes	No	No	No	No				No	Sometimes	Sometimes	Sometimes	Sometimes	Sometimes	Sometimes	Sometimes	Sometimes
190	7291088	1067	Negative	Dukem Town	Yes	14 to 15	Dukem Town	Dukem Town	Melka Dukem	10	5 -7	No			No			No	No	No	No	No	No	No	No	No	No	No	No											No	Never	Never	Never	Never	Never	Never	Never	Sometimes
191	7291089	1068	Negative	Dukem Town	Yes	16 to 17	Dukem Town	Dukem Town	Melka Dukem	10	8+	No			No			No	No	No	No	No	No	No	No	No	No	No	No											No	Sometimes	Sometimes	Sometimes	Sometimes	Sometimes	Sometimes	Sometimes	Sometimes
192	7291094	1073	Negative	Dukem Town	Yes	16 to 17	Dukem Town	Dukem Town	Dira Bote	11	8+	No			No			No	No	No	No	No	No	No	No	No	No	No	No											No	Sometimes	Never	Never	Never	Rarely	Rarely	Rarely	Sometimes
193	7271059	1081	Positive	Dukem Town	Yes	18 to 19	Dukem Town	Dukem Town	Tafecha	11	8+	No			No			Yes	No	No	No	Yes	No	No	No	No	No	No	No		Yes							Yes	Yes	No	Sometimes	Rarely	Never	Sometimes	Sometimes	Sometimes	Sometimes	Sometimes
194	15641993	1164	Negative	West Wellega	Yes	16 to 17	Gimbi Town	Gimbi Town	Gimbi 04	10	5 -7	No			No			No	No	No	No	No	No	No	No	No	No	No	No											No	Sometimes	Never	Rarely	Frequently	Never	Never	Sometimes	Never
195	15641978	1165	Positive	West Wellega	Yes	16 to 17	Gimbi Town	Gimbi Town	2	10	3-4	No			No			No	No	No	No	No	No	No	No	No	No	No	Yes	none	No	No	No	No	No	No	no sympto			No	Frequently	Never	Never	Sometimes	Never	Never	Sometimes	Never	none
196	15641988	1166	Positive	West Wellega	Yes	16 to 17	Gimbi Town	Gimbi Town	2	10	5 -7	No			No			No	No	No	No	No	No	No	No	No	No	No	No											No	Sometimes	Never	Never	Sometimes	Never	Sometimes	Never	Never
197	15641975	1171	Negative	West Wellega	Yes	16 to 17	Gimbi Town	Gimbi Town	1	11	5 -7	No			No			No	No	No	No	No	No	No	No	No	No	No	No											No	Never	Never	Never	Sometimes	Never	Never	Sometimes	Never
198	15652004	1175	Positive	West Wellega	Yes	16 to 17	Gimbi Town	Gimbi Town	Gimbi 04	10	5 -7	No			No			No	No	No	No	No	No	No	No	No	No	No	No											No	Never	Never	Never	Sometimes	Never	Never	Never	Never
199	15652005	1178	Positive	West Wellega	Yes	16 to 17	Gimbi Town	Gimbi Town	Gimbi 03	10	3-4	No			No			No	No	No	No	No	No	No	No	No	No	No	No											No	Never	Never	Never	Sometimes	Never	Sometimes	Rarely	Never
200	15672017	1181	Negative	West Wellega	Yes	10 to 11	Gimbi Town	Gimbi Town	Gimbi 04	4	3-4	No			No			Yes	Yes	No	No	No	No	No	No	No	Yes	No	No		No	Yes	No	No	No	No				No	Rarely	Never	Never	Frequently	Never	Sometimes	Rarely	Never
201	15641992	1190	Positive	West Wellega	Yes	18 to 19	Gimbi Town	Gimbi Town	Gimbi 02	12	3-4	No			No			No	No	No	No	No	No	No	No	No	No	No	No											No	Never	Never	Never	Frequently	Never	Never	Never	Never
202	15662011	1201	Negative	West Wellega	Yes	14 to 15	Gimbi Town	Gimbi Town	2	8	5 -7	No			No			No	Yes	No	No	No	No	No	No	No	No	No	No		No	No	No	No	No	No				No	Never	Never	Never	Never	Never	Never	Frequently	Never	none
203	15651997	1208	Negative	West Wellega	Yes	20 to 21	Gimbi Town	Gimbi Town	4	11	3-4	No			No			No	Yes	No	No	No	No	Yes	No	No	No	No	No		No	Yes	No	No	No	No				No	Never	Sometimes	Never	Frequently	Never	Never	Sometimes	Sometimes
204	15652002	1210	Negative	West Wellega	Yes	16 to 17	Gimbi Town	Gimbi Town	Gimbi 03	11	5 -7	No			No			No	No	No	No	No	No	No	No	No	No	No	No											No	Never	Never	Never	Sometimes	Never	Sometimes	Never	Never
205	15651998	1212	Negative	West Wellega	Yes	18 to 19	Gimbi Town	Gimbi Town	4	12	3-4	No			No			No	No	No	No	No	No	No	No	Yes	No	No	No		No	Yes	No	No	No	No				No	Never	Never	Never	Sometimes	Never	Sometimes	Sometimes	Never	none
206	12531589	1617	Negative	Nekemete Town	Yes	18 to 19	Nekemte Town	Nekemte	sorga	11	5 -7	No			No			No	No	No	No	No	No	No	No	No	No	No	No											No	Never	Never	Never	Never	Never	Never	Never	Never	no
207	12531571	1626	Negative	Nekemete Town	Yes	16 to 17	Nekemte Town	Nekemte	Kesso	11	8+	No			No			No	No	No	No	Yes	No	No	No	No	No	No	No		Yes							No		No	Never	Never	Never	Sometimes	Never	Sometimes	Rarely	Never
208	12541629	1629	Negative	Nekemete Town	Yes	16 to 17	Nekemte Town	Nekemte	2	10	5 -7	Yes	At home		No			No	No	No	No	No	No	No	No	No	No	No	No											No	Never	Rarely	Never	Rarely	Rarely	Rarely	Rarely	Rarely
209	12541627	1631	Positive	Nekemete Town	Yes	16 to 17	Nekemte Town	Nekemte	Darge	11	5 -7	No			No			No	No	No	No	No	No	No	No	No	No	No	No											No	Never	Never	Never	Sometimes	Never	Never	Never	Never	no
210	12551648	1643	Negative	Nekemete Town	Yes	12 to 13	Nekemte Town	Nekemte	6	6	5 -7	No			No			No	No	No	No	No	No	No	No	No	No	No	No											No	Never	Never	Never	Never	Rarely	Never	Sometimes	Never	no
211	12541619	1654	Negative	Nekemete Town	Yes	16 to 17	Nekemte Town	Nekemte	Kesso	10	5 -7	No			No			No	Yes	No	No	No	No	No	No	No	No	No	No		No	Yes	No	No	No	No				No	Never	Never	Never	Sometimes	Never	Sometimes	Rarely	Never
212	12531599	1658	Negative	Nekemete Town	Yes	16 to 17	Nekemte Town	Nekemte	Sorga	10	5 -7	No			No			No	No	No	No	No	No	No	No	No	No	No	No											No	Rarely	Sometimes	Never	Sometimes	Never	Sometimes	Never	Never
213	12531562	1659	Negative	Nekemete Town	Yes	16 to 17	Nekemte Town	Nekemte	Keso	10	3-4	No			No			No	Yes	No	No	Yes	No	No	No	No	No	No	No		No	Yes	No	No	No	No				No	Never	Never	Rarely	Sometimes	Never	Sometimes	Rarely	Never
214	12531606	1667	Negative	Nekemete Town	Yes	18 to 19	Nekemte Town	Nekemte	Keso	10	5 -7	No			No			No	No	No	No	No	No	No	No	No	No	No	No											No	Never	Never	Never	Sometimes	Never	Sometimes	Rarely	Never	no
215	12531602	1672	Negative	Nekemete Town	Yes	18 to 19	Nekemte Town	Nekemte	Keso	10	3-4	No			No			No	No	No	No	No	No	No	No	No	No	No	No											No	Never	Never	Sometimes	Sometimes	Never	Sometimes	Sometimes	Never
216	12531611	1677	Negative	Nekemete Town	Yes	18 to 19	Nekemte Town	Nekemte	Darge	10	5 -7	No			No			No	No	No	No	No	No	No	No	No	No	No	No											No	Never	Never	Sometimes	Sometimes	Sometimes	Sometimes	Sometimes	Never	no
217	12531582	1678	Negative	Nekemete Town	Yes	16 to 17	Nekemte Town	Nekemte	2	10	1-2	No			No			No	No	No	No	No	No	No	No	No	No	No	No											No	Never	Never	Sometimes	Sometimes	Never	Never	Never	Never	no
218	12531593	1697	Negative	Nekemete Town	Yes	18 to 19	Nekemte Town	Nekemte	2	12	3-4	No			No			No	No	No	No	No	No	No	No	No	No	No	No											No	Never	Never	Never	Never	Never	Sometimes	Sometimes	Never	no
219	12531614	1698	Negative	Nekemete Town	Yes	18 to 19	Nekemte Town	Nekemte	Bekejema	12	5 -7	No			No			No	No	No	No	No	No	No	No	No	No	No	No											No	Never	Never	Never	Sometimes	Sometimes	Sometimes	Sometimes	Never	no
220	12521549	1703	Positive	Nekemete Town	Yes	10 to 11	Nekemte Town	Nekemte	Cheleleki	5	5 -7	No			No			No	No	No	No	No	No	No	No	No	No	No	No											No	Frequently	Never	Never	Sometimes	Sometimes	Sometimes	Rarely	Never
221	12521543	1714	Positive	Nekemete Town	Yes	12 to 13	Nekemte Town	Nekemte	3	6	5 -7	No			No			No	No	No	No	No	No	No	No	No	No	No	No											No	Never	Never	Never	Rarely	Never	Rarely	Rarely	Never	no
222	12521544	1717	Negative	Nekemete Town	Yes	14 to 15	Nekemte Town	Nekemte	3	8	5 -7	No			No			No	No	No	No	No	No	No	No	No	No	No	No											No	Never	Never	Never	Never	Never	Never	Never	Never	no
223	12531585	1718	Negative	Nekemete Town	Yes	16 to 17	Nekemte Town	Nekemte	2	10	3-4	No			No			No	No	No	No	No	No	No	No	No	No	No	No											No	Never	Never	Never	Sometimes	Never	Sometimes	Rarely	Never	no
224	12531565	1723	Positive	Nekemete Town	Yes	18 to 19	Nekemte Town	Nekemte	Darge	10	5 -7	No			No			No	Yes	No	No	No	No	No	No	No	No	Yes	No		No	Yes	No	No	No	No				Yes	Frequently	Sometimes	Never	Sometimes	Never	Never	Rarely	Never
225	12521546	1727	Negative	Nekemete Town	Yes	12 to 13	Nekemte Town	Nekemte	3	5	5 -7	No			No			No	No	No	No	No	No	No	No	No	No	No	No											No	Never	Never	Never	Never	Never	Sometimes	Never	Never	no
226	12531568	1729	Negative	Nekemete Town	Yes	20 to 21	Nekemte Town	Nekemte	Bekejema	12	5 -7	No			No			No	No	No	No	No	No	No	No	No	No	Yes	No		No	Yes	No	No	No	No				No	Frequently	Sometimes	Sometimes	Rarely	Never	Never	Sometimes	Never	no
227	12531595	1730	Positive	Nekemete Town	Yes	18 to 19	Nekemte Town	Nekemte	6	11	3-4	No			No			No	No	No	No	No	No	No	No	No	No	No	No											No	Rarely	Never	Never	Never	Never	Sometimes	Sometimes	Never	no
228	12531587	1731	Negative	Nekemete Town	Yes	16 to 17	Nekemte Town	Nekemte	5	10	5 -7	No			No			No	No	No	No	No	No	No	No	No	No	No	No											No	Sometimes	Never	Never	Rarely	Never	Never	Sometimes	Never	no
229	12531596	1732	Negative	Nekemete Town	Yes	16 to 17	Nekemte Town	Nekemte	sorga	10	5 -7	No			No			No	No	No	No	No	No	No	No	No	No	No	No											No	Never	Never	Never	Never	Never	Rarely	Frequently	Never	no
230	12531617	1733	Negative	Nekemete Town	Yes	18 to 19	Nekemte Town	Nekemte	Darge	10	1-2	No			No			No	No	No	No	No	No	No	No	No	No	No	No											No	Never	Never	Never	Sometimes	Never	Sometimes	Sometimes	Never	no
231	12531597	1734	Negative	Nekemete Town	Yes	16 to 17	Nekemte Town	Nekemte	6	10	5 -7	No			No			No	No	No	No	No	No	No	No	No	No	No	No											No	Sometimes	Never	Never	Never	Never	Never	Never	Never	no
232	12531588	1735	Negative	Nekemete Town	Yes	16 to 17	Nekemte Town	Nekemte	6	10	3-4	No			No			No	No	No	No	No	No	No	No	No	No	No	No											No	Never	Never	Never	Sometimes	Sometimes	Never	Sometimes	Never	no
233	12531605	1736	Negative	Nekemete Town	Yes	18 to 19	Nekemte Town	Nekemte	Darge	10	5 -7	No			No			No	No	No	No	No	No	No	No	No	No	No	No											No	Never	Never	Never	Sometimes	Never	Sometimes	Never	Never	no
234	4140624	1762	Negative	Bale	Yes	10 to 11	Gasara	Gssera	Birbirsa	4	5 -7	No			No			No	No	No	No	No	No	No	No	No	No	No	No											No	Never	Never	Frequently	Never	Never	Frequently	Never	Sometimes
235	4140625	1764	Negative	Bale	Yes	12 to 13	Gasara	Gssera	Birbirsa	4	5 -7	No			No			No	No	No	No	No	No	No	No	No	No	No	No											No	Sometimes	Sometimes	Sometimes	Sometimes	Sometimes	Sometimes	Rarely	Sometimes
236	4140627	1770	Negative	Bale	Yes	12 to 13	Gasara	Gssera	Birbirsa	7	5 -7	No			No			No	No	No	No	No	No	No	No	No	No	No	No											No	Never	Never	Frequently	Frequently	Frequently	Sometimes	Sometimes	Sometimes
237	4140628	1774	Negative	Bale	Yes	10 to 11	Gasara	Gssera	Birbirsa	5	8+	No			No			No	No	No	No	No	No	No	No	No	No	No	No											No	Sometimes	Never	Sometimes	Frequently	Frequently	Sometimes	Never	Sometimes
238	4140629	1775	Negative	Bale	Yes	12 to 13	Gasara	Gssera	Birbirsa	5	3-4	No			No			No	No	No	No	No	No	No	No	No	No	No	No											No	Never	Never	Frequently	Never	Never	Never	Never	Sometimes
239	4140630	1776	Negative	Bale	Yes	12 to 13	Gasara	Gssera	birbirsa	6	8+	No			No			No	No	No	No	No	No	No	No	No	No	No	No											No	Sometimes	Never	Sometimes	Frequently	Frequently	Frequently	Sometimes	Sometimes
240	4140645	1777	Negative	Bale	Yes	14 to 15	Gasara	Gssera	birbirsa	8	8+	No			No			No	No	No	No	No	No	No	No	No	No	No	No											No	Sometimes	Never	Frequently	Frequently	Never	Sometimes	Never	Sometimes
241	4140623	1778	Negative	Bale	Yes	10 to 11	Gasara	Gssera	Birbirsa	5	5 -7	No			No			No	No	No	No	No	No	No	No	No	No	No	No											No	Sometimes	Never	Sometimes	Frequently	Sometimes	Sometimes	Never	Sometimes
242	4140632	1780	Negative	Bale	Yes	12 to 13	Gasara	Gssera	Birbirsa	4	5 -7	No			No			No	No	No	No	No	No	No	No	No	No	No	No											No	Sometimes	Sometimes	Frequently	Frequently	Sometimes	Sometimes	Never	Sometimes
243	4140633	1781	Negative	Bale	Yes	14 to 15	Gasara	Gssera	birbirsa	4	5 -7	No			No			No	No	No	No	No	No	No	No	No	No	No	No											No	Sometimes	Never	Sometimes	Frequently	Sometimes	Sometimes	Never	Sometimes
244	4140634	1782	Negative	Bale	Yes	12 to 13	Gasara	Gssera	Birbirss	4	8+	No			No			No	No	No	No	No	No	No	No	No	No	No	No											No	Sometimes	Never	Sometimes	Sometimes	Rarely	Sometimes	Never	Sometimes
245	4140635	1783	Negative	Bale	Yes	12 to 13	Gasara	Gssera	Birbirsa	4	8+	No			No			No	No	No	No	No	No	No	No	No	No	No	No											No	Sometimes	Never	Sometimes	Frequently	Rarely	Sometimes	Never	Rarely
246	4140636	1784	Negative	Bale	Yes	12 to 13	Gasara	Gssera	birbirsa	4	5 -7	No			No			No	No	No	No	No	No	No	No	No	No	No	No											No	Sometimes	Sometimes	Sometimes	Sometimes	Sometimes	Sometimes	Never	Rarely
247	4130618	1786	Negative	Bale	Yes	16 to 17	Gasara	Gssera	Gasera Towen	7	5 -7	No			No			No	No	No	No	No	No	No	No	No	No	No	No											No	Never	Never	Never	Sometimes	Never	Never	Never	Never
248	4160654	1797	Negative	Bale	Yes	18 to 19	Gasara	Gssera	Nake Negewo	10	5 -7	No			No			No	No	No	No	No	No	No	No	No	No	No	No											No	Never	Never	Never	Frequently	Never	Sometimes	Rarely	Never	no
249	4160655	1798	Positive	Bale	Yes	16 to 17	Gasara	Gssera	Nake Negewo	10	5 -7	No			No			No	No	No	No	No	No	No	No	No	No	No	No											No	Never	Never	Never	Never	Never	Never	Never	Never	no other thing
250	4160656	1800	Negative	Bale	Yes	16 to 17	Gasara	Gssera	Nake Megewo	10	5 -7	No			No			No	No	No	No	No	No	No	No	No	No	No	No											No	Never	Never	Never	Rarely	Never	Rarely	Never	Never	no other thing
251	4160648	1801	Positive	Bale	Yes	16 to 17	Gasara	Gssera	Gesara	10	5 -7	No			No			No	No	No	No	No	No	No	No	No	No	No	No											No	Sometimes	Sometimes	Sometimes	Frequently	Rarely	Sometimes	Never	Sometimes
252	4160657	1802	Negative	Bale	Yes	18 to 19	Gasara	Gssera	Nake Negewo	10	8+	No			No			No	No	No	No	No	No	No	No	No	No	No	No											No	Rarely	Never	Sometimes	Rarely	Never	Sometimes	Rarely	Never	no
253	4160652	1806	Negative	Bale	Yes	16 to 17	Gasara	Gssera	Nake	11	3-4	No			No			No	No	No	No	No	No	No	No	No	No	No	No											No	Rarely	Rarely	Sometimes	Rarely	Rarely	Sometimes	Never	Sometimes
254	4160650	1807	Positive	Bale	Yes	18 to 19	Gasara	Gssera	Nake	11	3-4	No			No			No	No	No	No	No	No	No	No	No	No	No	No											No	Rarely	Never	Sometimes	Sometimes	Rarely	Rarely	Never	Sometimes
255	4160666	1809	Positive	Bale	Yes	18 to 19	Gasara	Gssera	Nake	11	8+	No			No			No	No	No	No	No	No	No	No	No	No	No	No											No	Rarely	Rarely	Rarely	Frequently	Rarely	Sometimes	Never	Rarely
256	4160668	1814	Positive	Bale	Yes	22 to 23	Gasara	Gssera	Nake	11	8+	No			No			No	No	No	No	No	No	No	No	No	No	No	No											No	Sometimes	Never	Sometimes	Frequently	Rarely	Rarely	Never	Rarely
257	4160662	1815	Negative	Bale	Yes	16 to 17	Gasara	Gssera	Nake Negewo	11	5 -7	No			No			No	No	No	No	No	No	No	No	No	No	No	No											No	Never	Never	Never	Sometimes	Never	Never	Never	Never	no
258	4160651	1816	Negative	Bale	Yes	16 to 17	Gasara	Gssera	nake	12	5 -7	No			No			No	No	No	No	No	No	No	No	No	No	No	No											No	Sometimes	Never	Sometimes	Frequently	Sometimes	Sometimes	Never	Rarely
259	4160663	1817	Negative	Bale	Yes	26 to 27	Gasara	Gssera	Nake Negewo	12	5 -7	No			No			No	No	No	No	No	No	No	No	No	No	No	No											No	Never	Never	Never	Sometimes	Never	Never	Frequently	Never	no
260	4170682	1822	Negative	Bale	Yes	14 to 15	Gasara	Gssera	Dembel	10	8+	No			No			No	No	No	No	No	No	No	No	No	No	No	No											No	Never	Never	Never	Sometimes	Never	Sometimes	Never	Never	no
261	4170670	1824	Negative	Bale	Yes	16 to 17	Gasara	Gssera	Dembel	10	8+	No			No			No	No	No	No	No	No	No	No	No	No	No	No											No	Never	Never	Never	Sometimes	Never	Never	Sometimes	Never	no
262	4170685	1828	Negative	Bale	Yes	16 to 17	Gasara	Gssera	Dembel	10	8+	No			No			No	No	No	No	No	No	No	No	No	No	No	No											No	Never	Never	Never	Sometimes	Rarely	Sometimes	Rarely	Never	no
263	4170686	1831	Positive	Bale	Yes	16 to 17	Gasara	Gssera	Dembel	10	5 -7	No			No			No	No	No	No	No	No	No	No	No	No	No	No											No	Never	Never	Never	Never	Never	Sometimes	Sometimes	Never	no
264	4170687	1832	Negative	Bale	Yes	20 to 21	Gasara	Gssera	Dembel	10	8+	No			No			No	No	No	No	No	No	No	No	No	No	No	No											No	Rarely	Never	Never	Sometimes	Never	Sometimes	Never	Never	no
265	4170693	1834	Negative	Bale	Yes	22 to 23	Gasara	Gssera	Dembel	10	8+	No			No			No	No	No	No	No	No	No	No	No	No	No	No											No	Never	Never	Never	Never	Never	Never	Rarely	Never	no
266	4170688	1836	Negative	Bale	Yes	18 to 19	Gasara	Gssera	Dembel	11	5 -7	No			No			No	No	No	No	No	No	No	No	No	No	No	No											No	Never	Never	Never	Never	Never	Never	Never	Never	no
267	4170673	1837	Negative	Bale	Yes	18 to 19	Gasara	Gssera	Danbal	12	5 -7	No			No			No	No	No	No	No	No	No	No	No	No	No	No											No	Rarely	Rarely	Rarely	Sometimes	Rarely	Rarely	Never	Sometimes
268	4170689	1838	Negative	Bale	Yes	18 to 19	Gasara	Gssera	Dembel	12	5 -7	No			No			No	No	No	No	No	No	No	No	No	No	No	No											No	Never	Never	Never	Rarely	Never	Sometimes	Never	Never	no
269	4170681	1839	Positive	Bale	Yes	22 to 23	Gasara	Gssera	Danbal	12	5 -7	No			No			No	No	No	No	No	No	No	No	No	No	No	No											No	Rarely	Never	Rarely	Frequently	Rarely	Sometimes	Never	Rarely
270	4170691	1841	Negative	Bale	Yes	22 to 23	Gasara	Gssera	Dembel	12	8+	No			No			No	No	No	No	No	No	No	No	No	No	No	No											No	Never	Never	Never	Frequently	Never	Sometimes	Sometimes	Never	no
271	4170692	1842	Positive	Bale	Yes	20 to 21	Gasara	Gssera	Dembel	10	5 -7	No			No			No	No	No	No	No	No	No	No	No	No	No	No											No	Never	Never	Never	Sometimes	Never	Sometimes	Sometimes	Never	no
272	4170694	1843	Positive	Bale	Yes	22 to 23	Gasara	Gssera	Dembel	12	5 -7	No			No			No	No	No	No	No	No	No	No	No	No	No	No											No	Never	Never	Frequently	Sometimes	Never	Never	Sometimes	Never	no
273	14631974	1934	Negative	West Shewa	Yes	16 to 17	Ada'a Barga	Ada'a Barga	Reji 01	11	3-4	No			No			No	No	No	No	No	No	No	No	No	No	No	No											No	Never	Never	Never	Sometimes	Never	Sometimes	Sometimes	Never
274	14631958	1935	Negative	West Shewa	Yes	18 to 19	Ada'a Barga	Ada'a Barga	Mugar 01	11	3-4	No			No			No	No	No	No	No	No	No	No	No	No	No	No											No	Rarely	Rarely	Never	Sometimes	Never	Sometimes	Rarely	Never
275	14631959	1937	Negative	West Shewa	Yes	16 to 17	Ada'a Barga	Ada'a Barga	Mugar 01	11	5 -7	No			No			No	No	No	No	No	No	No	No	No	No	No	No											No	Never	Never	Rarely	Never	Never	Sometimes	Sometimes	Never
276	14631960	1938	Negative	West Shewa	Yes	18 to 19	Ada'a Barga	Ada'a Barga	Mugar 01	10	5 -7	No			No			No	No	No	No	No	No	No	No	No	No	No	No											No	Never	Never	Never	Rarely	Never	Sometimes	Sometimes	Never
277	14631940	1947	Negative	West Shewa	Yes	14 to 15	Ada'a Barga	Ada'a Barga	Gatira Nebe	10	3-4	No			No			No	No	No	No	No	No	No	No	No	No	No	No											No	Never	Never	Never	Never	Never	Sometimes	Never	Never
278	14631969	1948	Negative	West Shewa	Yes	18 to 19	Ada'a Barga	Ada'a Barga	Reji 01	10	5 -7	No			No			No	Yes	No	No	No	No	No	No	No	No	No	No		No	Yes	No	No	No	No				No	Frequently	Never	Never	Sometimes	Never	Never	Sometimes	Never
279	14631941	1949	Negative	West Shewa	Yes	18 to 19	Ada'a Barga	Ada'a Barga	Reji 01	10	5 -7	No			No			No	No	No	No	No	No	No	No	No	No	No	No											No	Never	Never	Sometimes	Never	Never	Sometimes	Rarely	Never
280	14631951	1950	Negative	West Shewa	Yes	16 to 17	Ada'a Barga	Ada'a Barga	Reejjii 01	10	3-4	No			No			No	No	No	No	No	No	No	No	No	No	No	No											No	Sometimes	Sometimes	Rarely	Sometimes	Sometimes	Rarely	Rarely	Sometimes
281	14631962	1951	Negative	West Shewa	Yes	18 to 19	Ada'a Barga	Ada'a Barga	senbaro Saggo	10	5 -7	No			No			No	No	No	No	No	No	No	No	No	No	No	No											No	Rarely	Never	Never	Sometimes	Never	Sometimes	Sometimes	Never
282	14631963	1953	Negative	West Shewa	Yes	18 to 19	Ada'a Barga	Ada'a Barga	Mugar 01	10	1-2	No			No			No	No	No	No	No	No	No	No	No	No	No	No											No	Rarely	Never	Never	Sometimes	Never	Sometimes	Sometimes	Never
283	14631972	1954	Negative	West Shewa	Yes	18 to 19	Ada'a Barga	Ada'a Barga	Biyo wagidi	10	5 -7	No			No			No	No	No	No	No	No	No	No	No	No	No	No											No	Frequently	Sometimes	Never	Rarely	Never	Rarely	Rarely	Never
284	14631964	1955	Negative	West Shewa	Yes	16 to 17	Ada'a Barga	Ada'a Barga	Chancho Birate	10	5 -7	No			No			No	No	No	No	No	No	No	No	No	No	No	No											No	Rarely	Never	Never	Rarely	Never	Sometimes	Rarely	Never
285	14631943	1956	Negative	West Shewa	Yes	18 to 19	Ada'a Barga	Ada'a Barga	Reji 01	10	5 -7	No			No			No	No	No	No	No	No	No	No	No	No	No	No											No	Never	Never	Never	Never	Never	Never	Never	Never
286	14631938	1957	Negative	West Shewa	Yes	18 to 19	Ada'a Barga	Ada'a Barga	Biyo Wegidi	10	5 -7	No			No			No	Yes	No	No	No	No	No	No	No	No	No	No		No	Yes	No	No	No	No				No	Never	Never	Sometimes	Rarely	Never	Frequently	Sometimes	Never
287	14631965	1958	Negative	West Shewa	Yes	16 to 17	Ada'a Barga	Ada'a Barga	Chancho Biratte	10	5 -7	No			No			No	No	No	No	No	No	No	No	No	No	No	No											No	Never	Never	Never	Never	Never	Never	Sometimes	Never
288	14631953	1959	Positive	West Shewa	Yes	18 to 19	Ada'a Barga	Ada'a Barga	Reejjii 01	10	3-4	No			No			No	No	No	No	No	No	No	No	No	No	No	No											No	Sometimes	Sometimes	Rarely	Sometimes	Rarely	Rarely	Rarely	Rarely
289	14631968	1960	Positive	West Shewa	Yes	18 to 19	Ada'a Barga	Ada'a Barga	Reji 01	10	5 -7	No			No			No	No	No	No	No	No	No	No	No	No	No	No											No	Sometimes	Never	Never	Never	Rarely	Never	Sometimes	Rarely
290	14631966	1961	Negative	West Shewa	Yes	20 to 21	Ada'a Barga	Ada'a Barga	Mugar 01	10	8+	No			No			No	No	No	No	No	No	No	No	No	No	No	No											No	Sometimes	Rarely	Never	Never	Never	Sometimes	Sometimes	Sometimes
291	14631944	1962	Negative	West Shewa	Yes	20 to 21	Ada'a Barga	Ada'a Barga	Chancho birate	10	5 -7	No			No			No	No	No	No	No	No	No	No	No	No	No	No											No	Never	Never	Never	Never	Never	Sometimes	Sometimes	Never
292	14631952	1963	Negative	West Shewa	Yes	20 to 21	Ada'a Barga	Ada'a Barga	Reejjii 01	10	5 -7	No			No			No	No	No	No	No	No	No	No	No	No	No	No											No	Sometimes	Sometimes	Rarely	Rarely	Rarely	Sometimes	Rarely	Rarely
293	14631950	1967	Positive	West Shewa	Yes	18 to 19	Ada'a Barga	Ada'a Barga	Reji 01	10	3-4	No			No			No	No	No	No	No	No	No	No	No	No	No	No											No	Never	Never	Never	Rarely	Rarely	Sometimes	Never	Never
294	14631948	1971	Negative	West Shewa	Yes	16 to 17	Ada'a Barga	Ada'a Barga	Ulagora	10	8+	No			No			No	No	No	No	No	No	No	No	No	No	No	No											No	Never	Rarely	Rarely	Rarely	Never	Sometimes	Sometimes	Never
295	14631967	1972	Positive	West Shewa	Yes	18 to 19	Ada'a Barga	Ada'a Barga	Mugar 01	10	8+	No			No			No	No	No	No	No	No	No	No	No	No	No	No											No	Sometimes	Never	Never	Rarely	Rarely	Sometimes	Sometimes	Never
296	14631949	1973	Negative	West Shewa	Yes	18 to 19	Ada'a Barga	Ada'a Barga	Haro Boro	10	3-4	No			No			No	No	No	No	No	No	No	No	No	No	No	No											No	Never	Never	Sometimes	Never	Never	Never	Sometimes	Never
297	14611893	1976	Negative	West Shewa	Yes	16 to 17	Ada'a Barga	Ada'a Barga	Mugar 01	10	5 -7	No			No			No	Yes	No	No	No	No	No	No	No	No	No	No		No	Yes	No	No	No	No				No	Sometimes	Never	Rarely	Sometimes	Rarely	Sometimes	Frequently	Rarely
298	14611903	1990	Positive	West Shewa	Yes	16 to 17	Ada'a Barga	Ada'a Barga	Mugar 01	11	3-4	No			No			No	No	No	No	No	No	No	No	No	No	No	No											No	Sometimes	Never	Never	Frequently	Never	Never	Sometimes	Never
299	14611887	1993	Negative	West Shewa	Yes	16 to 17	Ada'a Barga	Ada'a Barga	Reejjii 01	11	5 -7	No			No			No	No	No	No	No	No	No	No	No	No	No	No											No	Sometimes	Never	Never	Sometimes	Never	Sometimes	Sometimes	Rarely
300	14611909	1998	Negative	West Shewa	Yes	16 to 17	Ada'a Barga	Ada'a Barga	Reji 01	10	5 -7	No			No			No	No	No	No	No	No	No	No	No	No	No	No											No	Sometimes	Never	Never	Sometimes	Never	Frequently	Sometimes	Never
301	14611913	2004	Negative	West Shewa	Yes	18 to 19	Ada'a Barga	Ada'a Barga	Reji 01	10	5 -7	No			No			No	No	No	No	No	No	No	No	No	No	No	No											No	Never	Never	Sometimes	Never	Sometimes	Never	Frequently	Never
302	14611878	2006	Positive	West Shewa	Yes	16 to 17	Ada'a Barga	Ada'a Barga	Muger Community	11	5 -7	No			No			No	No	No	No	No	No	No	No	No	No	No	No											No	Never	Rarely	Never	Never	Never	Rarely	Rarely	Never
303	14611879	2008	Negative	West Shewa	Yes	18 to 19	Ada'a Barga	Ada'a Barga	Reji 01	12	5 -7	No			No			No	No	No	No	No	No	No	No	No	No	No	No											No	Sometimes	Never	Never	Never	Rarely	Sometimes	Never	Never
304	14611890	2009	Positive	West Shewa	Yes	18 to 19	Ada'a Barga	Ada'a Barga	Reejjii 01	12	5 -7	No			No			No	No	No	No	No	No	No	No	No	No	No	No											No	Never	Never	Never	Sometimes	Never	Sometimes	Sometimes	Rarely
305	14611896	2010	Positive	West Shewa	Yes	18 to 19	Ada'a Barga	Ada'a Barga	Mugar 01	12	3-4	No			No			No	Yes	No	No	No	No	No	No	No	No	No	No		No	Yes	No	No	No	No				No	Sometimes	Never	Rarely	Sometimes	Never	Rarely	Frequently	Never
306	14611912	2011	Negative	West Shewa	Yes	18 to 19	Ada'a Barga	Ada'a Barga	Reji 01	12	5 -7	No			No			No	No	No	No	No	No	No	No	No	No	No	No											No	Sometimes	Never	Never	Sometimes	Never	Sometimes	Frequently	Rarely
307	14611880	2012	Negative	West Shewa	Yes	18 to 19	Ada'a Barga	Ada'a Barga	Reji 01	12	8+	No			No			No	No	No	No	No	No	No	No	No	No	No	No											No	Never	Never	Never	Never	Never	Frequently	Never	Never
308	14611891	2013	Positive	West Shewa	Yes	18 to 19	Ada'a Barga	Ada'a Barga	Reejjii 01	12	1-2	No			No			No	No	No	No	No	No	No	No	No	No	No	No											No	Sometimes	Sometimes	Rarely	Sometimes	Rarely	Never	Sometimes	Rarely
309	14611898	2014	Negative	West Shewa	Yes	18 to 19	Ada'a Barga	Ada'a Barga	Mugar 01	12	5 -7	No			No			No	No	No	No	No	No	No	No	No	No	No	No											No	Rarely	Rarely	Rarely	Never	Never	Sometimes	Sometimes	Never
310	14621927	2016	Negative	West Shewa	Yes	12 to 13	Ada'a Barga	Ada'a Barga	Mugar 01	5	3-4	No			No			No	No	No	No	No	No	No	No	No	No	No	No											No	Rarely	Never	Rarely	Sometimes	Never	Rarely	Sometimes	Never
311	14621926	2019	Positive	West Shewa	Yes	16 to 17	Ada'a Barga	Ada'a Barga	Mugar 01	5	3-4	No			No			No	No	No	No	No	No	No	No	No	No	No	No											No	Sometimes	Never	Never	Sometimes	Never	Sometimes	Rarely	Never
312	14621921	2023	Negative	West Shewa	Yes	12 to 13	Ada'a Barga	Ada'a Barga	Reejjii 01	5	8+	No			No			No	No	No	No	No	No	No	No	No	No	No	No											No	Sometimes	Sometimes	Rarely	Sometimes	Never	Never	Rarely	Rarely
313	14621932	2024	Negative	West Shewa	Yes	12 to 13	Ada'a Barga	Ada'a Barga	Reji 01	5	3-4	No			No			No	No	No	No	No	No	No	No	No	No	No	No											No	Never	Never	Never	Never	Never	Sometimes	Never	Never
314	14621933	2027	Positive	West Shewa	Yes	14 to 15	Ada'a Barga	Ada'a Barga	Reji Mokoda	6	5 -7	No			No			No	No	No	No	No	No	No	No	No	No	No	No											No	Rarely	Never	Never	Never	Never	Rarely	Never	Never
315	14621929	2029	Negative	West Shewa	Yes	16 to 17	Ada'a Barga	Ada'a Barga	Reejjii 01	7	3-4	No			No			No	No	No	No	No	No	No	No	No	No	No	No											No	Rarely	Never	Rarely	Never	Never	Never	Rarely	Rarely
316	14621934	2030	Positive	West Shewa	Yes	14 to 15	Ada'a Barga	Ada'a Barga	Reji 01	7	1-2	No			No			No	No	No	No	No	No	No	No	No	No	No	No											No	Rarely	Never	Never	Sometimes	Never	Never	Never	Never
317	14621930	2031	Negative	West Shewa	Yes	18 to 19	Ada'a Barga	Ada'a Barga	Reejjii 01	7	5 -7	No			No			No	No	No	No	No	No	No	No	No	No	No	No											No	Never	Never	Rarely	Sometimes	Never	Rarely	Rarely	Rarely
318	14621935	2032	Negative	West Shewa	Yes	16 to 17	Ada'a Barga	Ada'a Barga	Reji Mokoda	7	8+	No			No			No	No	No	No	No	No	No	No	No	No	No	No											No	Never	Never	Never	Never	Never	Never	Never	Never
319	14621923	2034	Positive	West Shewa	Yes	14 to 15	Ada'a Barga	Ada'a Barga	Reejjii 01	8	5 -7	No			No			No	No	No	No	No	No	No	No	No	No	No	No											No	Sometimes	Never	Never	Sometimes	Rarely	Sometimes	Sometimes	Rarely
320	14621918	2036	Positive	West Shewa	Yes	18 to 19	Ada'a Barga	Ada'a Barga	Reji Mekoda	7	8+	No			No			No	No	No	No	No	No	No	No	No	No	No	No											No	Never	Never	Never	Never	Never	Sometimes	Never	Never
321	14621925	2037	Negative	West Shewa	Yes	16 to 17	Ada'a Barga	Ada'a Barga	Reji 01	7	8+	No			No			No	No	No	No	No	No	No	No	No	No	No	No											No	Sometimes	Rarely	Rarely	Sometimes	Never	Sometimes	Sometimes	Rarely
322	14621937	2038	Negative	West Shewa	Yes	18 to 19	Ada'a Barga	Ada'a Barga	chancho birate	8	5 -7	No			No			No	No	No	No	No	No	No	No	No	No	No	No											No	Rarely	Never	Sometimes	Never	Never	Rarely	Rarely	Rarely
323	14621916	2039	Positive	West Shewa	Yes	14 to 15	Ada'a Barga	Ada'a Barga	Muger Community	8	5 -7	No			No			No	Yes	No	No	No	No	No	No	No	No	No	No		No	Yes	No	No	No	No				No	Never	Never	Rarely	Never	Never	Never	Never	Never
324	14601867	2044	Negative	West Shewa	Yes	14 to 15	Ada'a Barga	Ada'a Barga	Enchini 01	7	3-4	No			No			No	No	No	No	No	No	No	No	No	No	Yes	No		No	Yes	No	No	No	No				No	Never	Never	Never	Never	Never	Sometimes	Rarely	Rarely
325	10421242	2104	Positive	FZOSZ	Yes	16 to 17	Sululta Woreda	Sululta woreda	1	12	3-4	No			No			No	No	No	No	No	No	No	No	No	No	No	No											No	Never	Never	Never	Never	Never	Never	Never	Never	No sign
326	10421241	2106	Negative	FZOSZ	Yes	16 to 17	Sululta Woreda	Sululta woreda	1	12	5 -7	No			No			No	No	No	No	No	No	No	No	No	No	No	No											No	Never	Never	Never	Never	Never	Never	Never	Never	no sign
327	10421262	2107	Positive	FZOSZ	Yes	18 to 19	Sululta Woreda	Sululta woreda	Bacho	9	1-2	No			No			No	No	No	No	No	No	No	No	No	No	No	No											No	Never	Never	Never	Never	Never	Never	Never	Never
328	10421234	2108	Negative	FZOSZ	Yes	18 to 19	Sululta Woreda	Sululta woreda	lelo cabaqa	12	3-4	No			No			No	No	No	No	No	No	No	No	No	No	No	Yes	no symptoms	No	No	No	No	No	No	no symptoms			No	Never	Never	Never	Never	Never	Never	Never	Never	no symptoms
329	10421235	2109	Negative	FZOSZ	Yes	18 to 19	Sululta Woreda	Sululta woreda	1	12	5 -7	No			No			No	No	No	No	No	No	No	No	No	No	No	Yes	no sign	No	No	No	No	No	No	no sign			No	Never	Never	Never	Never	Never	Never	Never	Never	no sign
330	10421243	2110	Negative	FZOSZ	Yes	16 to 17	Sululta Woreda	Sululta woreda	1	12	5 -7	No			No			No	No	No	No	No	No	No	No	No	No	No	No											No	Never	Never	Never	Never	Never	Never	Never	Never	no symptoms
331	10421244	2111	Negative	FZOSZ	Yes	16 to 17	Sululta Woreda	Sululta woreda	1	12	1-2	No			No			No	No	No	No	No	No	No	No	No	No	No	No											No	Never	Never	Never	Never	Never	Never	Never	Never	no
332	10421258	2112	Negative	FZOSZ	Yes	16 to 17	Sululta Woreda	Sululta woreda	Bacho	9	5 -7	No			No			No	No	No	No	No	No	No	No	No	No	No	No											No	Never	Never	Never	Never	Never	Never	Never	Never
333	10421236	2113	Negative	FZOSZ	Yes	16 to 17	Sululta Woreda	Sululta woreda	1	12	3-4	No			No			No	No	No	No	No	No	No	No	No	No	No	Yes	no sign	No	No	No	No	No	No	no sign			No	Never	Never	Never	Never	Never	Never	Never	Never	no sign
334	10421259	2114	Negative	FZOSZ	Yes	16 to 17	Sululta Woreda	Sululta woreda	Derba	11	1-2	No			No			No	No	No	No	No	No	No	No	No	No	No	No											No	Never	Never	Never	Never	Never	Never	Never	Never
335	10421237	2115	Positive	FZOSZ	Yes	18 to 19	Sululta Woreda	Sululta woreda	1	12	1-2	No			No			No	No	No	No	No	No	No	No	No	No	No	Yes	no sign	No	No	No	No	No	No	no sign			No	Never	Never	Never	Never	Never	Never	Never	Never	no sign
336	10421245	2116	Negative	FZOSZ	Yes	16 to 17	Sululta Woreda	Sululta woreda	1	12	3-4	No			No			No	No	No	No	No	No	No	No	No	No	No	No											No	Never	Never	Never	Never	Never	Never	Never	Never	no sign
337	10421260	2117	Negative	FZOSZ	Yes	16 to 17	Sululta Woreda	Sululta woreda	Derba	10	1-2	No			No			No	No	No	No	No	No	No	No	No	No	No	No											No	Never	Never	Never	Never	Never	Never	Never	Never
338	10421247	2121	Negative	FZOSZ	Yes	16 to 17	Sululta Woreda	Sululta woreda	1	11	1-2	No			No			No	No	No	No	No	No	No	No	No	No	No	No											No	Never	Never	Never	Never	Never	Never	Never	Never	no
339	10421239	2122	Negative	FZOSZ	Yes	18 to 19	Sululta Woreda	Sululta woreda	1	11	5 -7	No			No			No	No	No	No	No	No	No	No	No	No	No	Yes	no sign	No	No	No	No	No	No	b/c health			No	Never	Never	Never	Never	Never	Never	Never	Never	no sign
340	10421232	2123	Negative	FZOSZ	Yes	18 to 19	Sululta Woreda	Sululta woreda	1	10	5 -7	No			No			No	No	No	No	No	No	No	No	No	No	No	No											No	Never	Never	Never	Never	Never	Never	Never	Never	no sign
341	10421248	2125	Negative	FZOSZ	Yes	16 to 17	Sululta Woreda	Sululta woreda	1	10	1-2	No			No			No	No	No	No	No	No	No	No	No	No	No	No											No	Never	Never	Never	Never	Never	Never	Never	Never	no sign
342	10421249	2127	Positive	FZOSZ	Yes	18 to 19	Sululta Woreda	Sululta woreda	1	11	5 -7	No			No			No	No	No	No	No	No	No	No	No	No	No	No											No	Never	Never	Never	Never	Never	Never	Never	Never	no sign
343	10421240	2132	Negative	FZOSZ	Yes	18 to 19	Sululta Woreda	Sululta woreda	2	10	3-4	No			No			No	No	No	No	No	No	No	No	No	No	No	No											No	Never	Never	Never	Never	Never	Never	Never	Never	no
344	10421253	2134	Negative	FZOSZ	Yes	18 to 19	Sululta Woreda	Sululta woreda	1	10	3-4	No			No			No	No	No	No	No	No	No	No	No	No	No	No											No	Never	Never	Never	Never	Never	Never	Never	Never	no symptoms
345	10421255	2136	Negative	FZOSZ	Yes	16 to 17	Sululta Woreda	Sululta woreda	2	10	3-4	No			No			No	No	No	No	No	No	No	No	No	No	No	No											No	Never	Never	Never	Never	Never	Never	Never	Never	no symptoms
346	10421238	2137	Negative	FZOSZ	Yes	16 to 17	Sululta Woreda	Sululta woreda	1	10	3-4	No			No			No	No	No	No	No	No	No	No	No	No	No	Yes	no sign	No	No	No	No	No	No	no sign			No	Never	Never	Never	Never	Never	Never	Never	Never	no sign
347	10421261	2138	Positive	FZOSZ	Yes	18 to 19	Sululta Woreda	Sululta woreda	Chancho	11	3-4	No			No			No	No	No	No	No	No	No	No	No	No	No	No											No	Never	Never	Never	Never	Never	Never	Never	Never
348	10421256	2139	Positive	FZOSZ	Yes	16 to 17	Sululta Woreda	Sululta woreda	1	10	5 -7	No			No			No	No	No	No	No	No	No	No	No	No	No	No											No	Never	Never	Never	Never	Never	Never	Never	Never	no symptoms
349	10451284	2150	Negative	FZOSZ	Yes	20 to 21	Sululta Woreda	Sululta woreda	Boqu Golba	6	5 -7	No			No			No	No	No	No	No	No	No	No	No	No	No	Yes	no sign	No	No	No	No	No	No	no sick			No	Never	Never	Never	Never	Never	Never	Never	Never	no sign
350	10451285	2151	Negative	FZOSZ	Yes	14 to 15	Sululta Woreda	Sululta woreda	moye gajo	6	5 -7	No			No			No	No	No	No	No	No	No	No	No	No	No	Yes	no sign	No	No	No	No	No	No	no sick			No	Never	Never	Never	Never	Never	Never	Never	Never	no sign
351	10451289	2156	Negative	FZOSZ	Yes	12 to 13	Sululta Woreda	Sululta woreda	moye Gajo	6	3-4	No			No			No	No	No	No	No	No	No	No	No	No	No	Yes	no sign	No	No	No	No	No	No	no sign			No	Never	Never	Never	Never	Never	Never	Never	Never	no sign
352	10451290	2157	Negative	FZOSZ	Yes	16 to 17	Sululta Woreda	Sululta woreda	boqu golba	6	5 -7	No			No			No	No	No	No	No	No	No	No	No	No	No	Yes	no sign	No	No	No	No	No	No	no sick			No	Never	Never	Never	Never	Never	Never	Never	Never	no sign
353	10451293	2163	Negative	FZOSZ	Yes	16 to 17	Sululta Woreda	Sululta woreda	Tullu Moyo	6	3-4	No			No			No	No	No	No	No	No	No	No	No	No	No	Yes	no sign	No	No	No	No	No	No	no sick			No	Never	Never	Never	Never	Never	Never	Never	Never	no sign
354	10451295	2165	Negative	FZOSZ	Yes	14 to 15	Sululta Woreda	Sululta woreda	moye Gajo	8	5 -7	No			No			No	No	No	No	No	No	No	No	No	No	No	Yes	no sign	No	No	No	No	No	No	no sick			No	Never	Never	Never	Never	Never	Never	Never	Never	no sign
355	10451300	2170	Negative	FZOSZ	Yes	12 to 13	Sululta Woreda	Sululta woreda	Mooyee Gajjo	5	5 -7	No			No			No	No	No	No	No	No	No	No	No	No	No	Yes	no sign	No	No	No	No	No	No	no sick			No	Never	Never	Never	Never	Never	Never	Never	Never	no sign
356	10451301	2171	Negative	FZOSZ	Yes	12 to 13	Sululta Woreda	Sululta woreda	Moyyee gajoo	5	3-4	No			No			No	No	No	No	No	No	No	No	No	No	No	Yes	no sign	No	No	No	No	No	No	no sick			No	Never	Never	Never	Never	Never	Never	Never	Never	no sign
357	10451315	2172	Negative	FZOSZ	Yes	14 to 15	Sululta Woreda	Sululta woreda	moye Gajo	5	5 -7	No			No			No	No	No	No	No	No	No	No	No	No	No	Yes	mo sign	No	No	No	No	No	No	no sick			No	Never	Never	Never	Never	Never	Never	Never	Never	no sign
358	10451302	2173	Positive	FZOSZ	Yes	12 to 13	Sululta Woreda	Sululta woreda	Moue Gajo	5	5 -7	No			No			No	No	No	No	No	No	No	No	No	No	No	Yes	no sign	No	No	No	No	No	No	no sign			No	Never	Never	Never	Never	Never	Never	Never	Never	nosign
359	10451303	2174	Negative	FZOSZ	Yes	12 to 13	Sululta Woreda	Sululta woreda	Moye Gajo	5	5 -7	No			No			No	No	No	No	No	No	No	No	No	No	No	Yes	no sigm	No	No	No	No	No	No	no sick			No	Never	Never	Never	Never	Never	Never	Never	Never	no sign
360	10451316	2176	Negative	FZOSZ	Yes	14 to 15	Sululta Woreda	Sululta woreda	Moye Gajo	5	5 -7	No			No			No	No	No	No	No	No	No	No	No	No	No	Yes	no sign	No	No	No	No	No	No	no sign			No	Never	Never	Never	Never	Never	Never	Never	Never	no sign
361	10451306	2179	Positive	FZOSZ	Yes	14 to 15	Sululta Woreda	Sululta woreda	moye gajo	5	5 -7	No			No			No	No	No	No	No	No	No	No	No	No	No	Yes	no sign	No	No	No	No	No	No	no sick			No	Never	Never	Never	Never	Never	Never	Never	Never	mo sign
362	10451280	2182	Negative	FZOSZ	Yes	14 to 15	Sululta Woreda	Sululta woreda	Moye Gajo	7	3-4	No			No			No	No	No	No	No	No	No	No	No	No	No	Yes	no sigm	No	No	No	No	No	No	no sick			No	Never	Never	Never	Never	Never	Never	Never	Never	no sign
363	10451310	2186	Negative	FZOSZ	Yes	14 to 15	Sululta Woreda	Sululta woreda	moye gajo	7	5 -7	No			No			No	No	No	No	No	No	No	No	No	No	No	Yes	mo sign	No	No	No	No	No	No	no sick			No	Never	Never	Never	Never	Never	Never	Never	Never	no sign
364	10411230	2190	Positive	FZOSZ	Yes	12 to 13	Sululta Woreda	Sululta woreda	1	6	5 -7	No			No			No	No	No	No	No	No	No	No	No	No	No	No											No	Never	Never	Never	Never	Never	Never	Never	Never	no sign
365	10431273	2199	Negative	FZOSZ	Yes	20 to 21	Sululta Woreda	Sululta woreda	gorfo	11	3-4	No			No			No	No	No	No	No	No	No	No	No	No	No	No											No	Sometimes	Rarely	Rarely	Rarely	Rarely	Rarely	Rarely	Rarely
366	10431278	2204	Negative	FZOSZ	Yes	18 to 19	Sululta Woreda	Sululta woreda	gorfo	11	5 -7	No			No			No	No	No	No	No	No	No	No	No	No	No	No											No	Rarely	Rarely	Sometimes	Rarely	Sometimes	Rarely	Rarely	Rarely
367	3090516	2215	Negative	Asella Town	Yes	16 to 17	Assela Town	Assala	11	12	1-2	No			No			No	No	No	No	No	No	No	No	No	No	No	No											No	Rarely	Never	Sometimes	Sometimes	Never	Frequently	Frequently	Rarely
368	3090532	2220	Negative	Asella Town	Yes	16 to 17	Assela Town	Assala	10	11	3-4	No			No			No	No	No	No	No	No	No	No	No	No	No	No											No	Never	Never	Rarely	Frequently	Never	Never	Sometimes	Rarely
369	3090491	2222	Negative	Asella Town	Yes	18 to 19	Assela Town	Assala	8	11	3-4	No			No			No	No	No	No	No	No	No	No	No	No	No	No											No	Sometimes	Sometimes	Rarely	Rarely	Never	Sometimes	Rarely	Rarely
370	3090549	2227	Positive	Asella Town	Yes	18 to 19	Assela Town	Assala	8	12	5 -7	No			No			No	No	No	No	No	No	No	No	No	No	No	No											No	Rarely	Sometimes	Sometimes	Frequently	Never	Sometimes	Sometimes	Sometimes
371	3090519	2230	Negative	Asella Town	Yes	18 to 19	Assela Town	Assala	14	10	1-2	No			No			No	No	No	No	No	No	No	No	No	No	No	No											No	Sometimes	Sometimes	Rarely	Rarely	Never	Rarely	Frequently	Sometimes
372	3090533	2231	Negative	Asella Town	Yes	18 to 19	Assela Town	Assala	13	10	1-2	No			No			No	No	No	No	No	No	No	No	No	No	No	No											No	Sometimes	Sometimes	Rarely	Sometimes	Never	Sometimes	Sometimes	Sometimes
373	3090534	2233	Negative	Asella Town	Yes	16 to 17	Assela Town	Assala	13	10	3-4	No			No			No	No	No	No	No	No	No	No	No	No	No	No											No	Sometimes	Sometimes	Rarely	Frequently	Rarely	Sometimes	Sometimes	Sometimes
374	3090535	2235	Positive	Asella Town	Yes	18 to 19	Assela Town	Assala	13	10	5 -7	No			No			No	No	No	No	No	No	No	No	No	No	No	No											No	Sometimes	Sometimes	Sometimes	Never	Never	Sometimes	Frequently	Rarely
375	3090522	2237	Negative	Asella Town	Yes	16 to 17	Assela Town	Assala	8	10	3-4	No			No			No	No	No	No	No	No	No	No	No	No	No	No											No	Sometimes	Rarely	Sometimes	Rarely	Rarely	Frequently	Frequently	Sometimes
376	3090523	2239	Negative	Asella Town	Yes	18 to 19	Assela Town	Assala	9	10	1-2	No			No			No	No	No	No	No	No	No	No	No	No	No	No											No	Sometimes	Rarely	Rarely	Sometimes	Rarely	Frequently	Sometimes	Sometimes
377	3090537	2240	Negative	Asella Town	Yes	16 to 17	Assela Town	Assala	8	10	3-4	No			No			No	No	No	No	No	No	No	No	No	No	No	No											No	Sometimes	Rarely	Rarely	Sometimes	Never	Sometimes	Frequently	Rarely
378	3090538	2243	Negative	Asella Town	Yes	16 to 17	Assela Town	Assala	12	10	3-4	No			No			No	No	No	No	No	No	No	No	No	No	No	No											No	Never	Rarely	Never	Sometimes	Never	Sometimes	Sometimes	Rarely
379	3090524	2249	Positive	Asella Town	Yes	16 to 17	Assela Town	Assala	1	10	5 -7	No			No			No	No	No	No	No	No	No	No	No	No	No	No											No	Rarely	Sometimes	Sometimes	Sometimes	Rarely	Frequently	Rarely	Rarely
380	3090555	2251	Negative	Asella Town	Yes	16 to 17	Assela Town	Assala	14	10	1-2	No			No			Yes	No	No	No	No	No	No	No	No	No	No	No		No	Yes	No	No	No	No				No	Sometimes	Sometimes	Rarely	Never	Never	Sometimes	Never	Rarely
381	3090551	2252	Negative	Asella Town	Yes	16 to 17	Assela Town	Assala	14	10	3-4	No			No			No	No	No	No	No	No	No	No	No	No	No	No											No	Rarely	Rarely	Never	Sometimes	Rarely	Sometimes	Never	Rarely
382	3090511	2257	Negative	Asella Town	Yes	16 to 17	Assela Town	Assala	1	10	3-4	No			No			No	Yes	No	No	No	No	No	No	No	No	No	No		No	Yes	No	No	No	No				No	Never	Sometimes	Sometimes	Sometimes	Never	Sometimes	Sometimes	Sometimes
383	3090540	2259	Negative	Asella Town	Yes	16 to 17	Assela Town	Assala	8	10	1-2	No			No			No	No	No	No	No	No	No	No	No	No	No	No											No	Rarely	Rarely	Frequently	Frequently	Never	Sometimes	Sometimes	Rarely
384	3090512	2263	Negative	Asella Town	Yes	16 to 17	Assela Town	Assala	12	10	5 -7	No			No			No	Yes	No	No	No	No	No	No	No	No	No	No		No	Yes	No	No	No	No				No	Sometimes	Rarely	Frequently	Sometimes	Never	Sometimes	Frequently	Rarely
385	3090528	2264	Negative	Asella Town	Yes	18 to 19	Assela Town	Assala	8	10	1-2	No			No			No	No	No	No	No	No	No	No	No	No	No	No											No	Frequently	Sometimes	Sometimes	Rarely	Rarely	Frequently	Sometimes	Sometimes
386	3090541	2267	Negative	Asella Town	Yes	18 to 19	Assela Town	Assala	8	12	1-2	No			No			No	No	No	No	No	No	No	No	No	No	No	No											No	Rarely	Sometimes	Sometimes	Sometimes	Never	Sometimes	Sometimes	Sometimes
387	3090552	2268	Positive	Asella Town	Yes	18 to 19	Assela Town	Assala	10	12	3-4	No			No			No	No	No	No	No	No	No	No	No	No	No	No											No	Frequently	Rarely	Never	Never	Never	Sometimes	Sometimes	Rarely
388	3090513	2276	Negative	Asella Town	Yes	18 to 19	Assela Town	Assala	3	12	5 -7	No			Yes	On public transport		No	Yes	No	No	No	No	No	No	No	No	No	No		No	Yes	No	No	No	No				No	Sometimes	Rarely	Frequently	Sometimes	Rarely	Sometimes	Sometimes	Sometimes
389	3090558	2278	Positive	Asella Town	Yes	18 to 19	Assela Town	Assala	12	11	1-2	No			No			No	No	No	No	No	No	No	No	No	No	No	No											No	Sometimes	Rarely	Never	Never	Never	Sometimes	Rarely	Rarely
390	3090545	2281	Negative	Asella Town	Yes	18 to 19	Assela Town	Assala	8	12	3-4	No			No			No	No	No	No	No	No	No	No	No	No	No	No											No	Never	Sometimes	Frequently	Frequently	Never	Sometimes	Frequently	Rarely
391	3090498	2284	Positive	Asella Town	Yes	20 to 21	Assela Town	Assala	11	12	5 -7	No			No			No	No	No	No	No	No	No	No	No	No	No	No											No	Frequently	Sometimes	Frequently	Frequently	Rarely	Sometimes	Frequently	Rarely
392	3090547	2287	Negative	Asella Town	Yes	20 to 21	Assela Town	Assala	13	12	1-2	No			No			No	No	No	No	No	No	No	No	No	No	No	No											No	Sometimes	Rarely	Never	Never	Rarely	Sometimes	Sometimes	Rarely
393	3120595	2292	Negative	Asella Town	Yes	14 to 15	Assela Town	Assala	6	7	5 -7	No			No			No	No	No	No	No	No	No	No	No	No	Yes	No		Yes							No		No	Sometimes	Sometimes	Sometimes	Sometimes	Sometimes	Frequently	Rarely	Sometimes
394	3120599	2299	Negative	Asella Town	Yes	14 to 15	Assela Town	Assala	9	8	8+	No			No			No	No	No	No	Yes	No	No	No	No	No	No	No		No	Yes	No	No	No	No				No	Never	Never	Sometimes	Never	Never	Sometimes	Sometimes	Sometimes
395	3100566	2307	Negative	Asella Town	Yes	14 to 15	Assela Town	Assala	8	8	3-4	No			No			No	No	No	No	No	No	No	No	No	No	No	No											No	Rarely	Rarely	Rarely	Rarely	Rarely	Sometimes	Sometimes	Rarely
396	3100562	2312	Negative	Asella Town	Yes	14 to 15	Assela Town	Assala	8	7	5 -7	No			No			No	Yes	No	No	No	No	No	No	No	No	No	No		No	Yes	No	No	No	No				No	Never	Rarely	Sometimes	Never	Never	Sometimes	Sometimes	Sometimes
397	3100572	2318	Negative	Asella Town	Yes	12 to 13	Assela Town	Assala	8	4	5 -7	No			No			No	No	No	No	No	No	No	No	No	No	No	No											No	Sometimes	Never	Never	Never	Never	Rarely	Sometimes	Rarely
398	3100567	2319	Negative	Asella Town	Yes	12 to 13	Assela Town	Assala	8	4	5 -7	No			No			No	No	No	No	No	No	No	No	No	No	No	No											No	Frequently	Sometimes	Rarely	Rarely	Rarely	Rarely	Rarely	Rarely
399	3100581	2321	Positive	Asella Town	Yes	16 to 17	Assela Town	Assala	14	6	5 -7	No			No			No	No	No	No	No	No	No	No	No	No	No	No											No	Sometimes	Sometimes	Sometimes	Rarely	Rarely	Rarely	Rarely	Rarely
400	2060427	2364	Negative	Arsi	Yes	16 to 17	Ziway Dugda	zuway Dugda	c/jila	10	8+	No			No			No	No	No	No	No	No	No	No	No	No	No	No											No	Sometimes	Sometimes	Rarely	Rarely	Never	Sometimes	Sometimes	Sometimes
401	2060420	2382	Negative	Arsi	Yes	16 to 17	Ziway Dugda	zuway Dugda	herera	10	8+	No			No			No	No	No	No	No	No	No	No	No	No	No	No											No	Sometimes	Sometimes	Rarely	Rarely	Never	Rarely	Rarely	Sometimes
402	2080479	2403	Negative	Arsi	Yes	12 to 13	Ziway Dugda	zuway Dugda	Herera	4	8+	No			No			No	No	No	No	No	No	No	No	No	No	No	No											No	Sometimes	Sometimes	Sometimes	Never	Sometimes	Sometimes	Frequently	Sometimes
403	2080481	2406	Negative	Arsi	Yes	14 to 15	Ziway Dugda	zuway Dugda	Herera	8	5 -7	No			No			No	No	No	No	No	No	No	No	No	No	No	No											No	Sometimes	Sometimes	Sometimes	Never	Sometimes	Frequently	Frequently	Sometimes
404	2050376	2414	Negative	Arsi	Yes	12 to 13	Ziway Dugda	zuway Dugda	Booka	5	8+	No			No			No	No	No	No	No	No	No	No	No	No	No	No											No	Sometimes	Never	Rarely	Sometimes	Never	Sometimes	Rarely	Sometimes
405	2050377	2419	Negative	Arsi	Yes	18 to 19	Ziway Dugda	zuway Dugda	Booka	8	8+	No			No			No	No	No	No	No	No	No	No	No	No	No	No											No	Sometimes	Never	Rarely	Never	Never	Rarely	Never	Rarely
406	2050407	2436	Positive	Arsi	Yes	10 to 11	Ziway Dugda	zuway Dugda	Boka	4	5 -7	No			No			No	No	No	No	No	No	No	No	No	No	No	No											No	Never	Never	Never	Never	Never	Never	Never	Never
407	2050384	2446	Negative	Arsi	Yes	16 to 17	Ziway Dugda	zuway Dugda	Booka	6	5 -7	No			No			No	No	No	No	No	No	No	No	No	No	No	No											No	Sometimes	Rarely	Sometimes	Sometimes	Rarely	Sometimes	Rarely	Rarely
408	2060443	2452	Positive	Arsi	Yes	18 to 19	Ziway Dugda	zuway Dugda	C/jila	12	1-2	No			No			No	No	No	No	No	No	No	No	No	No	No	No											No	Sometimes	Sometimes	Sometimes	Never	Sometimes	Frequently	Sometimes	Sometimes
409	2060429	2453	Negative	Arsi	Yes	18 to 19	Ziway Dugda	zuway Dugda	Chefa Jila	12	8+	No			No			No	No	No	No	No	No	No	No	No	No	No	No											No	Sometimes	Sometimes	Never	Never	Never	Sometimes	Never	Never
410	2060444	2455	Negative	Arsi	Yes	18 to 19	Ziway Dugda	zuway Dugda	C/jila	11	1-2	No			No			No	No	No	No	No	No	No	No	No	No	No	No											No	Sometimes	Sometimes	Sometimes	Never	Never	Frequently	Frequently	Sometimes
411	2060421	2456	Positive	Arsi	Yes	18 to 19	Ziway Dugda	zuway Dugda	c/jila	12	8+	No			No			No	No	No	No	No	No	No	No	No	No	No	No											No	Sometimes	Rarely	Rarely	Sometimes	Sometimes	Sometimes	Rarely	Rarely
412	2060446	2463	Negative	Arsi	Yes	30+	Ziway Dugda	zuway Dugda	A/Danda	12	5 -7	No			No			No	No	No	No	No	No	No	No	No	No	No	No											Yes	Frequently	Frequently	Frequently	Never	Sometimes	Sometimes	Frequently	Frequently
413	1010024	2770	Negative	Adama Town	Yes	14 to 15	Adama Town	AdamaT	2	8	5 -7	No			No			No	No	No	No	No	No	No	No	No	No	No	No											No	Never	Never	Never	Rarely	Never	Never	Sometimes	Never
414	1010035	2775	Negative	Adama Town	Yes	14 to 15	Adama Town	AdamaT	5	8	1-2	No			No			No	Yes	No	No	No	No	No	No	No	No	No	No		Yes							No		No	Rarely	Never	Rarely	Sometimes	Rarely	Rarely	Rarely	Never
415	1010042	2776	Positive	Adama Town	Yes	14 to 15	Adama Town	AdamaT	5	8	5 -7	No			No			No	No	No	No	No	No	No	No	No	No	No	No											No	Rarely	Never	Never	Sometimes	Never	Never	Sometimes	Never
416	1020114	3106	Negative	Adama Town	Yes	12 to 13	Adama Town	AdamaT	Boku shenen	4	8+	No			No			No	No	No	No	No	No	No	No	No	No	No	No											No	Rarely	Never	Never	Rarely	Never	Rarely	Rarely	Never
417	1020115	3107	Negative	Adama Town	Yes	12 to 13	Adama Town	AdamaT	Boku shenen	4	1-2	No			No			No	No	No	No	No	No	No	No	No	No	No	No											No	Never	Never	Rarely	Rarely	Never	Never	Never	Never
418	1020129	3109	Positive	Adama Town	Yes	14 to 15	Adama Town	AdamaT	Boku shenen	4	8+	No			No			No	No	No	No	No	No	No	No	No	No	No	No											No	Never	Never	Rarely	Rarely	Never	Never	Rarely	Never
419	1020117	3110	Negative	Adama Town	Yes	12 to 13	Adama Town	AdamaT	Boku shenen	4	3-4	No			No			No	No	No	No	No	No	No	No	No	No	No	No											No	Never	Never	Rarely	Rarely	Never	Never	Never	Never
420	1020126	3111	Negative	Adama Town	Yes	10 to 11	Adama Town	AdamaT	Boku shenen	4	5 -7	No			No			No	No	No	No	No	No	No	No	No	No	No	No											No	Sometimes	Never	Rarely	Frequently	Never	Never	Rarely	Rarely
421	1020118	3112	Negative	Adama Town	Yes	12 to 13	Adama Town	AdamaT	Boku shenen	4	1-2	No			No			No	No	No	No	No	No	No	No	No	No	No	No											No	Sometimes	Never	Rarely	Rarely	Never	Never	Sometimes	Rarely
422	1020130	3113	Negative	Adama Town	Yes	14 to 15	Adama Town	AdamaT	Boku. shenen	4	1-2	No			No			No	No	No	No	No	No	No	No	No	No	No	No											No	Never	Never	Never	Rarely	Never	Never	Rarely	Never
423	1020127	3114	Negative	Adama Town	Yes	14 to 15	Adama Town	AdamaT	Boku shenen	4	5 -7	No			No			No	No	No	No	No	No	No	No	No	No	No	No											No	Sometimes	Never	Never	Never	Never	Never	Never	Never
424	1020119	3115	Negative	Adama Town	Yes	12 to 13	Adama Town	AdamaT	Boku shenen	4	3-4	No			No			No	No	No	No	No	No	No	No	No	No	No	No											No	Never	Never	Never	Sometimes	Never	Rarely	Sometimes	Never
425	1020061	3119	Negative	Adama Town	Yes	14 to 15	Adama Town	AdamaT	Boku	4	8+	No			No			No	No	No	No	No	No	No	No	No	No	No	No											No	Rarely	Never	Rarely	Rarely	Never	Rarely	Rarely	Rarely
426	1020063	3121	Negative	Adama Town	Yes	14 to 15	Adama Town	AdamaT	3	4	5 -7	No			No			No	No	No	No	No	No	No	No	No	No	No	No											No	Rarely	Rarely	Rarely	Rarely	Never	Rarely	Rarely	Rarely
427	1020064	3122	Negative	Adama Town	Yes	12 to 13	Adama Town	AdamaT	3	4	3-4	No			No			No	No	No	No	No	No	No	No	No	No	No	No											No	Rarely	Never	Rarely	Rarely	Never	Never	Rarely	Rarely
428	1020065	3123	Negative	Adama Town	Yes	10 to 11	Adama Town	AdamaT	Bollo	4	3-4	No			No			No	No	No	No	No	No	No	No	No	No	No	No											No	Rarely	Rarely	Rarely	Rarely	Rarely	Never	Rarely	Rarely
429	1020066	3124	Negative	Adama Town	Yes	12 to 13	Adama Town	AdamaT	Boku shanan	4	5 -7	No			No			No	No	No	No	No	No	No	No	No	No	No	No											No	Rarely	Rarely	Rarely	Rarely	Never	Rarely	Rarely	Rarely
430	1020067	3125	Negative	Adama Town	Yes	12 to 13	Adama Town	AdamaT	Burqa	4	5 -7	No			No			No	No	No	No	No	No	No	No	No	No	No	No											No	Rarely	Rarely	Rarely	Sometimes	Never	Rarely	Rarely	Rarely
431	1020068	3127	Positive	Adama Town	Yes	14 to 15	Adama Town	AdamaT	3	4	5 -7	No			No			No	No	No	No	No	No	No	No	No	No	No	No											No	Rarely	Rarely	Rarely	Rarely	Never	Rarely	Rarely	Rarely
432	1020069	3128	Positive	Adama Town	Yes	14 to 15	Adama Town	AdamaT	Boku shanan	4	5 -7	No			No			No	No	No	No	No	No	No	No	No	No	No	No											No	Rarely	Rarely	Rarely	Rarely	Rarely	Rarely	Rarely	Sometimes
433	1020071	3131	Negative	Adama Town	Yes	14 to 15	Adama Town	AdamaT	Bollo	4	5 -7	No			No			No	No	No	No	No	No	No	No	No	No	No	No											No	Rarely	Rarely	Rarely	Rarely	Rarely	Rarely	Rarely	Sometimes
434	1020151	3132	Negative	Adama Town	Yes	12 to 13	Adama Town	AdamaT	boku shenen	4	8+	No			No			No	No	No	No	No	No	No	No	No	No	No	No											No	Never	Never	Never	Sometimes	Never	Rarely	Rarely	Never
435	1020152	3133	Negative	Adama Town	Yes	12 to 13	Adama Town	AdamaT	3	4	3-4	No			No			No	No	No	No	No	No	No	No	No	No	No	No											No	Never	Never	Never	Sometimes	Never	Never	Never	Never
436	1020153	3134	Negative	Adama Town	Yes	14 to 15	Adama Town	AdamaT	boku shenen	4	5 -7	No			No			No	No	No	No	No	No	No	No	No	No	No	No											No	Sometimes	Never	Never	Sometimes	Never	Frequently	Never	Never
437	1020155	3136	Negative	Adama Town	Yes	12 to 13	Adama Town	AdamaT	boku shenen	4	3-4	No			No			No	No	No	No	No	No	No	No	No	No	No	No											No	Sometimes	Never	Never	Sometimes	Never	Never	Never	Never
438	1020156	3137	Negative	Adama Town	Yes	16 to 17	Adama Town	AdamaT	boku shenen	4	5 -7	No			No			No	No	No	No	No	No	No	No	No	No	No	No											No	Rarely	Never	Sometimes	Sometimes	Never	Rarely	Rarely	Rarely
439	1020157	3138	Negative	Adama Town	Yes	12 to 13	Adama Town	AdamaT	boku shenen	4	5 -7	No			No			No	No	No	No	No	No	No	No	No	No	No	No											No	Sometimes	Never	Rarely	Rarely	Never	Rarely	Rarely	Rarely
440	1020158	3139	Positive	Adama Town	Yes	12 to 13	Adama Town	AdamaT	boku shenen	4	3-4	No			No			No	No	No	No	No	No	No	No	No	No	No	No											No	Sometimes	Rarely	Rarely	Sometimes	Never	Never	Sometimes	Never
441	1020132	3140	Negative	Adama Town	Yes	14 to 15	Adama Town	AdamaT	2	4	3-4	No			No			No	Yes	No	No	No	No	No	No	No	No	No	No		No	Yes	No	No	No	No				No	Rarely	Rarely	Sometimes	Rarely	Never	Sometimes	Sometimes	Never
442	1020134	3141	Negative	Adama Town	Yes	12 to 13	Adama Town	AdamaT	mogoro	4	5 -7	No			No			No	No	No	No	No	No	No	No	No	No	No	No											No	Sometimes	Never	Never	Sometimes	Never	Sometimes	Frequently	Never
443	1020080	3144	Negative	Adama Town	Yes	16 to 17	Adama Town	AdamaT	17	8	8+	No			No			No	No	No	No	No	No	No	No	No	No	No	No											No	Sometimes	Rarely	Rarely	Never	Never	Sometimes	Sometimes	Rarely
444	1020135	3145	Negative	Adama Town	Yes	18 to 19	Adama Town	AdamaT	koku	8	8+	No			No			No	No	No	No	No	No	No	No	No	No	No	No											No	Sometimes	Never	Never	Sometimes	Never	Sometimes	Never	Never
445	1020136	3146	Negative	Adama Town	Yes	14 to 15	Adama Town	AdamaT	boku	7	5 -7	No			No			No	No	No	No	No	No	No	No	No	No	No	No											No	Sometimes	Sometimes	Sometimes	Sometimes	Rarely	Never	Sometimes	Sometimes
446	1040337	3149	Positive	Adama Town	Yes	18 to 19	Adama Town	AdamaT	14	12	3-4	No			No			No	No	No	No	No	No	No	No	No	No	No	No											No	Never	Rarely	Rarely	Sometimes	Never	Never	Frequently	Sometimes
447	1030182	3150	Positive	Adama Town	Yes	16 to 17	Adama Town	AdamaT	14	11	5 -7	No			No			No	No	No	No	No	Yes	No	Yes	No	Yes	No	No		Yes							No		No	Never	Never	Sometimes	Frequently	Never	Sometimes	Frequently	Sometimes
448	1040374	3154	Negative	Adama Town	Yes	16 to 17	Adama Town	AdamaT	5	11	5 -7	No			No			No	No	No	No	No	No	No	No	No	No	No	No											No	Never	Never	Never	Sometimes	Never	Rarely	Sometimes	Never
449	1030185	3156	Negative	Adama Town	Yes	16 to 17	Adama Town	AdamaT	9	10	5 -7	No			No			No	No	No	No	No	No	No	No	No	No	No	No											No	Never	Rarely	Sometimes	Rarely	Never	Sometimes	Sometimes	Sometimes
450	1040333	3157	Positive	Adama Town	Yes	18 to 19	Adama Town	AdamaT	Melikaadama	12	5 -7	No			No			No	No	No	No	No	No	No	No	No	No	No	No											No	Sometimes	Rarely	Rarely	Never	Never	Never	Frequently	Sometimes
451	1040299	3158	Negative	Adama Town	Yes	18 to 19	Adama Town	AdamaT	14	12	5 -7	No			No			No	No	No	No	No	No	No	No	No	No	No	No											No	Never	Rarely	Sometimes	Sometimes	Never	Never	Frequently	Sometimes
452	1040301	3161	Positive	Adama Town	Yes	18 to 19	Adama Town	AdamaT	4	12	8+	No			No			No	No	No	No	No	No	No	No	No	No	No	No											No	Frequently	Rarely	Rarely	Rarely	Rarely	Never	Frequently	Sometimes
453	1040304	3164	Negative	Adama Town	Yes	18 to 19	Adama Town	AdamaT	Boku shanan	11	8+	No			No			No	No	No	No	No	No	No	No	No	No	No	No											No	Rarely	Rarely	Sometimes	Rarely	Never	Sometimes	Frequently	Sometimes
454	1040305	3165	Negative	Adama Town	Yes	16 to 17	Adama Town	AdamaT	14	11	5 -7	No			No			No	No	No	No	No	No	No	No	No	No	No	No											No	Never	Rarely	Rarely	Rarely	Rarely	Never	Frequently	Sometimes
455	1020081	3174	Negative	Adama Town	Yes	16 to 17	Adama Town	AdamaT	Bokku shanan	6	3-4	No			No			No	No	No	No	No	No	No	No	No	No	No	No											No	Sometimes	Rarely	Rarely	Rarely	Never	Rarely	Rarely	Rarely
456	1020101	3176	Positive	Adama Town	Yes	12 to 13	Adama Town	AdamaT	Bufqa Bokku	6	8+	No			No			No	No	No	No	No	No	No	No	No	No	No	No											No	Rarely	Rarely	Never	Never	Never	Sometimes	Sometimes	Rarely
457	1040294	3187	Negative	Adama Town	Yes	18 to 19	Adama Town	AdamaT	13	12	8+	No			Yes	At social gatherings		No	Yes	Yes	No	No	No	No	No	No	No	No	No		No	Yes	No	No	No	No				No	Sometimes	Never	Rarely	Never	Sometimes	Sometimes	Frequently	Sometimes
458	1040334	3189	Negative	Adama Town	Yes	18 to 19	Adama Town	AdamaT	10	12	5 -7	No			No			No	No	No	No	No	No	No	No	No	No	No	No											No	Never	Sometimes	Sometimes	Never	Sometimes	Frequently	Frequently	Never	mo
459	1020139	3193	Positive	Adama Town	Yes	14 to 15	Adama Town	AdamaT	boku	8	1-2	No			No			No	No	No	No	No	No	No	No	No	No	No	No											No	Sometimes	Never	Never	Sometimes	Never	Never	Sometimes	Never
460	1040329	3198	Negative	Adama Town	Yes	18 to 19	Adama Town	AdamaT	6	11	5 -7	No			No			No	No	No	No	No	No	No	No	No	No	No	No											No	Rarely	Rarely	Rarely	Rarely	Never	Never	Never	Rarely
461	1010003	3201	Negative	Adama Town	Yes	12 to 13	Adama Town	AdamaT	5	6	5 -7	No			No			No	No	No	No	No	No	No	No	No	No	No	No											No	Rarely	Rarely	Rarely	Rarely	Never	Never	Never	Rarely
462	1010054	3207	Negative	Adama Town	Yes	10 to 11	Adama Town	AdamaT	5	6	5 -7	No			No			No	No	No	No	No	No	No	No	No	No	No	No											No	Frequently	Never	Rarely	Rarely	Never	Never	Rarely	Never
463	1010056	3209	Positive	Adama Town	Yes	10 to 11	Adama Town	AdamaT	9	5	5 -7	No			No			No	No	No	No	No	No	No	No	No	No	No	No											No	Frequently	Never	Never	Sometimes	Never	Never	Never	Never
464	1020123	3226	Positive	Adama Town	Yes	14 to 15	Adama Town	AdamaT	Boku shenen	6	5 -7	No			No			No	No	No	No	No	No	No	No	No	No	No	No											No	Never	Never	Never	Sometimes	Never	Never	Never	Never
465	1020159	3229	Negative	Adama Town	Yes	14 to 15	Adama Town	AdamaT	boku shenen	7	8+	No			No			No	No	No	No	No	No	No	No	No	No	No	No											No	Sometimes	Never	Never	Never	Never	Never	Never	Never
466	1020164	3235	Negative	Adama Town	Yes	12 to 13	Adama Town	AdamaT	boku shenen	5	1-2	No			No			No	No	No	No	No	No	No	No	No	No	No	No											No	Never	Never	Never	Rarely	Never	Never	Never	Never
467	1030223	3240	Positive	Adama Town	Yes	18 to 19	Adama Town	AdamaT	5	10	5 -7	No			No			No	No	No	No	No	No	No	No	No	No	No	No											No	Rarely	Never	Never	Frequently	Never	Never	Rarely	Never
468	1030225	3246	Positive	Adama Town	Yes	16 to 17	Adama Town	AdamaT	9	10	1-2	No			No			No	No	No	No	No	No	No	No	No	No	No	No											No	Never	Never	Sometimes	Sometimes	Never	Never	Rarely	Rarely
469	1020059	3251	Positive	Adama Town	Yes	16 to 17	Adama Town	AdamaT	3	8	5 -7	No			No			No	No	No	No	No	No	No	No	No	No	No	No											No	Never	Never	Never	Sometimes	Never	Never	Sometimes	Sometimes
470	1020112	3252	Negative	Adama Town	Yes	14 to 15	Adama Town	AdamaT	Bokushenen	5	5 -7	No			No			No	No	No	No	No	No	No	No	No	No	No	No											No	Sometimes	Never	Never	Sometimes	Never	Sometimes	Sometimes	Sometimes
471	1020113	3253	Negative	Adama Town	Yes	12 to 13	Adama Town	AdamaT	Boku shenen	5	5 -7	No			No			No	No	No	No	No	No	No	No	No	No	No	No											No	Never	Never	Rarely	Sometimes	Never	Never	Never	Never
472	1020109	3257	Negative	Adama Town	Yes	16 to 17	Adama Town	AdamaT	3	8	5 -7	No			No			No	No	No	No	No	No	No	No	No	No	No	No											No	Never	Never	Never	Never	Never	Sometimes	Rarely	Sometimes
473	1010030	3259	Negative	Adama Town	Yes	10 to 11	Adama Town	AdamaT	9	5	5 -7	No			No			No	No	No	No	No	No	No	No	No	No	No	No											No	Never	Never	Never	Rarely	Never	Never	Sometimes	Never
474	1020167	3265	Negative	Adama Town	Yes	14 to 15	Adama Town	AdamaT	Boku shanan	6	5 -7	No			No			No	No	No	No	No	No	No	No	No	No	No	No											No	Rarely	Rarely	Rarely	Rarely	Never	Never	Rarely	Rarely
475	1020105	3270	Negative	Adama Town	Yes	16 to 17	Adama Town	AdamaT	Bokushenen	7	3-4	No			No			No	No	No	No	No	No	No	No	No	No	No	No											No	Never	Never	Sometimes	Never	Never	Rarely	Sometimes	Sometimes
476	1020108	3273	Negative	Adama Town	Yes	14 to 15	Adama Town	AdamaT	3	8	5 -7	No			No			No	No	No	No	No	No	No	No	No	No	No	No											No	Never	Never	Never	Never	Never	Rarely	Rarely	Sometimes
477	1030186	3281	Negative	Adama Town	Yes	18 to 19	Adama Town	AdamaT	9	10	1-2	No			No			No	No	No	No	No	No	No	No	No	No	No	No											No	Rarely	Rarely	Sometimes	Rarely	Never	Rarely	Rarely	Sometimes
478	1030189	3285	Negative	Adama Town	Yes	16 to 17	Adama Town	AdamaT	9	10	8+	No			No			No	No	No	No	No	No	No	No	No	No	No	No											No	Rarely	Rarely	Sometimes	Rarely	Never	Never	Frequently	Sometimes
479	1030263	3286	Negative	Adama Town	Yes	16 to 17	Adama Town	AdamaT	10	10	1-2	No			No			No	No	No	No	No	No	No	No	No	No	No	No											No	Sometimes	Never	Rarely	Never	Never	Never	Sometimes	Never
480	1030264	3287	Negative	Adama Town	Yes	16 to 17	Adama Town	AdamaT	9	10	3-4	No			No			No	No	No	No	No	No	No	No	No	No	No	No											No	Never	Never	Never	Frequently	Never	Frequently	Sometimes	Never
481	1030247	3289	Negative	Adama Town	Yes	16 to 17	Adama Town	AdamaT	melka adama	10	1-2	No			No			No	No	No	No	No	No	No	No	No	No	Yes	No		No	Yes	No	No	No	No				No	Rarely	Never	Never	Sometimes	Never	Never	Sometimes	Never
482	1020165	3290	Positive	Adama Town	Yes	12 to 13	Adama Town	AdamaT	3	4	8+	No			No			No	No	No	No	No	No	No	No	No	No	No	No											No	Sometimes	Rarely	Sometimes	Sometimes	Sometimes	Rarely	Sometimes	Sometimes
483	1020166	3292	Negative	Adama Town	Yes	12 to 13	Adama Town	AdamaT	boku shenen	4	3-4	No			No			No	No	No	No	No	No	No	No	No	No	No	No											No	Rarely	Never	Rarely	Sometimes	Never	Rarely	Rarely	Never
484	1010032	3298	Negative	Adama Town	Yes	12 to 13	Adama Town	AdamaT	5	7	8+	No			No			No	No	No	No	No	No	No	No	No	No	No	No											No	Never	Never	Sometimes	Never	Never	Never	Rarely	Never
485	1020140	3299	Negative	Adama Town	Yes	14 to 15	Adama Town	AdamaT	boku	4	5 -7	No			No			No	No	No	No	No	No	No	No	No	No	No	No											No	Sometimes	Sometimes	Sometimes	Never	Never	Sometimes	Sometimes	Never
486	1020141	3300	Negative	Adama Town	Yes	14 to 15	Adama Town	AdamaT	boku	4	3-4	No			No			No	No	No	No	No	No	No	No	No	No	No	No											No	Sometimes	Sometimes	Never	Sometimes	Never	Sometimes	Sometimes	Never
487	1020142	3301	Negative	Adama Town	Yes	12 to 13	Adama Town	AdamaT	boku	4	5 -7	No			No			No	No	No	No	No	No	No	No	No	No	No	No											No	Sometimes	Sometimes	Never	Sometimes	Never	Never	Sometimes	Never
488	1020143	3303	Negative	Adama Town	Yes	14 to 15	Adama Town	AdamaT	boku	4	5 -7	No			No			No	No	No	No	No	No	No	No	No	No	No	No											No	Sometimes	Sometimes	Never	Sometimes	Never	Sometimes	Never	Never
489	1020144	3304	Negative	Adama Town	Yes	12 to 13	Adama Town	AdamaT	boku	4	5 -7	No			No			No	No	No	No	No	No	No	No	No	No	No	No											No	Sometimes	Never	Never	Never	Never	Never	Never	Never
490	1020145	3305	Negative	Adama Town	Yes	12 to 13	Adama Town	AdamaT	boku	4	5 -7	No			No			No	No	No	No	No	No	No	No	No	No	No	No											No	Sometimes	Sometimes	Never	Sometimes	Never	Sometimes	Sometimes	Never
491	1020146	3306	Negative	Adama Town	Yes	14 to 15	Adama Town	AdamaT	boku	4	5 -7	No			No			No	No	No	No	No	No	No	No	No	No	No	No											No	Sometimes	Never	Never	Sometimes	Never	Sometimes	Never	Never
492	1020147	3307	Positive	Adama Town	Yes	14 to 15	Adama Town	AdamaT	boku	4	5 -7	No			No			No	No	No	No	No	No	No	No	No	No	No	No											No	Sometimes	Sometimes	Never	Sometimes	Never	Never	Sometimes	Never
493	1020148	3308	Negative	Adama Town	Yes	14 to 15	Adama Town	AdamaT	boku	4	1-2	No			No			No	No	No	No	No	No	No	No	No	No	No	No											No	Sometimes	Sometimes	Never	Sometimes	Never	Sometimes	Sometimes	Never
494	1020087	3309	Positive	Adama Town	Yes	14 to 15	Adama Town	AdamaT	Bokku shanan	4	5 -7	No			No			No	No	No	No	No	No	No	No	No	No	No	No											No	Frequently	Rarely	Sometimes	Rarely	Rarely	Rarely	Rarely	Rarely
495	1020103	3310	Negative	Adama Town	Yes	14 to 15	Adama Town	AdamaT	Bokku shanana	4	3-4	No			No			No	No	No	No	No	No	No	No	No	No	No	No											No	Sometimes	Rarely	Rarely	Rarely	Never	Rarely	Rarely	Rarely
496	1020079	3311	Positive	Adama Town	Yes	10 to 11	Adama Town	AdamaT	Bokku shanan	4	5 -7	No			No			No	No	No	No	No	No	No	No	No	No	No	No											No	Sometimes	Rarely	Rarely	Rarely	Rarely	Rarely	Rarely	Rarely
497	1020088	3312	Negative	Adama Town	Yes	12 to 13	Adama Town	AdamaT	Bokku shanan	4	5 -7	No			No			No	No	No	No	No	No	No	No	No	No	No	No											No	Sometimes	Rarely	Rarely	Never	Never	Never	Never	Rarely
498	1020089	3313	Negative	Adama Town	Yes	12 to 13	Adama Town	AdamaT	Bokku shanan	4	5 -7	No			No			No	No	No	No	No	No	No	No	No	No	No	No											No	Sometimes	Rarely	Never	Never	Never	Never	Rarely	Rarely
499	1030203	3323	Negative	Adama Town	Yes	16 to 17	Adama Town	AdamaT	9	10	3-4	No			No			No	No	No	No	No	No	No	No	No	No	No	No											No	Sometimes	Never	Never	Never	Never	Sometimes	Frequently	Never	no
500	1030204	3325	Negative	Adama Town	Yes	16 to 17	Adama Town	AdamaT	9	10	5 -7	No			No			No	No	No	No	No	No	No	No	No	No	No	No											No	Frequently	Sometimes	Sometimes	Never	Never	Sometimes	Frequently	Sometimes
501	1030205	3326	Positive	Adama Town	Yes	16 to 17	Adama Town	AdamaT	Bokushenen	10	5 -7	No			No			No	No	No	No	No	No	No	No	No	No	No	No											No	Never	Never	Sometimes	Never	Sometimes	Never	Frequently	Sometimes
502	1030243	3327	Positive	Adama Town	Yes	16 to 17	Adama Town	AdamaT	9	10	3-4	No			No			No	No	No	No	No	No	No	No	No	No	No	No											No	Rarely	Rarely	Rarely	Rarely	Rarely	Sometimes	Frequently	Rarely
503	1030201	3329	Negative	Adama Town	Yes	18 to 19	Adama Town	AdamaT	9	10	1-2	No			No			No	No	No	No	No	No	No	No	No	No	No	No											No	Sometimes	Rarely	Rarely	Sometimes	Never	Sometimes	Sometimes	Rarely
504	1030202	3330	Positive	Adama Town	Yes	16 to 17	Adama Town	AdamaT	4	10	5 -7	No			No			No	No	No	No	No	No	No	No	No	No	No	No											No	Sometimes	Rarely	Rarely	Rarely	Rarely	Rarely	Rarely	Rarely
505	1020090	3333	Negative	Adama Town	Yes	12 to 13	Adama Town	AdamaT	Burqa bokkuu	4	8+	No			No			No	No	No	No	No	No	No	No	No	No	No	No											No	Sometimes	Rarely	Rarely	Rarely	Rarely	Sometimes	Sometimes	Rarely
506	1020091	3334	Positive	Adama Town	Yes	12 to 13	Adama Town	AdamaT	Bokku shanan	4	5 -7	No			No			No	No	No	No	No	No	No	No	No	No	No	No											No	Sometimes	Rarely	Rarely	Rarely	Rarely	Rarely	Never	Sometimes
507	1020092	3335	Negative	Adama Town	Yes	14 to 15	Adama Town	AdamaT	Bokku shanan	4	5 -7	No			No			No	No	No	No	No	No	No	No	No	No	No	No											No	Rarely	Rarely	Rarely	Rarely	Rarely	Rarely	Rarely	Sometimes
508	1020102	3336	Positive	Adama Town	Yes	14 to 15	Adama Town	AdamaT	Bokku shanan	4	5 -7	No			No			No	No	No	No	No	No	No	No	No	No	No	No											No	Rarely	Rarely	Rarely	Rarely	Rarely	Rarely	Sometimes	Rarely
509	1020093	3337	Negative	Adama Town	Yes	14 to 15	Adama Town	AdamaT	Bokku shanan	4	8+	No			No			No	No	No	No	No	No	No	No	No	No	No	No											No	Sometimes	Rarely	Rarely	Rarely	Rarely	Rarely	Rarely	Rarely
510	1020094	3338	Negative	Adama Town	Yes	14 to 15	Adama Town	AdamaT	Bokku shana	4	3-4	No			No			No	No	No	No	No	No	No	No	No	No	No	No											No	Rarely	Rarely	Rarely	Rarely	Sometimes	Rarely	Rarely	Rarely
511	1020095	3339	Negative	Adama Town	Yes	12 to 13	Adama Town	AdamaT	Bokku shanan	4	5 -7	No			No			No	No	No	No	No	No	No	No	No	No	No	No											No	Sometimes	Rarely	Rarely	Rarely	Rarely	Rarely	Rarely	Sometimes
512	1020096	3340	Positive	Adama Town	Yes	12 to 13	Adama Town	AdamaT	Bokku shanan	4	5 -7	No			No			No	No	No	No	No	No	No	No	No	No	No	No											No	Rarely	Sometimes	Sometimes	Rarely	Never	Never	Never	Rarely
513	1020097	3341	Negative	Adama Town	Yes	12 to 13	Adama Town	AdamaT	Bokku shanen	4	5 -7	No			No			No	No	No	No	No	No	No	No	No	No	No	No											No	Sometimes	Rarely	Rarely	Rarely	Rarely	Rarely	Sometimes	Sometimes
514	1020098	3342	Positive	Adama Town	Yes	12 to 13	Adama Town	AdamaT	Bokku shanan	4	5 -7	No			No			No	No	No	No	No	No	No	No	No	No	No	No											No	Sometimes	Rarely	Never	Sometimes	Rarely	Rarely	Rarely	Rarely
515	1020099	3343	Negative	Adama Town	Yes	12 to 13	Adama Town	AdamaT	Bokku shanan	4	3-4	No			No			No	No	No	No	No	No	No	No	No	No	No	No											No	Sometimes	Sometimes	Rarely	Rarely	Rarely	Rarely	Rarely	Rarely
516	1020100	3344	Negative	Adama Town	Yes	14 to 15	Adama Town	AdamaT	Bokku shanan	4	5 -7	No			No			No	No	No	No	No	No	No	No	No	No	No	No											No	Sometimes	Rarely	Rarely	Rarely	Rarely	Never	Rarely	Rarely
517	1030265	3348	Negative	Adama Town	Yes	22 to 23	Adama Town	AdamaT	melka adama	10	3-4	No			No			No	No	No	No	No	No	No	No	No	No	No	No											No	Never	Never	Rarely	Frequently	Sometimes	Sometimes	Frequently	Never
518	1030246	3349	Positive	Adama Town	Yes	16 to 17	Adama Town	AdamaT	melka adama	10	5 -7	No			No			Yes	No	No	No	No	No	No	No	No	No	Yes	No		No	Yes	No	No	No	No				No	Never	Never	Sometimes	Sometimes	Never	Sometimes	Frequently	Never
519	1030278	3351	Negative	Adama Town	Yes	16 to 17	Adama Town	AdamaT	5	10	3-4	No			No			No	No	No	No	No	No	No	No	No	No	No	No											No	Never	Never	Rarely	Never	Never	Rarely	Never	Never
520	1030228	3358	Positive	Adama Town	Yes	14 to 15	Adama Town	AdamaT	9	10	1-2	No			No			No	No	No	No	No	No	No	No	No	No	No	No											No	Never	Never	Sometimes	Sometimes	Never	Never	Sometimes	Rarely
521	1030229	3359	Negative	Adama Town	Yes	16 to 17	Adama Town	AdamaT	5	10	5 -7	No			No			No	No	No	No	No	No	No	No	No	No	No	No											No	Never	Never	Never	Never	Never	Never	Never	Never
522	1030206	3362	Negative	Adama Town	Yes	16 to 17	Adama Town	AdamaT	11	10	3-4	No			No			No	No	No	No	No	No	No	No	No	No	No	No											No	Never	Never	Never	Never	Never	Never	Sometimes	Never	no
523	1030207	3363	Positive	Adama Town	Yes	18 to 19	Adama Town	AdamaT	9	10	3-4	No			No			No	No	No	No	No	No	No	No	No	No	No	No											No	Sometimes	Never	Rarely	Never	Never	Sometimes	Frequently	Sometimes
524	1030245	3365	Positive	Adama Town	Yes	18 to 19	Adama Town	AdamaT	3	10	5 -7	No			No			No	No	No	No	No	No	No	No	No	No	No	No											No	Frequently	Never	Rarely	Never	Never	Sometimes	Frequently	Sometimes
525	1030241	3366	Negative	Adama Town	Yes	16 to 17	Adama Town	AdamaT	9	10	3-4	No			No			No	No	No	No	No	No	No	No	No	No	No	No											No	Never	Rarely	Rarely	Sometimes	Never	Sometimes	Rarely	Never	no
526	1030169	3367	Negative	Adama Town	Yes	18 to 19	Adama Town	AdamaT	Bokushenen	11	5 -7	No			No			No	No	No	No	No	No	No	No	No	No	No	No											No	Never	Never	Sometimes	Rarely	Rarely	Sometimes	Frequently	Never	no
527	1030210	3370	Negative	Adama Town	Yes	18 to 19	Adama Town	AdamaT	1	11	3-4	No			No			No	No	No	No	No	No	No	No	No	No	No	No											No	Never	Sometimes	Sometimes	Never	Never	Sometimes	Frequently	Sometimes
528	1030191	3373	Negative	Adama Town	Yes	16 to 17	Adama Town	AdamaT	malka Adama	11	5 -7	No			No			No	No	No	No	No	No	No	No	No	No	No	No											No	Never	Frequently	Sometimes	Rarely	Never	Sometimes	Frequently	Sometimes
529	1030251	3376	Negative	Adama Town	Yes	18 to 19	Adama Town	AdamaT	5	11	3-4	No			No			No	No	No	No	No	No	No	No	No	No	No	No											No	Sometimes	Sometimes	Sometimes	Sometimes	Rarely	Never	Sometimes	Never
530	1030252	3377	Negative	Adama Town	Yes	16 to 17	Adama Town	AdamaT	9	11	5 -7	No			No			No	No	No	No	No	No	No	No	No	No	No	No											No	Sometimes	Never	Sometimes	Sometimes	Never	Never	Frequently	Never
531	1030231	3386	Negative	Adama Town	Yes	16 to 17	Adama Town	AdamaT	1	11	5 -7	No			No			No	No	No	No	No	No	No	No	No	No	No	No											No	Sometimes	Never	Never	Sometimes	Sometimes	Never	Frequently	Never
532	1030232	3387	Negative	Adama Town	Yes	20 to 21	Adama Town	AdamaT	Boku shenen	11	5 -7	No			No			No	No	No	No	No	No	No	No	No	No	No	No											No	Never	Never	Never	Rarely	Never	Rarely	Frequently	Never	no
533	1040356	3388	Negative	Adama Town	Yes	18 to 19	Adama Town	AdamaT	3	12	5 -7	No			No			No	No	No	No	No	No	No	No	No	No	No	No											No	Sometimes	Never	Never	Sometimes	Never	Never	Frequently	Never
534	1040357	3389	Negative	Adama Town	Yes	18 to 19	Adama Town	AdamaT	Boku shanan	12	5 -7	No			No			No	No	No	No	No	No	No	No	No	No	No	No											No	Never	Never	Sometimes	Sometimes	Never	Never	Frequently	Sometimes
535	1040358	3390	Negative	Adama Town	Yes	18 to 19	Adama Town	AdamaT	1	12	5 -7	No			No			No	No	No	No	No	No	No	No	No	No	No	No											No	Sometimes	Never	Never	Sometimes	Never	Sometimes	Frequently	Never
536	1040360	3392	Positive	Adama Town	Yes	18 to 19	Adama Town	AdamaT	bole	12	1-2	No			No			No	No	No	No	No	No	No	No	No	No	No	No											No	Sometimes	Never	Rarely	Never	Never	Sometimes	Frequently	Never
537	1040361	3393	Negative	Adama Town	Yes	18 to 19	Adama Town	AdamaT	1	12	3-4	No			No			No	No	No	No	No	No	No	No	No	No	No	No											No	Never	Never	Never	Sometimes	Rarely	Never	Frequently	Never
538	1040362	3394	Negative	Adama Town	Yes	18 to 19	Adama Town	AdamaT	14	12	5 -7	No			No			No	No	No	No	No	No	No	No	No	No	No	No											No	Sometimes	Never	Never	Sometimes	Never	Never	Frequently	Never
539	1040363	3395	Positive	Adama Town	Yes	18 to 19	Adama Town	AdamaT	9	12	5 -7	No			No			No	No	No	No	No	No	No	No	No	No	No	No											No	Sometimes	Never	Never	Sometimes	Rarely	Sometimes	Frequently	Never
540	1040364	3396	Negative	Adama Town	Yes	18 to 19	Adama Town	AdamaT	10	12	5 -7	No			No			No	No	No	No	No	No	No	No	No	No	No	No											No	Sometimes	Never	Never	Sometimes	Never	Never	Sometimes	Never
541	1040375	3398	Negative	Adama Town	Yes	16 to 17	Adama Town	AdamaT	4	12	5 -7	No			No			No	No	No	No	No	No	No	No	No	No	No	No											No	Sometimes	Rarely	Sometimes	Sometimes	Sometimes	Sometimes	Frequently	Never
542	1030248	3401	Positive	Adama Town	Yes	18 to 19	Adama Town	AdamaT	9	11	5 -7	No			No			No	Yes	No	No	No	No	No	No	No	No	Yes	No		No	Yes	No	No	No	No				No	Frequently	Never	Never	Frequently	Never	Never	Frequently	Never
543	1030254	3403	Negative	Adama Town	Yes	16 to 17	Adama Town	AdamaT	5	11	5 -7	No			No			No	No	No	No	No	No	No	No	No	No	No	No											No	Sometimes	Never	Never	Sometimes	Never	Sometimes	Frequently	Never
544	1030177	3408	Negative	Adama Town	Yes	16 to 17	Adama Town	AdamaT	kebele 09	11	3-4	No			No			No	No	No	No	No	No	No	No	No	No	No	No											No	Never	Never	Never	Rarely	Never	Never	Rarely	Never
545	1010023	3412	Negative	Adama Town	Yes	12 to 13	Adama Town	AdamaT	5	8	5 -7	No			No			No	No	No	No	No	No	No	No	No	No	No	No											No	Sometimes	Never	Never	Rarely	Never	Never	Sometimes	Never
546	1030173	3413	Negative	Adama Town	Yes	16 to 17	Adama Town	AdamaT	Kebele 09	11	3-4	No			No			No	No	No	No	No	No	No	No	No	No	No	No											No	Never	Never	Never	Never	Never	Rarely	Frequently	Never
547	1030179	3414	Negative	Adama Town	Yes	16 to 17	Adama Town	AdamaT	kebele09	11	5 -7	No			No			No	No	No	No	No	No	No	No	No	No	No	No											No	Never	Never	Never	Never	Never	Sometimes	Rarely	Rarely
548	1040281	3419	Positive	Adama Town	Yes	18 to 19	Adama Town	AdamaT	kebele 14	12	5 -7	No			No			No	No	No	No	No	No	No	No	No	No	No	No											No	Never	Rarely	Never	Never	Never	Never	Frequently	Never
549	1040288	3420	Negative	Adama Town	Yes	18 to 19	Adama Town	AdamaT	kebele 03	12	5 -7	No			No			No	No	No	No	No	No	No	No	No	No	No	No											No	Never	Never	Rarely	Sometimes	Never	Rarely	Frequently	Rarely
550	1040315	3421	Negative	Adama Town	Yes	18 to 19	Adama Town	AdamaT	wanji	12	5 -7	No			No			No	No	No	No	No	No	No	No	No	No	No	No											No	Never	Never	Never	Rarely	Never	Never	Frequently	Never
551	1040282	3422	Negative	Adama Town	Yes	16 to 17	Adama Town	AdamaT	kebele 09	12	5 -7	No			No			No	No	No	No	No	No	No	No	No	No	No	No											No	Never	Never	Rarely	Never	Never	Never	Frequently	Never
552	1040293	3424	Positive	Adama Town	Yes	18 to 19	Adama Town	AdamaT	kebele 01	12	5 -7	No			No			No	No	No	No	No	No	No	No	No	No	No	No											No	Never	Never	Never	Never	Never	Never	Frequently	Never
553	1040283	3425	Negative	Adama Town	Yes	18 to 19	Adama Town	AdamaT	kenele 07	12	3-4	No			No			No	No	No	No	No	No	No	No	No	No	No	No											No	Never	Never	Never	Never	Never	Rarely	Rarely	Never
554	1040289	3426	Negative	Adama Town	Yes	18 to 19	Adama Town	AdamaT	Boku	12	1-2	No			No			No	No	No	No	No	No	No	No	No	No	No	No											No	Never	Rarely	Never	Frequently	Rarely	Rarely	Frequently	Sometimes
555	1040284	3427	Positive	Adama Town	Yes	18 to 19	Adama Town	AdamaT	kebele10	12	5 -7	No			No			No	No	No	No	No	No	No	No	No	No	No	No											No	Never	Never	Never	Never	Rarely	Never	Frequently	Never
556	1040285	3428	Negative	Adama Town	Yes	18 to 19	Adama Town	AdamaT	kenele	12	5 -7	No			No			No	No	No	No	No	No	No	No	No	No	No	No											No	Sometimes	Never	Never	Frequently	Rarely	Rarely	Frequently	Rarely
557	1040287	3429	Negative	Adama Town	Yes	18 to 19	Adama Town	AdamaT	Kebele 09	12	8+	No			No			No	Yes	No	No	No	No	No	No	No	No	No	No		Yes							No		No	Never	Never	Never	Frequently	Rarely	Never	Rarely	Rarely
558	1030273	3433	Negative	Adama Town	Yes	18 to 19	Adama Town	AdamaT	9	10	3-4	No			No			No	No	No	No	No	No	No	No	No	No	No	No											No	Never	Never	Never	Never	Rarely	Sometimes	Frequently	Never
559	1030171	3439	Positive	Adama Town	Yes	16 to 17	Adama Town	AdamaT	5	10	5 -7	No			No			No	No	No	No	No	No	No	No	No	No	No	No											No	Never	Sometimes	Sometimes	Sometimes	Never	Sometimes	Rarely	Sometimes
560	1030211	3440	Negative	Adama Town	Yes	18 to 19	Adama Town	AdamaT	9	10	5 -7	No			No			No	No	No	No	No	No	No	No	No	No	No	No											No	Never	Never	Never	Sometimes	Never	Sometimes	Sometimes	Never
561	1030216	3441	Negative	Adama Town	Yes	18 to 19	Adama Town	AdamaT	9	10	5 -7	No			No			No	No	No	No	No	No	No	No	No	No	No	No											No	Never	Never	Rarely	Sometimes	Never	Never	Frequently	Sometimes
562	1030217	3442	Negative	Adama Town	Yes	16 to 17	Adama Town	AdamaT	9	10	1-2	No			No			No	No	No	No	No	No	No	No	No	No	No	No											No	Never	Sometimes	Sometimes	Sometimes	Never	Never	Frequently	Never
563	1020149	3444	Negative	Adama Town	Yes	16 to 17	Adama Town	AdamaT	boku	7	5 -7	No			No			No	No	No	No	No	No	No	No	No	No	No	No											No	Sometimes	Sometimes	Sometimes	Sometimes	Never	Never	Sometimes	Never
564	1030237	3447	Negative	Adama Town	Yes	18 to 19	Adama Town	AdamaT	Melka Adama	11	3-4	No			No			No	No	No	No	No	No	No	No	No	No	No	No											No	Never	Never	Never	Never	Never	Sometimes	Sometimes	Never
565	1030219	3451	Negative	Adama Town	Yes	16 to 17	Adama Town	AdamaT	Melka adama	11	5 -7	No			No			No	No	No	No	No	No	No	No	No	No	No	No											No	Never	Never	Never	Sometimes	Never	Never	Sometimes	Sometimes
566	1030212	3452	Negative	Adama Town	Yes	18 to 19	Adama Town	AdamaT	9	11	1-2	No			No			No	No	No	No	No	No	No	No	No	No	No	No											No	Never	Never	Never	Sometimes	Never	Sometimes	Sometimes	Never
567	1030220	3453	Negative	Adama Town	Yes	16 to 17	Adama Town	AdamaT	3	10	5 -7	No			No			No	No	No	No	No	No	No	No	No	No	No	No											No	Never	Never	Never	Sometimes	Never	Sometimes	Sometimes	Never
568	1030233	3454	Positive	Adama Town	Yes	16 to 17	Adama Town	AdamaT	9	10	5 -7	No			No			No	No	No	No	No	No	No	No	No	No	No	No											No	Never	Never	Sometimes	Sometimes	Rarely	Never	Sometimes	Never	no
569	1030234	3456	Negative	Adama Town	Yes	16 to 17	Adama Town	AdamaT	kobo leto	10	5 -7	No			No			No	No	No	No	No	No	No	No	No	No	No	No											No	Never	Sometimes	Never	Sometimes	Never	Never	Sometimes	Never	no
570	1030221	3457	Negative	Adama Town	Yes	16 to 17	Adama Town	AdamaT	9	10	3-4	No			No			No	No	No	No	No	No	No	No	No	No	No	No											No	Never	Never	Never	Sometimes	Never	Sometimes	Sometimes	Never
571	1040297	3460	Positive	Adama Town	Yes	18 to 19	Adama Town	AdamaT	Wonji	12	3-4	No			No			Yes	No	No	No	No	No	No	No	Yes	No	No	No		Yes							No		No	Sometimes	Never	Sometimes	Never	Rarely	Rarely	Rarely	Rarely
572	1040296	3461	Positive	Adama Town	Yes	18 to 19	Adama Town	AdamaT	3	12	8+	No			No			No	No	No	No	No	No	No	No	No	No	No	Yes	asthmatic	No	No	No	No	No	No	no			No	Rarely	Sometimes	Frequently	Never	Never	Sometimes	Frequently	Never	no
573	1040339	3462	Negative	Adama Town	Yes	16 to 17	Adama Town	AdamaT	10	12	5 -7	No			No			No	No	No	No	No	No	No	No	No	No	No	No											No	Sometimes	Never	Never	Sometimes	Never	Sometimes	Sometimes	Never	no
574	1040335	3465	Negative	Adama Town	Yes	16 to 17	Adama Town	AdamaT	Wenje	10	5 -7	No			No			No	No	No	No	No	No	No	No	No	No	No	No											No	Never	Never	Rarely	Rarely	Never	Rarely	Frequently	Never	No
575	1040371	3472	Positive	Adama Town	Yes	18 to 19	Adama Town	AdamaT	boku shanan	11	3-4	No			No			No	No	No	No	No	No	No	No	No	No	No	No											No	Sometimes	Never	Never	Sometimes	Sometimes	Never	Frequently	Sometimes
576	1040350	3473	Positive	Adama Town	Yes	18 to 19	Adama Town	AdamaT	2	10	5 -7	No			No			No	Yes	No	No	No	No	No	No	No	No	No	No		No	Yes	No	No	No	No				No	Sometimes	Never	Never	Frequently	Never	Never	Frequently	Rarely
577	1030256	3476	Negative	Adama Town	Yes	18 to 19	Adama Town	AdamaT	5	11	5 -7	No			No			No	No	No	No	No	No	No	No	No	No	No	No											No	Sometimes	Never	Never	Sometimes	Never	Sometimes	Frequently	Never
578	1030257	3477	Negative	Adama Town	Yes	18 to 19	Adama Town	AdamaT	9	11	5 -7	No			No			No	No	No	No	No	No	No	No	No	No	No	No											No	Rarely	Never	Never	Sometimes	Never	Sometimes	Frequently	Never
579	1030258	3478	Negative	Adama Town	Yes	18 to 19	Adama Town	AdamaT	9	11	1-2	No			No			No	No	No	No	No	No	No	No	No	No	No	No											No	Never	Never	Never	Never	Never	Never	Frequently	Never
580	1030259	3479	Negative	Adama Town	Yes	18 to 19	Adama Town	AdamaT	9	10	3-4	No			No			No	No	No	No	No	No	No	No	No	No	No	No											No	Sometimes	Sometimes	Sometimes	Sometimes	Never	Sometimes	Frequently	Never
581	1030260	3480	Negative	Adama Town	Yes	18 to 19	Adama Town	AdamaT	3	10	5 -7	No			No			No	No	No	No	No	No	No	No	No	No	No	No											No	Frequently	Never	Sometimes	Sometimes	Never	Never	Frequently	Never
582	1030261	3481	Negative	Adama Town	Yes	16 to 17	Adama Town	AdamaT	9	10	3-4	No			No			No	No	No	No	No	No	No	No	No	No	No	No											No	Sometimes	Never	Never	Sometimes	Rarely	Never	Frequently	Never
583	1040319	3483	Positive	Adama Town	Yes	18 to 19	Adama Town	AdamaT	10	12	8+	No			No			No	No	No	No	No	No	No	No	No	No	No	No											No	Sometimes	Rarely	Never	Never	Rarely	Sometimes	Rarely	Rarely
584	1040320	3484	Negative	Adama Town	Yes	18 to 19	Adama Town	AdamaT	3	12	5 -7	No			No			No	No	No	No	No	No	No	No	No	No	No	No											No	Sometimes	Never	Rarely	Rarely	Rarely	Sometimes	Sometimes	Rarely
585	1040321	3486	Negative	Adama Town	Yes	16 to 17	Adama Town	AdamaT	1	10	5 -7	No			No			No	No	No	No	No	No	No	No	No	No	No	No											No	Sometimes	Rarely	Never	Never	Never	Never	Rarely	Rarely
586	1040323	3490	Positive	Adama Town	Yes	16 to 17	Adama Town	AdamaT	13	10	5 -7	No			No			No	No	No	No	No	No	No	No	No	No	No	No											No	Never	Rarely	Rarely	Rarely	Rarely	Sometimes	Sometimes	Rarely
587	1040325	3493	Negative	Adama Town	Yes	18 to 19	Adama Town	AdamaT	9	11	8+	No			No			No	No	No	No	No	No	No	No	No	No	No	No											No	Sometimes	Never	Rarely	Never	Rarely	Never	Frequently	Rarely
588	1040332	3494	Positive	Adama Town	Yes	18 to 19	Adama Town	AdamaT	10	11	5 -7	No			No			No	No	No	No	No	No	No	No	No	No	No	No											No	Sometimes	Never	Rarely	Rarely	Rarely	Rarely	Rarely	Rarely
589	1040349	3495	Negative	Adama Town	Yes	16 to 17	Adama Town	AdamaT	13	11	3-4	No			No			No	No	No	No	No	No	No	No	No	No	No	No											No	Rarely	Rarely	Sometimes	Rarely	Rarely	Rarely	Rarely	Rarely
590	1040326	3496	Negative	Adama Town	Yes	16 to 17	Adama Town	AdamaT	8	11	3-4	No			No			No	No	No	No	No	No	No	No	No	No	No	No											No	Frequently	Never	Never	Rarely	Never	Never	Rarely	Rarely
591	1040327	3497	Negative	Adama Town	Yes	16 to 17	Adama Town	AdamaT	8	10	5 -7	No			No			No	No	No	No	No	No	No	No	No	No	No	No											No	Sometimes	Rarely	Rarely	Rarely	Never	Sometimes	Sometimes	Rarely
592	1040343	3501	Positive	Adama Town	Yes	16 to 17	Adama Town	AdamaT	6	10	5 -7	Yes	At social gatherings		No			No	No	No	No	No	No	No	No	No	No	No	No											No	Sometimes	Rarely	Sometimes	Sometimes	Rarely	Frequently	Sometimes	Sometimes
593	1030275	3504	Negative	Adama Town	Yes	18 to 19	Adama Town	AdamaT	9	11	1-2	No			No			No	No	No	No	No	No	No	No	No	No	No	No											No	Never	Never	Never	Sometimes	Never	Rarely	Sometimes	Never
594	1030276	3505	Negative	Adama Town	Yes	16 to 17	Adama Town	AdamaT	9	10	5 -7	No			No			No	No	No	No	No	No	No	No	No	No	No	No											No	Never	Never	Never	Never	Never	Sometimes	Sometimes	Never
595	1030277	3506	Negative	Adama Town	Yes	16 to 17	Adama Town	AdamaT	9	10	5 -7	No			No			No	No	No	No	No	No	No	No	No	No	No	No											No	Never	Never	Never	Sometimes	Never	Sometimes	Sometimes	Never
596	1030239	3507	Negative	Adama Town	Yes	16 to 17	Adama Town	AdamaT	9	10	1-2	No			No			No	No	No	No	No	No	No	No	No	No	No	No											No	Never	Never	Never	Never	Never	Sometimes	Sometimes	Never
597	1030198	3509	Negative	Adama Town	Yes	16 to 17	Adama Town	AdamaT	Qobo luxu	10	8+	No			No			No	No	No	No	No	No	No	No	No	No	No	No											No	Never	Rarely	Never	Never	Never	Sometimes	Frequently	Sometimes
598	1040307	3511	Negative	Adama Town	Yes	18 to 19	Adama Town	AdamaT	9	11	8+	No			No			No	No	No	No	No	No	No	No	No	No	No	No											No	Sometimes	Sometimes	Never	Never	Never	Never	Sometimes	Sometimes
599	1040308	3512	Negative	Adama Town	Yes	16 to 17	Adama Town	AdamaT	10	11	5 -7	No			No			No	No	No	No	No	No	No	No	No	No	No	No											No	Never	Never	Rarely	Never	Never	Never	Frequently	Sometimes
600	1040309	3514	Negative	Adama Town	Yes	16 to 17	Adama Town	AdamaT	5	11	5 -7	No			No			No	No	No	No	No	No	No	No	No	No	No	No											No	Rarely	Sometimes	Sometimes	Rarely	Rarely	Sometimes	Frequently	Rarely
601	1040310	3516	Negative	Adama Town	Yes	16 to 17	Adama Town	AdamaT	13	10	5 -7	No			No			No	No	No	No	No	No	No	No	No	No	No	No											No	Never	Never	Rarely	Rarely	Rarely	Sometimes	Frequently	Rarely
602	1040312	3520	Negative	Adama Town	Yes	14 to 15	Adama Town	AdamaT	10	10	3-4	No			No			No	No	No	No	No	No	No	No	No	No	No	No											No	Sometimes	Sometimes	Sometimes	Sometimes	Rarely	Never	Frequently	Sometimes
603	6220896	3523	Negative	Burayu Town	Yes	10 to 11	Burayu Town	Burayu Town	Burayu keta	4	3-4	No			No			No	No	No	No	No	No	No	No	No	No	No	Yes	No other symptoms	No	No	No	No	No	No	no			No	Never	Never	Never	Never	Never	Never	Sometimes	Never	no other
604	6240960	3536	Negative	Burayu Town	Yes	18 to 19	Burayu Town	Burayu Town	Gafarsa Nono	11	8+	No			No			No	No	No	No	No	No	No	No	No	No	No	Yes	Not sick	No	No	No	No	No	No	no other			No	Never	Never	Never	Never	Never	Never	Never	Never	she is walking with foot to school
605	6240965	3553	Negative	Burayu Town	Yes	20 to 21	Burayu Town	Burayu Town	Gefersa Burayu	12	5 -7	No			No			No	No	No	No	No	No	No	No	No	No	No	Yes	not sick	No	No	No	No	No	No	no other			No	Sometimes	Sometimes	Never	Never	Sometimes	Sometimes	Sometimes	Sometimes
606	6240966	3555	Negative	Burayu Town	Yes	18 to 19	Burayu Town	Burayu Town	Gefersa Burayu	10	5 -7	No			No			No	No	No	No	No	No	No	No	No	No	No	Yes	Not sick	No	No	No	No	No	No	no other			No	Sometimes	Never	Never	Sometimes	Never	Sometimes	Sometimes	Sometimes
607	6240916	3560	Negative	Burayu Town	Yes	16 to 17	Burayu Town	Burayu Town	gafarsa nono	10	5 -7	No			No			No	No	No	No	No	No	No	No	No	No	No	Yes	headache	No	Yes	No	No	No	No				No	Frequently	Never	Sometimes	Never	Never	Never	Frequently	Never	none
608	6240968	3561	Positive	Burayu Town	Yes	16 to 17	Burayu Town	Burayu Town	Gefersa Burayu	10	5 -7	No			Yes	At home		No	No	No	No	No	No	No	No	No	No	No	Yes	not sick	No	No	No	No	No	No	no other			No	Never	Never	Sometimes	Sometimes	Never	Sometimes	Sometimes	Sometimes
609	6240933	3563	Positive	Burayu Town	Yes	16 to 17	Burayu Town	Burayu Town	gafarsa nono	10	5 -7	No			No			No	No	No	No	No	No	No	No	No	No	No	No											No	Never	Never	Rarely	Sometimes	Never	Frequently	Sometimes	Never	none
610	6240970	3564	Negative	Burayu Town	Yes	18 to 19	Burayu Town	Burayu Town	Gefersa Nono	10	5 -7	No			No			No	No	No	No	No	No	No	No	No	No	No	Yes	Not sick	No	No	No	No	No	No	no other			No	Never	Never	Never	Never	Never	Sometimes	Never	Never	she comes the dchool with foot
611	6240919	3568	Negative	Burayu Town	Yes	16 to 17	Burayu Town	Burayu Town	gafarsa nono	10	5 -7	No			No			No	No	No	No	No	No	No	No	No	No	No	Yes	headache	Yes							No		No	Sometimes	Never	Never	Never	Never	Never	Sometimes	Never	none
612	6240973	3572	Negative	Burayu Town	Yes	16 to 17	Burayu Town	Burayu Town	Gefersa Nono	10	5 -7	No			No			No	No	No	No	No	No	No	No	No	No	No	Yes	NotSick	No	No	No	No	No	No	no other			No	Never	Sometimes	Sometimes	Sometimes	Never	Sometimes	Sometimes	Sometimes
613	6240938	3576	Negative	Burayu Town	Yes	16 to 17	Burayu Town	Burayu Town	gafarsa nono	10	5 -7	No			No			No	No	No	No	No	No	No	No	No	No	No	No											No	Frequently	Sometimes	Never	Frequently	Never	Sometimes	Sometimes	Never	none
614	6240974	3578	Negative	Burayu Town	Yes	18 to 19	Burayu Town	Burayu Town	Gefersa Nono	10	5 -7	No			No			No	No	No	No	No	No	No	No	No	No	No	Yes	Not sick	No	No	No	No	No	No	no other			No	Never	Never	Sometimes	Sometimes	Never	Sometimes	Sometimes	Sometimes
615	6240991	3580	Positive	Burayu Town	Yes	16 to 17	Burayu Town	Burayu Town	Gefersa Nono	10	3-4	No			No			No	No	No	No	No	No	No	No	No	No	No	Yes	Not sick	No	No	No	No	No	No	No other			No	Sometimes	Sometimes	Never	Sometimes	Never	Never	Never	Sometimes
616	6240939	3584	Negative	Burayu Town	Yes	20 to 21	Burayu Town	Burayu Town	gafarsa guje	12	5 -7	No			No			No	No	No	No	No	No	No	No	No	No	No	No											No	Sometimes	Never	Never	Sometimes	Never	Never	Frequently	Never	none
617	6240940	3587	Negative	Burayu Town	Yes	20 to 21	Burayu Town	Burayu Town	malka gafarsa	12	1-2	No			No			No	No	No	No	No	No	No	No	No	No	No	No											No	Never	Never	Never	Sometimes	Never	Never	Frequently	Sometimes
618	6240998	3593	Negative	Burayu Town	Yes	18 to 19	Burayu Town	Burayu Town	Gefersa nono	12	8+	No			No			No	No	No	No	No	No	No	No	No	No	No	Yes	not sick	No	No	No	No	No	No	no other			No	Never	Sometimes	Sometimes	Sometimes	Never	Sometimes	Sometimes	Sometimes
619	6240942	3619	Positive	Burayu Town	Yes	16 to 17	Burayu Town	Burayu Town	gafarsa nono	10	5 -7	No			No			No	No	No	No	No	No	No	No	No	No	No	No											No	Never	Never	Never	Never	Never	Never	Never	Never	none
620	6240952	3626	Positive	Burayu Town	Yes	18 to 19	Burayu Town	Burayu Town	gafarsa nono	11	3-4	No			No			No	No	No	No	No	No	No	No	No	No	No	No											Yes	Frequently	Never	Never	Sometimes	Never	Sometimes	Sometimes	Sometimes
621	6240986	3638	Negative	Burayu Town	Yes	18 to 19	Burayu Town	Burayu Town	Gefersa Guje	11	5 -7	No			No			No	No	No	No	No	No	No	No	No	No	No	Yes	not sick	No	No	No	No	No	No	no other			No	Never	Sometimes	Sometimes	Sometimes	Sometimes	Sometimes	Frequently	Sometimes
622	6240954	3639	Positive	Burayu Town	Yes	16 to 17	Burayu Town	Burayu Town	guje gafarsa	10	8+	No			No			No	No	No	No	No	No	No	No	No	No	No	No											No	Sometimes	Never	Sometimes	Frequently	Never	Never	Sometimes	Never	none
623	6251026	3651	Negative	Burayu Town	Yes	14 to 15	Burayu Town	Burayu Town	Burayu keta	7	5 -7	No			No			No	No	No	No	No	No	No	No	No	No	No	Yes	not sick	No	No	No	No	No	No	no other			No	Never	Sometimes	Sometimes	Sometimes	Never	Never	Never	Never	no other
624	6251015	3654	Negative	Burayu Town	Yes	10 to 11	Burayu Town	Burayu Town	burayu kata	4	5 -7	No			No			No	No	No	No	No	No	No	No	No	No	No	No											No	Sometimes	Never	Never	Sometimes	Never	Rarely	Sometimes	Never	none
625	6251027	3655	Negative	Burayu Town	Yes	16 to 17	Burayu Town	Burayu Town	Burayu keta	5	1-2	No			No			No	No	No	No	No	No	No	No	No	No	No	Yes	Not sick	No	No	No	No	No	No	no other			No	Never	Never	Never	Sometimes	Never	Sometimes	Never	Sometimes
626	6251028	3657	Negative	Burayu Town	Yes	16 to 17	Burayu Town	Burayu Town	Burayu keta	6	3-4	No			No			No	No	No	No	No	No	No	No	No	No	No	Yes	not sick	No	No	No	No	No	No	no other			No	Never	Sometimes	Sometimes	Sometimes	Never	Sometimes	Sometimes	Sometimes
627	6251029	3666	Negative	Burayu Town	Yes	16 to 17	Burayu Town	Burayu Town	Burayuketa	8	5 -7	No			No			No	No	No	No	No	No	No	No	No	No	No	Yes	Not sick	No	No	No	No	No	No	no other			No	Never	Never	Never	Never	Sometimes	Never	Never	Never	no other
628	6251023	3667	Negative	Burayu Town	Yes	16 to 17	Burayu Town	Burayu Town	Burayu keta	5	5 -7	No			No			No	No	No	No	No	No	No	No	No	No	No	Yes	no sick	No	No	No	No	No	No	no other			No	Sometimes	Sometimes	Sometimes	Sometimes	Never	Sometimes	Sometimes	Never	no other
629	6251019	3672	Negative	Burayu Town	Yes	14 to 15	Burayu Town	Burayu Town	burayu kata	7	5 -7	No			No			No	No	No	No	No	No	No	No	No	No	No	No											No	Sometimes	Never	Rarely	Sometimes	Never	Sometimes	Sometimes	Sometimes
630	6251032	3673	Positive	Burayu Town	Yes	12 to 13	Burayu Town	Burayu Town	Burayu keta	7	5 -7	No			No			No	No	No	No	No	No	No	No	No	No	No	Yes	no other	No	No	No	No	No	No	no other			No	Never	Never	Never	Never	Never	Never	Never	Never	walking with foot to school
631	5200854	37	Positive	Bishoftu Town	Yes	10 to 11	Bishoftu Town	Boshoftu	Birbirsa Foka	4	3-4	No			No			No	No	No	No	No	No	No	No	No	No	No	No											No	Never	Never	Never	Never	Never	Never	Frequently	Sometimes
632	5200859	38	Positive	Bishoftu Town	Yes	12 to 13	Bishoftu Town	Boshoftu	Birbirsa Foka	6	5 -7	No			No			No	No	No	No	No	No	No	No	No	No	No	No											No	Never	Never	Never	Frequently	Never	Never	Sometimes	Never	No
633	5180704	43	Negative	Bishoftu Town	Yes	10 to 11	Bishoftu Town	Boshoftu	8	5	3-4	No			No			No	No	No	No	No	No	No	No	No	No	No	No											No	Sometimes	Rarely	Sometimes	Never	Never	Sometimes	Sometimes	Never	no
634	5180696	45	Negative	Bishoftu Town	Yes	12 to 13	Bishoftu Town	Boshoftu	7	5	5 -7	No			No			No	No	No	No	No	No	No	No	No	No	No	Yes	no	No	No	No	No	No	No				No	Sometimes	Never	Never	Never	Never	Rarely	Sometimes	Never	no
635	5180715	46	Negative	Bishoftu Town	Yes	12 to 13	Bishoftu Town	Boshoftu	8	5	3-4	No			No			No	No	No	No	No	No	No	No	No	No	No	Yes	no	No	No	No	No	No	No				No	Never	Never	Never	Sometimes	Never	Sometimes	Never	Never	no
636	5180697	47	Negative	Bishoftu Town	Yes	12 to 13	Bishoftu Town	Boshoftu	8	6	3-4	No			No			No	No	No	No	No	No	No	No	No	No	No	Yes	no	No	No	No	No	No	No				No	Never	Never	Never	Sometimes	Rarely	Sometimes	Never	Never	i go to health favility for care
637	5180698	48	Negative	Bishoftu Town	Yes	12 to 13	Bishoftu Town	Boshoftu	8	5	5 -7	No			No			No	No	No	No	No	No	No	No	No	No	No	Yes	no	No	No	No	No	No	No				No	Never	Never	Never	Sometimes	Never	Sometimes	Never	Never	no
638	5180705	49	Negative	Bishoftu Town	Yes	12 to 13	Bishoftu Town	Boshoftu	8	5	5 -7	No			No			No	No	No	No	No	No	No	No	No	No	No	No											No	Sometimes	Sometimes	Sometimes	Never	Never	Sometimes	Sometimes	Never	no
639	5180702	50	Positive	Bishoftu Town	Yes	14 to 15	Bishoftu Town	Boshoftu	9	5	1-2	No			No			No	No	No	No	No	Yes	No	No	No	No	No	No		Yes							No		No	Never	Sometimes	Sometimes	Never	Rarely	Sometimes	Sometimes	Never	no
640	5190796	55	Negative	Bishoftu Town	Yes	16 to 17	Bishoftu Town	Boshoftu	2	10	3-4	No			No			No	No	No	No	No	No	No	No	No	No	No	No											No	Never	Never	Never	Never	Never	Rarely	Rarely	Never	no
641	5190778	56	Negative	Bishoftu Town	Yes	16 to 17	Bishoftu Town	Boshoftu	5	10	3-4	Yes	At social gatherings		No			No	No	No	No	No	No	No	No	No	No	No	No											No	Never	Never	Never	Never	Never	Never	Frequently	Never	no
642	5190797	57	Positive	Bishoftu Town	Yes	18 to 19	Bishoftu Town	Boshoftu	5	10	3-4	No			No			No	No	No	No	No	No	No	No	No	No	No	No											No	Never	Never	Never	Never	Never	Rarely	Rarely	Never	no
643	5190798	58	Positive	Bishoftu Town	Yes	18 to 19	Bishoftu Town	Boshoftu	kurkura dembi	10	1-2	No			No			No	No	No	No	No	No	No	No	No	No	No	No											No	Never	Never	Never	Never	Never	Rarely	Rarely	Never	no
644	5190779	59	Negative	Bishoftu Town	Yes	18 to 19	Bishoftu Town	Boshoftu	5	10	5 -7	Yes	At social gatherings		No			No	No	No	No	No	No	No	No	No	No	No	No											No	Frequently	Sometimes	Sometimes	Never	Never	Rarely	Frequently	Never	no
645	5190793	62	Negative	Bishoftu Town	Yes	16 to 17	Bishoftu Town	Boshoftu	1	10	5 -7	No			No			No	Yes	No	No	No	No	No	No	No	No	Yes	No		Yes							No		No	Never	Never	Rarely	Never	Never	Never	Rarely	Never	no
646	5190724	63	Negative	Bishoftu Town	Yes	16 to 17	Bishoftu Town	Boshoftu	2	10	3-4	No			No			No	No	No	No	No	No	No	No	No	No	Yes	No		No	No	No	No	Yes	No				No	Sometimes	Sometimes	Sometimes	Never	Never	Sometimes	Frequently	Sometimes
647	5190756	64	Positive	Bishoftu Town	Yes	16 to 17	Bishoftu Town	Boshoftu	7	10	5 -7	No			No			No	No	No	No	No	No	No	No	No	No	No	No											No	Never	Never	Sometimes	Never	Never	Frequently	Frequently	Never	no
648	5190800	65	Positive	Bishoftu Town	Yes	16 to 17	Bishoftu Town	Boshoftu	1	10	5 -7	No			No			No	No	No	No	No	No	No	No	No	No	No	No											No	Never	Never	Never	Never	Never	Rarely	Rarely	Never	no
649	5190742	66	Negative	Bishoftu Town	Yes	16 to 17	Bishoftu Town	Boshoftu	3	10	5 -7	No			No			No	No	No	No	No	No	No	No	No	No	Yes	No		No	No	No	No	Yes	No				No	Never	Never	Never	Never	Never	Sometimes	Sometimes	Never	no
650	5190754	67	Negative	Bishoftu Town	Yes	18 to 19	Bishoftu Town	Boshoftu	1	10	3-4	No			No			No	No	No	No	No	No	No	No	No	No	No	No											No	Sometimes	Sometimes	Sometimes	Never	Never	Sometimes	Sometimes	Sometimes
651	5190801	68	Negative	Bishoftu Town	Yes	16 to 17	Bishoftu Town	Boshoftu	kajima	10	8+	No			No			No	No	No	No	No	No	No	No	No	No	No	No											Yes	Never	Never	Rarely	Rarely	Never	Rarely	Rarely	Never	no
652	5190758	70	Negative	Bishoftu Town	Yes	16 to 17	Bishoftu Town	Boshoftu	1	10	1-2	No			No			No	No	No	No	No	No	No	No	No	No	No	No											No	Never	Never	Never	Never	Never	Rarely	Sometimes	Never	no
653	5190759	71	Positive	Bishoftu Town	Yes	16 to 17	Bishoftu Town	Boshoftu	2	10	3-4	No			No			No	No	No	No	No	No	No	No	No	No	No	No											No	Never	Never	Sometimes	Never	Never	Sometimes	Sometimes	Never	no
654	5190825	72	Positive	Bishoftu Town	Yes	16 to 17	Bishoftu Town	Boshoftu	3	10	3-4	Yes	Other (specify)	neigbour	No			No	No	No	No	No	No	No	No	No	No	No	No											No	Never	Never	Never	Never	Never	Rarely	Rarely	Never	no
655	5190835	73	Negative	Bishoftu Town	Yes	16 to 17	Bishoftu Town	Boshoftu	1	10	3-4	No			No			No	No	No	No	No	No	No	No	No	No	No	No											No	Never	Never	Sometimes	Never	Never	Sometimes	Sometimes	Never	no
656	5190802	74	Positive	Bishoftu Town	Yes	18 to 19	Bishoftu Town	Boshoftu	3	10	5 -7	No			No			No	No	No	No	No	No	No	No	No	No	No	No											No	Never	Never	Rarely	Never	Never	Never	Rarely	Rarely
657	5190780	75	Positive	Bishoftu Town	Yes	16 to 17	Bishoftu Town	Boshoftu	1	10	5 -7	No			No			No	Yes	No	No	No	No	No	No	No	No	Yes	No		No	Yes	No	No	No	No				Yes	Sometimes	Never	Rarely	Never	Never	Rarely	Rarely	Never	no
658	5190803	76	Positive	Bishoftu Town	Yes	16 to 17	Bishoftu Town	Boshoftu	3	10	3-4	No			No			No	No	No	No	No	No	No	No	No	No	No	No											No	Never	Never	Never	Never	Never	Never	Never	Never	no
659	5190760	77	Negative	Bishoftu Town	Yes	18 to 19	Bishoftu Town	Boshoftu	Dhibayu	10	1-2	No			No			No	No	No	No	No	No	No	No	No	No	No	No											No	Never	Never	Sometimes	Never	Never	Sometimes	Sometimes	Never	no
660	5190804	78	Positive	Bishoftu Town	Yes	16 to 17	Bishoftu Town	Boshoftu	1	10	5 -7	No			No			No	No	No	No	No	No	No	No	No	No	No	No											No	Never	Never	Rarely	Never	Never	Rarely	Rarely	Never	no
661	5190805	79	Positive	Bishoftu Town	Yes	14 to 15	Bishoftu Town	Boshoftu	1	10	5 -7	No			No			No	No	No	No	No	No	No	No	No	No	No	No											No	Never	Never	Never	Never	Never	Rarely	Rarely	Never	no
662	5210880	80	Positive	Bishoftu Town	Yes	16 to 17	Bishoftu Town	Boshoftu	1	11	5 -7	No			No			No	No	No	No	No	No	No	No	No	No	No	No											No	Never	Never	Never	Rarely	Never	Never	Rarely	Never	no
663	5210876	81	Negative	Bishoftu Town	Yes	14 to 15	Bishoftu Town	Boshoftu	1	10	5 -7	No			No			No	No	No	No	No	No	No	No	No	No	No	No											No	Rarely	Never	Never	Never	Never	Rarely	Rarely	Never	no
664	5210879	82	Negative	Bishoftu Town	Yes	16 to 17	Bishoftu Town	Boshoftu	1	10	3-4	No			No			No	No	No	No	No	No	No	No	No	No	No	No											No	Never	Never	Never	Never	Never	Never	Never	Never	no
665	5210881	83	Positive	Bishoftu Town	Yes	16 to 17	Bishoftu Town	Boshoftu	1	10	3-4	No			No			No	No	No	No	No	No	No	No	No	No	No	No											No	Never	Never	Never	Never	Never	Never	Never	Never	no
666	5190730	84	Positive	Bishoftu Town	Yes	16 to 17	Bishoftu Town	Boshoftu	1	10	3-4	No			No			No	No	No	No	No	No	No	No	No	No	No	Yes	no	No	No	No	No	No	No				No	Never	Never	Never	Sometimes	Never	Sometimes	Sometimes	Never	no
667	5190761	85	Negative	Bishoftu Town	Yes	16 to 17	Bishoftu Town	Boshoftu	2	10	1-2	No			No			No	No	No	No	No	No	No	No	No	No	No	No											No	Sometimes	Never	Never	Never	Never	Sometimes	Sometimes	Never	no
668	5190806	86	Negative	Bishoftu Town	Yes	16 to 17	Bishoftu Town	Boshoftu	4	10	5 -7	No			No			No	No	No	No	No	No	No	No	No	No	No	No											No	Never	Never	Rarely	Never	Never	Rarely	Rarely	Never	no
669	5190738	87	Negative	Bishoftu Town	Yes	16 to 17	Bishoftu Town	Boshoftu	2	10	1-2	No			No			No	No	No	No	No	No	No	No	No	No	No	Yes	no	No	No	No	No	No	No				No	Sometimes	Never	Never	Sometimes	Never	Sometimes	Frequently	Rarely
670	5190743	88	Negative	Bishoftu Town	Yes	16 to 17	Bishoftu Town	Boshoftu	5	10	3-4	No			No			No	No	No	No	No	No	No	No	No	No	Yes	No		No	No	No	No	Yes	No				No	Never	Never	Never	Never	Never	Never	Sometimes	Never	no
671	5190807	89	Negative	Bishoftu Town	Yes	18 to 19	Bishoftu Town	Boshoftu	5	10	1-2	No			No			No	No	No	No	No	No	No	No	No	No	No	No											No	Never	Never	Never	Never	Never	Rarely	Rarely	Never	no
672	5190747	90	Negative	Bishoftu Town	Yes	18 to 19	Bishoftu Town	Boshoftu	2	10	5 -7	No			No			No	Yes	No	No	No	No	No	No	No	No	No	No		No	No	No	No	No	No	ART user			No	Never	Rarely	Never	Sometimes	Sometimes	Rarely	Never	Never	no
673	5190762	91	Positive	Bishoftu Town	Yes	16 to 17	Bishoftu Town	Boshoftu	1	10	3-4	No			No			No	No	No	No	No	No	No	No	No	No	No	No											No	Never	Never	Never	Never	Never	Never	Never	Never	no
674	5190822	92	Positive	Bishoftu Town	Yes	18 to 19	Bishoftu Town	Boshoftu	2	10	1-2	No			No			No	No	No	No	No	No	No	No	No	No	No	No											No	Never	Never	Never	Never	Never	Rarely	Never	Never	no
675	5190808	93	Negative	Bishoftu Town	Yes	16 to 17	Bishoftu Town	Boshoftu	3	10	5 -7	No			No			No	No	No	No	No	No	No	No	No	No	No	No											No	Never	Never	Rarely	Never	Never	Rarely	Rarely	Never	no
676	5190763	94	Negative	Bishoftu Town	Yes	18 to 19	Bishoftu Town	Boshoftu	1	10	3-4	No			No			No	No	No	No	No	No	No	No	No	No	No	No											No	Never	Never	Never	Never	Never	Sometimes	Sometimes	Never	no
677	5190764	96	Positive	Bishoftu Town	Yes	16 to 17	Bishoftu Town	Boshoftu	5	10	5 -7	No			No			No	No	No	No	No	No	No	No	No	No	No	No											Yes	Never	Sometimes	Never	Never	Never	Sometimes	Sometimes	Never	no
678	5190829	98	Negative	Bishoftu Town	Yes	18 to 19	Bishoftu Town	Boshoftu	garbicha	10	1-2	No			No			No	No	No	No	No	No	No	No	No	No	No	Yes	no	Yes							No		No	Never	Never	Never	Never	Rarely	Sometimes	Sometimes	Frequently
679	5190722	99	Negative	Bishoftu Town	Yes	16 to 17	Bishoftu Town	Boshoftu	1	10	3-4	No			No			No	No	No	No	No	No	No	No	No	No	No	No											No	Never	Never	Never	Never	Never	Never	Sometimes	Never	no
680	5190838	100	Negative	Bishoftu Town	Yes	14 to 15	Bishoftu Town	Ada'a	Yerersilase	10	3-4	No			No			No	No	No	No	No	No	No	No	No	No	No	No											No	Never	Never	Never	Never	Never	Sometimes	Sometimes	Never	no
681	5190795	101	Negative	Bishoftu Town	Yes	16 to 17	Bishoftu Town	Boshoftu	5	10	3-4	No			No			No	No	No	No	No	No	No	No	No	No	No	No											No	Never	Never	Never	Never	Never	Never	Never	Rarely
682	5190732	102	Negative	Bishoftu Town	Yes	16 to 17	Bishoftu Town	Boshoftu	5	10	1-2	No			No			No	No	No	No	No	No	No	No	No	No	No	Yes	no	No	No	No	No	No	No				No	Never	Never	Never	Never	Never	Never	Never	Never	no
683	5190836	103	Negative	Bishoftu Town	Yes	16 to 17	Bishoftu Town	Boshoftu	1	10	3-4	No			No			No	No	No	No	No	No	No	No	No	No	No	No											No	Never	Never	Never	Never	Never	Never	Sometimes	Never	no
684	5190751	104	Negative	Bishoftu Town	Yes	16 to 17	Bishoftu Town	Boshoftu	2	10	5 -7	No			No			No	No	No	No	No	No	No	No	No	No	No	No											No	Never	Never	Never	Never	Never	Sometimes	Sometimes	Never	no
685	5190733	105	Negative	Bishoftu Town	Yes	18 to 19	Bishoftu Town	Boshoftu	7	10	3-4	No			No			No	Yes	No	No	No	No	No	No	No	No	No	No		No	No	No	No	No	No	self limitef			No	Never	Never	Never	Sometimes	Never	Sometimes	Sometimes	Never	no
686	5190744	106	Negative	Bishoftu Town	Yes	16 to 17	Bishoftu Town	Boshoftu	Mada gababe	10	5 -7	No			No			No	No	No	No	No	No	No	No	No	No	Yes	No		No	No	No	No	Yes	No				No	Never	Never	Never	Never	Never	Sometimes	Sometimes	Never	no
687	5190781	107	Negative	Bishoftu Town	Yes	16 to 17	Bishoftu Town	Boshoftu	4	10	5 -7	No			No			No	No	No	No	No	No	No	No	No	No	Yes	No		No	Yes	No	No	No	No				Yes	Never	Never	Rarely	Never	Never	Rarely	Rarely	Rarely
688	5190834	108	Negative	Bishoftu Town	Yes	16 to 17	Bishoftu Town	Boshoftu	3	10	3-4	No			No			No	No	No	No	No	No	No	No	No	No	No	Yes	no	Yes							No		No	Never	Sometimes	Never	Never	Rarely	Sometimes	Never	Never	no
689	5190810	109	Positive	Bishoftu Town	Yes	18 to 19	Bishoftu Town	Boshoftu	2	10	5 -7	No			No			No	No	No	No	No	No	No	No	No	No	No	No											No	Never	Never	Never	Never	Never	Rarely	Rarely	Never	no
690	5190748	110	Negative	Bishoftu Town	Yes	18 to 19	Bishoftu Town	Boshoftu	2	10	3-4	No			No			No	No	No	No	No	No	No	No	No	No	No	Yes	no	Yes							No		No	Never	Never	Never	Sometimes	Never	Sometimes	Sometimes	Never	no
691	5190837	111	Negative	Bishoftu Town	Yes	16 to 17	Bishoftu Town	Boshoftu	1	10	3-4	No			No			No	No	No	No	No	No	No	No	No	No	No	No											No	Never	Rarely	Never	Never	Never	Sometimes	Sometimes	Never	no
692	5190811	112	Negative	Bishoftu Town	Yes	18 to 19	Bishoftu Town	Boshoftu	2	10	3-4	No			No			No	No	No	No	No	No	No	No	No	No	No	No											No	Never	Never	Rarely	Never	Never	Never	Never	Never	no
693	5190739	114	Negative	Bishoftu Town	Yes	16 to 17	Bishoftu Town	Boshoftu	1	10	1-2	No			No			No	No	No	No	No	No	No	No	No	No	No	Yes	no	No	No	No	No	No	No				No	Sometimes	Never	Sometimes	Never	Rarely	Never	Frequently	Never	he go to health facility eith other person
694	5190812	115	Positive	Bishoftu Town	Yes	26 to 27	Bishoftu Town	Boshoftu	1	10	1-2	No			No			No	No	No	No	No	No	No	No	No	No	No	No											No	Never	Never	Rarely	Never	Never	Sometimes	Rarely	Rarely
695	5190765	116	Positive	Bishoftu Town	Yes	14 to 15	Bishoftu Town	Boshoftu	Garbicha	10	5 -7	No			No			No	No	No	No	No	No	No	No	No	No	No	No											No	Never	Never	Never	Never	Never	Sometimes	Sometimes	Never	no
696	5190725	119	Negative	Bishoftu Town	Yes	16 to 17	Bishoftu Town	Boshoftu	5	10	1-2	No			No			No	No	No	No	No	No	No	No	No	No	No	Yes	no	No	No	No	No	No	No				No	Never	Never	Never	Never	Never	Never	Never	Never	no
697	5190767	120	Negative	Bishoftu Town	Yes	16 to 17	Bishoftu Town	Boshoftu	2	10	3-4	No			No			No	No	No	No	No	No	No	No	No	No	No	No											No	Never	Rarely	Sometimes	Sometimes	Never	Sometimes	Sometimes	Never	no
698	5190814	121	Negative	Bishoftu Town	Yes	16 to 17	Bishoftu Town	Boshoftu	1	10	3-4	No			No			No	No	No	No	No	No	No	No	No	No	No	No											No	Never	Never	Rarely	Never	Never	Rarely	Never	Never	no
699	5190782	122	Negative	Bishoftu Town	Yes	16 to 17	Bishoftu Town	Boshoftu	2	10	3-4	No			No			No	No	No	No	No	No	No	No	No	No	Yes	No		No	Yes	No	No	No	No				No	Never	Never	Never	Never	Never	Never	Never	Never	no
700	5190734	124	Negative	Bishoftu Town	Yes	16 to 17	Bishoftu Town	Boshoftu	4	10	3-4	No			No			No	No	No	No	No	No	No	No	No	No	No	Yes	mo	No	No	No	No	No	No				No	Never	Sometimes	Never	Sometimes	Never	Sometimes	Sometimes	Never	when i go to rular i use public transport
701	5190831	125	Positive	Bishoftu Town	Yes	16 to 17	Bishoftu Town	Boshoftu	Hora hadho	10	3-4	No			No			No	No	No	No	No	No	No	No	No	No	No	No											No	Never	Never	Never	Never	Never	Sometimes	Sometimes	Never	no
702	5190815	127	Negative	Bishoftu Town	Yes	16 to 17	Bishoftu Town	Boshoftu	1	10	5 -7	No			No			No	No	No	No	No	No	No	No	No	No	No	No											No	Never	Never	Never	Never	Never	Never	Never	Never	no
703	5190741	128	Negative	Bishoftu Town	Yes	18 to 19	Bishoftu Town	Boshoftu	4	10	3-4	No			No			No	No	No	No	No	No	No	No	No	No	No	Yes	no	No	No	No	No	No	No				No	Sometimes	Never	Never	Rarely	Never	Sometimes	Rarely	Never	no
704	5190792	129	Positive	Bishoftu Town	Yes	16 to 17	Bishoftu Town	Boshoftu	8	10	5 -7	No			No			No	Yes	No	No	No	No	No	No	No	No	Yes	No		No	No	No	No	Yes	No				No	Never	Never	Never	Never	Never	Never	Rarely	Rarely
705	5190770	130	Positive	Bishoftu Town	Yes	16 to 17	Bishoftu Town	Boshoftu	2	10	5 -7	No			No			No	No	No	No	No	No	No	No	No	No	No	No											No	Never	Never	Never	Never	Never	Sometimes	Sometimes	Never	no
706	5190816	132	Negative	Bishoftu Town	Yes	16 to 17	Bishoftu Town	Boshoftu	3	10	5 -7	No			No			No	No	No	No	No	No	No	No	No	No	No	No											No	Never	Never	Never	Rarely	Never	Never	Never	Never	no
707	5190771	133	Negative	Bishoftu Town	Yes	16 to 17	Bishoftu Town	Boshoftu	2	10	3-4	No			No			No	No	No	No	No	No	No	No	No	No	No	No											No	Never	Never	Sometimes	Never	Never	Sometimes	Sometimes	Never	no
708	5190826	134	Negative	Bishoftu Town	Yes	16 to 17	Bishoftu Town	Boshoftu	2	10	1-2	No			No			No	No	No	No	No	No	No	No	No	No	No	No											No	Never	Never	Never	Never	Never	Never	Never	Never	no
709	5190772	135	Negative	Bishoftu Town	Yes	18 to 19	Bishoftu Town	Boshoftu	3	10	5 -7	No			No			No	No	No	No	No	No	No	No	No	No	No	No											No	Never	Never	Sometimes	Never	Never	Never	Never	Never	no
710	5190735	136	Positive	Bishoftu Town	Yes	16 to 17	Bishoftu Town	Boshoftu	2	10	1-2	No			No			No	No	No	No	No	No	No	No	No	No	No	Yes	no	No	No	No	No	No	No				No	Never	Never	Never	Sometimes	Never	Sometimes	Never	Never	no
711	5190736	138	Negative	Bishoftu Town	Yes	16 to 17	Bishoftu Town	Boshoftu	1	10	5 -7	No			No			No	No	No	No	No	No	No	No	No	No	No	Yes	no	No	No	No	No	No	No				No	Never	Never	Never	Sometimes	Never	Never	Rarely	Sometimes
712	5190773	140	Negative	Bishoftu Town	Yes	14 to 15	Bishoftu Town	Boshoftu	Danbi	10	3-4	No			No			No	No	No	No	No	No	No	No	No	No	No	No											No	Never	Never	Never	Never	Never	Sometimes	Sometimes	Never	no
713	5190737	141	Negative	Bishoftu Town	Yes	16 to 17	Bishoftu Town	Boshoftu	3	10	1-2	No			No			No	No	No	No	No	No	No	No	No	No	No	Yes	no	No	No	No	No	No	No				No	Never	Never	Never	Sometimes	Never	Sometimes	Never	Never	no
714	5190752	145	Negative	Bishoftu Town	Yes	14 to 15	Bishoftu Town	Boshoftu	1	10	1-2	No			No			No	No	No	No	No	No	No	No	No	No	No	No											No	Never	Never	Sometimes	Never	Never	Sometimes	Sometimes	Never	no
715	5190824	146	Negative	Bishoftu Town	Yes	16 to 17	Bishoftu Town	Boshoftu	2	10	1-2	No			No			No	No	No	No	No	No	No	No	No	No	No	No											No	Never	Never	Rarely	Never	Never	Never	Rarely	Rarely
716	5190745	148	Negative	Bishoftu Town	Yes	14 to 15	Bishoftu Town	Boshoftu	5	10	3-4	No			No			No	No	No	No	No	No	No	No	No	No	Yes	No		No	No	No	No	Yes	No				No	Sometimes	Never	Never	Never	Never	Never	Sometimes	Never	no
717	5190828	217	Negative	Bishoftu Town	Yes	16 to 17	Bishoftu Town	Boshoftu	2	10	5 -7	No			No			No	No	No	No	No	No	No	No	No	No	No	Yes	no	No	No	No	No	No	No				No	Never	Never	Sometimes	Sometimes	Sometimes	Never	Frequently	Never	she go to with other person for csre
718	5190775	218	Negative	Bishoftu Town	Yes	18 to 19	Bishoftu Town	Boshoftu	1	10	8+	No			No			No	No	No	No	No	No	No	No	No	No	No	No											No	Never	Never	Sometimes	Never	Never	Sometimes	Sometimes	Never	no
719	5190749	219	Negative	Bishoftu Town	Yes	16 to 17	Bishoftu Town	Boshoftu	1	10	3-4	No			No			No	No	No	No	No	No	No	No	No	No	No	No											No	Never	Never	Never	Never	Never	Never	Sometimes	Never	no
720	5190729	220	Negative	Bishoftu Town	Yes	16 to 17	Bishoftu Town	Boshoftu	8	10	3-4	No			No			No	No	No	No	No	No	No	No	No	No	No	Yes	no	No	No	No	No	No	No				No	Never	Never	Never	Sometimes	Never	Never	Sometimes	Rarely
721	5190740	221	Negative	Bishoftu Town	Yes	16 to 17	Bishoftu Town	Boshoftu	1	10	3-4	No			No			No	No	No	No	No	No	No	No	No	No	No	Yes	no	No	No	No	No	No	No	no			No	Frequently	Never	Never	Never	Never	Sometimes	Never	Never	no
722	5190750	222	Negative	Bishoftu Town	Yes	16 to 17	Bishoftu Town	Boshoftu	1	10	1-2	No			No			No	No	No	No	No	No	No	No	No	No	No	No											No	Never	Never	Never	Never	Never	Sometimes	Sometimes	Never	no
723	5190727	223	Negative	Bishoftu Town	Yes	16 to 17	Bishoftu Town	Boshoftu	1	10	3-4	No			No			No	No	No	No	No	No	No	No	No	No	Yes	No		No	No	No	No	Yes	No				No	Sometimes	Never	Sometimes	Never	Never	Sometimes	Sometimes	Never	no
724	5190789	224	Positive	Bishoftu Town	Yes	16 to 17	Bishoftu Town	Boshoftu	1	10	5 -7	No			No			No	No	No	No	No	No	No	No	No	No	Yes	No		No	No	No	No	Yes	No				No	Never	Never	Never	Never	Never	Never	Never	Never	no
725	5190819	226	Negative	Bishoftu Town	Yes	16 to 17	Bishoftu Town	Boshoftu	5	10	3-4	No			No			No	No	No	No	No	No	No	No	No	No	No	No											No	Never	Never	Rarely	Never	Never	Never	Never	Never	no
726	5190820	227	Negative	Bishoftu Town	Yes	12 to 13	Bishoftu Town	Boshoftu	1	10	5 -7	No			No			No	No	No	No	No	No	No	No	No	No	No	No											No	Never	Never	Never	Never	Never	Rarely	Rarely	Never	no
727	5190728	228	Negative	Bishoftu Town	Yes	16 to 17	Bishoftu Town	Boshoftu	1	10	3-4	No			No			No	No	No	No	No	No	No	No	No	No	Yes	No		No	No	No	No	Yes	No				No	Never	Never	Rarely	Never	Never	Sometimes	Sometimes	Never	no
728	5190784	229	Negative	Bishoftu Town	Yes	16 to 17	Bishoftu Town	Boshoftu	2	10	3-4	No			No			No	No	No	No	No	No	No	No	No	No	Yes	No		No	Yes	No	No	No	No				Yes	Never	Never	Rarely	Never	Never	Never	Rarely	Never	no
729	5190790	230	Negative	Bishoftu Town	Yes	16 to 17	Bishoftu Town	Boshoftu	4	10	8+	No			No			No	Yes	No	No	No	No	No	No	No	No	No	No		No	No	No	No	Yes	No				Yes	Never	Never	Never	Never	Never	Never	Rarely	Never	no
730	5190785	233	Negative	Bishoftu Town	Yes	14 to 15	Bishoftu Town	Boshoftu	1	10	8+	No			No			No	No	No	No	No	Yes	No	No	No	No	No	No		No	Yes	No	No	No	No				No	Never	Never	Rarely	Rarely	Rarely	Rarely	Rarely	Never	no
731	5190776	234	Negative	Bishoftu Town	Yes	18 to 19	Bishoftu Town	Boshoftu	1	10	3-4	No			No			No	No	No	No	No	No	No	No	No	No	No	No											No	Never	Never	Never	Never	Never	Sometimes	Sometimes	Never	no
732	5190786	235	Negative	Bishoftu Town	Yes	16 to 17	Bishoftu Town	Boshoftu	1	10	3-4	No			No			No	Yes	No	No	No	No	No	No	No	No	No	No		No	Yes	No	No	No	No				No	Never	Never	Rarely	Never	Rarely	Never	Rarely	Never	no
733	5190823	236	Negative	Bishoftu Town	Yes	16 to 17	Bishoftu Town	Boshoftu	1	10	8+	No			No			No	No	No	No	No	No	No	No	No	No	No	No											No	Never	Never	Rarely	Never	Never	Rarely	Rarely	Never	no
734	5190777	237	Negative	Bishoftu Town	Yes	16 to 17	Bishoftu Town	Boshoftu	1	10	1-2	No			No			No	No	No	No	No	No	No	No	No	No	No	No											No	Never	Never	Sometimes	Never	Never	Never	Sometimes	Never	no
735	5190791	238	Negative	Bishoftu Town	Yes	16 to 17	Bishoftu Town	Boshoftu	5	10	5 -7	No			No			No	No	No	No	No	No	No	No	No	No	Yes	No		No	No	No	No	Yes	No				Yes	Never	Never	Never	Sometimes	Never	Rarely	Never	Never	no
736	5190821	240	Negative	Bishoftu Town	Yes	14 to 15	Bishoftu Town	Boshoftu	2	10	3-4	No			No			No	No	No	No	No	No	No	No	No	No	No	No											No	Never	Never	Rarely	Rarely	Never	Rarely	Rarely	Never	no
737	5180710	241	Negative	Bishoftu Town	Yes	12 to 13	Bishoftu Town	Boshoftu	gerbicha	4	5 -7	No			No			No	No	No	No	No	No	No	No	No	No	No	No											No	Never	Never	Never	Never	Never	Never	Never	Never	no
738	5180711	243	Positive	Bishoftu Town	Yes	10 to 11	Bishoftu Town	Boshoftu	8	4	3-4	No			No			No	No	No	No	No	No	No	No	No	No	No	No											No	Never	Never	Rarely	Never	Never	Rarely	Rarely	Never	no
739	5180700	244	Negative	Bishoftu Town	Yes	14 to 15	Bishoftu Town	Boshoftu	Garbicha	8	5 -7	No			No			No	No	No	No	No	No	No	No	No	No	Yes	No		No	No	No	No	Yes	No				No	Never	Never	Never	Rarely	Never	Sometimes	Sometimes	Never	no
740	5180712	245	Positive	Bishoftu Town	Yes	10 to 11	Bishoftu Town	Boshoftu	gerbichs	4	3-4	No			No			No	No	No	No	No	No	No	No	No	No	No	No											No	Never	Never	Rarely	Never	Never	Never	Never	Never	no
741	5180703	246	Negative	Bishoftu Town	Yes	16 to 17	Bishoftu Town	Boshoftu	8	7	8+	No			No			No	No	No	No	No	No	No	No	No	No	No	No											No	Sometimes	Never	Never	Never	Never	Sometimes	Sometimes	Never	no
742	5180714	247	Negative	Bishoftu Town	Yes	14 to 15	Bishoftu Town	Boshoftu	8	8	5 -7	Yes	At home		No			No	No	No	No	No	No	No	No	No	No	No	No											No	Never	Never	Rarely	Never	Never	Never	Rarely	Never	no
743	5180708	249	Negative	Bishoftu Town	Yes	14 to 15	Bishoftu Town	Boshoftu	Garbicha	8	5 -7	No			No			No	No	No	No	No	No	No	No	No	No	No	No											Yes	Never	Never	Sometimes	Never	Never	Sometimes	Never	Never	no
744	5180713	250	Negative	Bishoftu Town	Yes	14 to 15	Bishoftu Town	Boshoftu	gerbicha	8	5 -7	No			No			No	No	No	No	No	No	No	No	No	No	No	No											No	Rarely	Never	Rarely	Never	Never	Rarely	Rarely	Never	no
745	5180716	251	Negative	Bishoftu Town	Yes	14 to 15	Bishoftu Town	Boshoftu	Garbicha	8	8+	No			No			No	No	No	No	No	No	No	No	No	No	Yes	No		No	No	No	No	Yes	No				No	Never	Never	Never	Never	Never	Never	Never	Never	no
746	5180709	252	Negative	Bishoftu Town	Yes	14 to 15	Bishoftu Town	Boshoftu	ketajara	7	5 -7	No			No			No	No	No	No	No	No	No	No	No	No	Yes	No		No	No	No	No	Yes	No				Yes	Never	Never	Rarely	Never	Rarely	Rarely	Rarely	Rarely
747	5210872	253	Negative	Bishoftu Town	Yes	20 to 21	Bishoftu Town	Boshoftu	1	11	1-2	No			No			No	No	No	No	No	No	No	No	No	No	No	No											No	Never	Never	Never	Never	Never	Sometimes	Sometimes	Never	no
748	5210873	254	Negative	Bishoftu Town	Yes	16 to 17	Bishoftu Town	Boshoftu	5	11	8+	No			No			No	No	No	No	No	No	No	No	No	No	No	No											Yes	Frequently	Never	Never	Never	Never	Sometimes	Sometimes	Never	no
749	5210877	255	Negative	Bishoftu Town	Yes	18 to 19	Bishoftu Town	Boshoftu	2	11	8+	No			No			No	No	No	No	No	No	No	No	No	No	No	No											No	Never	Never	Never	Never	Never	Never	Rarely	Never	no
750	5210868	261	Negative	Bishoftu Town	Yes	16 to 17	Bishoftu Town	Boshoftu	1	11	5 -7	No			No			No	No	No	No	No	No	No	No	No	No	Yes	No		No	No	No	No	Yes	No				No	Never	Never	Never	Never	Never	Never	Sometimes	Never	no
751	5210883	262	Negative	Bishoftu Town	Yes	16 to 17	Bishoftu Town	Boshoftu	8	10	5 -7	No			No			No	No	No	No	No	No	No	No	No	No	No	No											No	Rarely	Never	Never	Never	Never	Never	Rarely	Never	no
752	5210871	263	Positive	Bishoftu Town	Yes	18 to 19	Bishoftu Town	Boshoftu	3	11	5 -7	No			No			No	No	No	No	No	No	No	No	No	No	No	No											No	Never	Never	Sometimes	Never	Never	Sometimes	Sometimes	Never	no
753	5210865	264	Negative	Bishoftu Town	Yes	18 to 19	Bishoftu Town	Boshoftu	1	12	5 -7	No			No			No	No	No	No	No	No	No	No	No	No	Yes	No		No	No	No	No	Yes	No				No	Never	Never	Rarely	Never	Never	Never	Rarely	Never	no
754	5210870	265	Negative	Bishoftu Town	Yes	16 to 17	Bishoftu Town	Boshoftu	6	11	3-4	No			No			No	No	No	No	No	Yes	No	No	No	No	No	No		Yes							No		No	Never	Never	Rarely	Never	Never	Never	Rarely	Never	no
755	5210866	266	Positive	Bishoftu Town	Yes	16 to 17	Bishoftu Town	Boshoftu	1	11	5 -7	No			No			No	No	No	No	No	No	No	No	No	No	Yes	No		No	No	No	No	Yes	No				Yes	Rarely	Never	Never	Never	Sometimes	Rarely	Rarely	Never	no
756	5210867	267	Negative	Bishoftu Town	Yes	18 to 19	Bishoftu Town	Boshoftu	8	11	5 -7	No			No			No	No	No	No	No	No	No	No	No	No	Yes	No		No	No	No	No	Yes	No				Yes	Never	Never	Never	Never	Never	Rarely	Rarely	Never	no
757	5200850	268	Positive	Bishoftu Town	Yes	12 to 13	Bishoftu Town	Boshoftu	6	7	3-4	No			No			No	No	No	No	Yes	No	No	No	No	No	No	No		Yes							Yes	Yes	No	Rarely	Rarely	Rarely	Never	Rarely	Rarely	Rarely	Never	no
758	5200852	270	Negative	Bishoftu Town	Yes	12 to 13	Bishoftu Town	Boshoftu	2	7	5 -7	No			No			No	No	No	No	No	No	No	No	No	No	No	No											No	Never	Never	Rarely	Never	Never	Never	Rarely	Never	no
759	5200848	271	Negative	Bishoftu Town	Yes	10 to 11	Bishoftu Town	Boshoftu	9	4	5 -7	No			No			No	No	No	No	No	No	No	No	No	No	Yes	No		No	No	No	No	Yes	No				No	Never	Never	Never	Never	Never	Never	Never	Never	no
760	5200856	272	Negative	Bishoftu Town	Yes	12 to 13	Bishoftu Town	Boshoftu	Calalaaqaa	6	5 -7	No			No			No	No	No	No	No	No	No	No	No	No	No	No											No	Never	Rarely	Never	Never	Never	Never	Rarely	Never	no
761	5200857	273	Negative	Bishoftu Town	Yes	12 to 13	Bishoftu Town	Boshoftu	9	6	5 -7	No			No			No	No	No	No	No	No	No	No	No	No	Yes	No		No	No	No	No	Yes	No				No	Rarely	Never	Never	Never	Never	Never	Rarely	Never	no
762	5200858	274	Negative	Bishoftu Town	Yes	12 to 13	Bishoftu Town	Boshoftu	9	6	5 -7	No			No			No	No	No	No	No	Yes	No	No	No	No	No	No		Yes							No		No	Never	Never	Never	Never	Rarely	Never	Rarely	Never	no
763	5200851	275	Negative	Bishoftu Town	Yes	12 to 13	Bishoftu Town	Boshoftu	Birbrsa Foqaa	5	8+	No			No			No	No	No	No	No	No	No	No	No	No	No	No											Yes	Sometimes	Sometimes	Sometimes	Sometimes	Rarely	Rarely	Sometimes	Rarely
764	5200860	276	Negative	Bishoftu Town	Yes	10 to 11	Bishoftu Town	Boshoftu	9	5	3-4	No			No			No	No	No	No	No	Yes	No	No	No	No	No	No		No	No	No	No	Yes	No				No	Never	Rarely	Rarely	Never	Never	Rarely	Sometimes	Never	no
765	5200853	278	Positive	Bishoftu Town	Yes	12 to 13	Bishoftu Town	Boshoftu	7	5	5 -7	No			No			No	No	No	No	No	No	No	No	No	No	No	No											No	Never	Never	Never	Never	Never	Never	Never	Never	no
766	9391207	282	Negative	East Shoa	Yes	16 to 17	Ada'a	Ada'a	Udee	10	5 -7	No			No			No	No	No	No	No	No	No	No	No	No	No	No											No	Never	Never	Sometimes	Frequently	Never	Frequently	Sometimes	Sometimes
767	9391217	284	Negative	East Shoa	Yes	16 to 17	Ada'a	Ada'a	Udee	10	5 -7	No			No			No	No	No	No	No	No	No	No	No	No	No	No											No	Sometimes	Never	Sometimes	Sometimes	Sometimes	Frequently	Sometimes	Rarely
768	9391218	285	Negative	East Shoa	Yes	16 to 17	Ada'a	Ada'a	Udee	11	5 -7	No			No			No	No	No	No	No	No	No	No	No	No	No	No											No	Never	Never	Sometimes	Sometimes	Sometimes	Sometimes	Frequently	Sometimes
769	9391209	286	Negative	East Shoa	Yes	18 to 19	Ada'a	Ada'a	Udee	10	3-4	No			No			No	No	No	No	No	No	No	No	No	No	No	No											No	Rarely	Never	Sometimes	Frequently	Sometimes	Frequently	Frequently	Sometimes
770	9391205	287	Positive	East Shoa	Yes	18 to 19	Ada'a	Ada'a	Ude	11	3-4	No			No			No	Yes	No	No	No	No	No	No	No	No	No	No		Yes							No		No	Rarely	Never	Rarely	Frequently	Sometimes	Rarely	Frequently	Sometimes
771	9391206	288	Negative	East Shoa	Yes	16 to 17	Ada'a	Ada'a	Udee	10	5 -7	No			No			No	Yes	No	No	No	No	No	No	No	No	No	No		No	Yes	No	No	No	No				No	Frequently	Never	Sometimes	Sometimes	Sometimes	Sometimes	Frequently	Rarely
772	9391211	290	Negative	East Shoa	Yes	16 to 17	Ada'a	Ada'a	udee	10	8+	No			No			No	No	No	No	No	No	No	No	No	No	No	No											No	Frequently	Rarely	Sometimes	Sometimes	Sometimes	Frequently	Frequently	Rarely
773	9391212	291	Negative	East Shoa	Yes	16 to 17	Ada'a	Ada'a	Udee	10	8+	No			No			No	No	No	No	No	No	No	No	No	No	No	No											No	Frequently	Never	Sometimes	Frequently	Never	Sometimes	Frequently	Sometimes
774	9391219	292	Negative	East Shoa	Yes	14 to 15	Ada'a	Ada'a	Udee	10	5 -7	No			No			No	No	No	No	No	No	No	No	No	No	No	No											No	Frequently	Rarely	Sometimes	Sometimes	Never	Rarely	Sometimes	Sometimes
775	9391213	293	Negative	East Shoa	Yes	18 to 19	Ada'a	Ada'a	Udee	10	8+	No			No			No	No	No	No	No	No	No	No	No	No	No	No											No	Frequently	Rarely	Sometimes	Sometimes	Sometimes	Rarely	Frequently	Rarely
776	9391223	294	Positive	East Shoa	Yes	14 to 15	Ada'a	Ada'a	Udee	10	5 -7	No			No			No	No	No	No	No	No	No	No	No	No	No	No											No	Rarely	Rarely	Sometimes	Frequently	Frequently	Sometimes	Frequently	Sometimes
777	9391214	295	Positive	East Shoa	Yes	18 to 19	Ada'a	Ada'a	Udee	11	5 -7	No			No			No	No	No	No	No	No	No	No	No	No	No	No											No	Frequently	Rarely	Sometimes	Sometimes	Sometimes	Sometimes	Frequently	Sometimes
778	9391215	296	Negative	East Shoa	Yes	18 to 19	Ada'a	Ada'a	Udee	10	1-2	No			No			No	No	No	No	No	No	No	No	No	No	No	No											No	Frequently	Rarely	Sometimes	Rarely	Rarely	Rarely	Frequently	Rarely
779	9391221	299	Positive	East Shoa	Yes	14 to 15	Ada'a	Ada'a	Udee	10	5 -7	No			No			No	No	No	No	No	No	No	No	No	No	No	No											No	Sometimes	Rarely	Sometimes	Frequently	Sometimes	Frequently	Sometimes	Rarely
780	9371196	301	Negative	East Shoa	Yes	18 to 19	Ada'a	Ada'a	Katila	11	3-4	No			No			No	No	No	No	No	No	No	No	No	No	No	No											No	Never	Never	Never	Never	Never	Never	Rarely	Rarely
781	9371197	302	Negative	East Shoa	Yes	16 to 17	Ada'a	Ada'a	Hidi	10	5 -7	No			No			No	No	No	No	No	No	No	No	No	No	No	No											No	Never	Never	Frequently	Never	Never	Sometimes	Never	Rarely
782	9371198	303	Negative	East Shoa	Yes	16 to 17	Ada'a	Ada'a	Katila	10	5 -7	No			No			No	No	No	No	No	No	No	No	No	No	No	No											No	Never	Never	Sometimes	Sometimes	Sometimes	Frequently	Sometimes	Sometimes
783	9371199	304	Negative	East Shoa	Yes	16 to 17	Ada'a	Ada'a	Hidi	10	5 -7	No			No			No	No	No	No	No	No	No	No	No	No	No	No											No	Never	Never	Never	Sometimes	Never	Frequently	Rarely	Rarely
784	9371200	305	Negative	East Shoa	Yes	16 to 17	Ada'a	Ada'a	Hidi	11	8+	No			No			No	No	No	No	No	No	No	No	No	No	No	No											No	Never	Never	Never	Sometimes	Never	Sometimes	Never	Rarely
785	9371201	306	Positive	East Shoa	Yes	18 to 19	Ada'a	Ada'a	Katila	10	5 -7	No			No			No	No	No	No	No	No	No	No	No	No	No	No											No	Sometimes	Never	Sometimes	Sometimes	Never	Sometimes	Sometimes	Rarely
786	9371202	307	Positive	East Shoa	Yes	16 to 17	Ada'a	Ada'a	Hidi	10	5 -7	No			No			No	No	No	No	No	No	No	No	No	No	No	No											No	Never	Never	Never	Never	Never	Never	Never	Rarely
787	9371195	308	Negative	East Shoa	Yes	16 to 17	Ada'a	Ada'a	Hidi	10	5 -7	No			No			No	No	No	No	No	No	No	No	No	Yes	No	No		Yes							No		No	Never	Never	Sometimes	Never	Rarely	Sometimes	Sometimes	Sometimes
788	9361180	311	Negative	East Shoa	Yes	12 to 13	Ada'a	Ada'a	Hidi	7	5 -7	No			No			No	No	No	No	No	No	No	No	No	No	No	No											No	Never	Never	Sometimes	Frequently	Never	Sometimes	Sometimes	Sometimes
789	9361192	313	Positive	East Shoa	Yes	14 to 15	Ada'a	Ada'a	Hidi	7	5 -7	No			No			No	No	No	No	No	No	No	No	No	No	No	No											No	Sometimes	Never	Sometimes	Sometimes	Rarely	Sometimes	Sometimes	Sometimes
790	9361182	314	Negative	East Shoa	Yes	14 to 15	Ada'a	Ada'a	Hide	7	3-4	No			No			No	No	No	No	No	No	No	No	No	No	No	No											No	Never	Never	Sometimes	Rarely	Never	Sometimes	Frequently	Sometimes
791	9361183	316	Negative	East Shoa	Yes	14 to 15	Ada'a	Ada'a	Hidi	8	3-4	No			No			No	No	No	No	No	No	No	No	No	No	No	No											No	Never	Never	Sometimes	Frequently	Never	Sometimes	Sometimes	Rarely
792	9361161	317	Negative	East Shoa	Yes	10 to 11	Ada'a	Ada'a	Hidi	6	5 -7	No			No			No	No	No	No	No	No	No	No	No	No	No	No											No	Sometimes	Never	Rarely	Sometimes	Never	Rarely	Sometimes	Rarely
793	9361162	318	Negative	East Shoa	Yes	14 to 15	Ada'a	Ada'a	Hidi	5	3-4	No			No			No	No	No	No	No	No	No	No	No	No	No	No											No	Sometimes	Never	Sometimes	Rarely	Never	Sometimes	Sometimes	Rarely
794	9361167	328	Positive	East Shoa	Yes	16 to 17	Ada'a	Ada'a	Hidi	8	1-2	No			No			No	No	No	No	No	No	No	No	No	No	No	No											No	Sometimes	Never	Sometimes	Sometimes	Rarely	Sometimes	Sometimes	Rarely
795	9361168	329	Negative	East Shoa	Yes	14 to 15	Ada'a	Ada'a	Hidi	8	5 -7	No			No			No	No	No	No	No	No	No	No	No	No	No	No											No	Rarely	Never	Rarely	Rarely	Never	Sometimes	Rarely	Rarely
796	9361169	330	Negative	East Shoa	Yes	12 to 13	Ada'a	Ada'a	Hidi	5	3-4	No			No			No	No	No	No	No	No	No	No	No	No	No	No											No	Rarely	Never	Rarely	Rarely	Never	Sometimes	Rarely	Rarely
797	9361171	332	Negative	East Shoa	Yes	14 to 15	Ada'a	Ada'a	Hidi	7	8+	No			No			No	No	No	No	No	No	No	No	No	No	No	No											No	Sometimes	Never	Sometimes	Rarely	Rarely	Sometimes	Sometimes	Rarely
798	9361172	333	Negative	East Shoa	Yes	12 to 13	Ada'a	Ada'a	Hidi	6	5 -7	No			No			No	No	No	No	No	No	No	No	No	No	No	No											No	Sometimes	Never	Never	Rarely	Rarely	Rarely	Rarely	Rarely
799	9361173	334	Negative	East Shoa	Yes	16 to 17	Ada'a	Ada'a	Hidi	7	3-4	No			No			No	No	No	No	No	No	No	No	No	No	No	No											No	Rarely	Never	Rarely	Rarely	Rarely	Rarely	Rarely	Rarely
800	9361174	335	Negative	East Shoa	Yes	14 to 15	Ada'a	Ada'a	Dako	6	5 -7	No			No			No	No	No	No	No	No	No	No	No	No	No	No											No	Rarely	Never	Rarely	Rarely	Rarely	Sometimes	Sometimes	Rarely
801	9361175	336	Positive	East Shoa	Yes	12 to 13	Ada'a	Ada'a	Hidi	6	8+	No			No			No	No	No	No	No	No	No	No	No	No	No	No											No	Frequently	Never	Rarely	Rarely	Rarely	Sometimes	Sometimes	Rarely
802	9361176	337	Negative	East Shoa	Yes	16 to 17	Ada'a	Ada'a	Hidi	7	8+	No			No			No	No	No	No	No	No	No	No	No	No	No	No											No	Rarely	Never	Rarely	Rarely	Rarely	Rarely	Rarely	Rarely
803	9361177	338	Negative	East Shoa	Yes	16 to 17	Ada'a	Ada'a	Hidi	7	1-2	No			No			No	No	No	No	No	No	No	No	No	No	No	No											No	Rarely	Never	Rarely	Rarely	Rarely	Sometimes	Sometimes	Rarely
804	9361178	339	Negative	East Shoa	Yes	16 to 17	Ada'a	Ada'a	Hidi	7	3-4	No			No			No	No	No	No	No	No	No	No	No	No	No	No											No	Sometimes	Never	Rarely	Never	Frequently	Sometimes	Sometimes	Rarely
805	9361158	341	Negative	East Shoa	Yes	12 to 13	Ada'a	Ada'a	Hidi	6	5 -7	No			No			No	No	No	No	No	No	No	No	No	No	No	No											No	Sometimes	Never	Never	Rarely	Rarely	Sometimes	Sometimes	Rarely
806	9361179	342	Negative	East Shoa	Yes	12 to 13	Ada'a	Ada'a	Hidi	8	8+	No			No			No	No	No	No	No	No	No	No	No	No	No	No											No	Never	Never	Rarely	Never	Rarely	Sometimes	Sometimes	Rarely
807	9361186	344	Negative	East Shoa	Yes	12 to 13	Ada'a	Ada'a	Hidi	6	3-4	No			No			No	No	No	No	No	No	No	No	No	No	No	No											No	Never	Never	Sometimes	Never	Rarely	Sometimes	Sometimes	Rarely
808	9361188	346	Negative	East Shoa	Yes	12 to 13	Ada'a	Ada'a	Hidi	5	5 -7	No			No			No	No	No	No	No	No	No	No	No	No	No	No											No	Rarely	Rarely	Never	Rarely	Rarely	Rarely	Rarely	Rarely
809	13591806	380	Negative	Sebeta Town	Yes	18 to 19	Sebata Town	Sebeta Town	2	11	5 -7	No			No			No	No	No	No	No	No	No	No	No	No	Yes	No		No	Yes	No	No	No	No				No	Sometimes	Never	Never	Never	Never	Never	Sometimes	Rarely
810	13591775	381	Negative	Sebeta Town	Yes	18 to 19	Sebata Town	Sebeta Town	2	11	3-4	No			No			No	No	No	No	No	No	No	No	No	No	Yes	No		No	Yes	No	No	No	No				No	Sometimes	Never	Rarely	Never	Never	Never	Rarely	Rarely
811	13591774	382	Positive	Sebeta Town	Yes	18 to 19	Sebata Town	Sebeta Town	2	11	8+	No			No			No	No	No	No	No	No	No	No	No	No	Yes	No		No	Yes	No	No	No	No				No	Rarely	Never	Never	Never	Never	Sometimes	Frequently	Rarely
812	13591779	383	Negative	Sebeta Town	Yes	16 to 17	Sebata Town	Sebeta Town	2	11	3-4	No			No			No	Yes	No	No	No	No	No	No	No	No	No	No		No	Yes	No	No	No	No				No	Never	Never	Rarely	Never	Never	Sometimes	Frequently	Rarely
813	13591780	385	Negative	Sebeta Town	Yes	18 to 19	Sebata Town	Sebeta Town	2	11	3-4	No			No			No	Yes	No	No	No	No	No	No	No	No	No	No		No	Yes	No	No	No	No				No	Sometimes	Never	Never	Never	Never	Never	Sometimes	Rarely
814	13591783	390	Negative	Sebeta Town	Yes	16 to 17	Sebata Town	Sebeta Town	2	10	1-2	No			No			No	No	No	No	No	No	No	No	No	No	Yes	No		No	Yes	No	No	No	No				No	Sometimes	Never	Rarely	Never	Never	Sometimes	Rarely	Rarely
815	13591784	391	Negative	Sebeta Town	Yes	16 to 17	Sebata Town	Sebeta Town	2	10	5 -7	No			No			No	Yes	No	No	No	No	No	No	No	No	Yes	No		No	Yes	No	No	No	No				No	Never	Never	Never	Never	Never	Sometimes	Frequently	Rarely
816	13591785	392	Negative	Sebeta Town	Yes	16 to 17	Sebata Town	Sebeta Town	2	10	5 -7	No			No			No	Yes	No	No	No	No	No	No	No	No	No	No		No	Yes	No	No	No	No				No	Rarely	Never	Never	Never	Never	Never	Never	Rarely
817	13591788	398	Positive	Sebeta Town	Yes	16 to 17	Sebata Town	Sebeta Town	2	10	3-4	No			No			No	Yes	No	No	No	No	No	No	No	No	No	No		No	Yes	No	No	No	No				No	Never	Never	Never	Never	Never	Sometimes	Sometimes	Rarely
818	13591789	399	Negative	Sebeta Town	Yes	16 to 17	Sebata Town	Sebeta Town	2	10	8+	No			No			No	No	No	No	No	No	No	No	No	No	Yes	No		No	Yes	No	No	No	No				No	Sometimes	Never	Never	Never	Never	Never	Frequently	Rarely
819	13591790	400	Positive	Sebeta Town	Yes	14 to 15	Sebata Town	Sebeta Town	2	10	5 -7	No			No			No	Yes	No	No	No	No	No	No	No	No	No	No		No	Yes	No	No	No	No				No	Never	Never	Never	Never	Never	Never	Sometimes	Rarely
820	13591791	402	Negative	Sebeta Town	Yes	18 to 19	Sebata Town	Sebeta Town	2	11	5 -7	No			No			No	No	No	No	No	No	No	No	No	No	Yes	No		No	Yes	No	No	No	No				No	Never	Never	Never	Never	Never	Sometimes	Frequently	Rarely
821	13591792	403	Negative	Sebeta Town	Yes	18 to 19	Sebata Town	Sebeta Town	2	10	3-4	No			No			No	Yes	No	No	No	No	No	No	No	No	Yes	No		No	Yes	No	No	No	No				No	Never	Never	Never	Never	Never	Sometimes	Sometimes	Rarely
822	13591776	404	Negative	Sebeta Town	Yes	18 to 19	Sebata Town	Sebeta Town	2	11	5 -7	No			No			No	Yes	No	No	No	No	No	No	No	No	No	No		No	Yes	No	No	No	No				No	Never	Never	Never	Never	Never	Sometimes	Frequently	Rarely
823	13561649	405	Negative	Sebeta Town	Yes	14 to 15	Sebata Town	Sebeta Town	7	7	8+	No			No			No	No	No	No	No	No	No	No	No	No	Yes	No		No	Yes	No	No	No	No				No	Sometimes	Never	Never	Never	Never	Never	Sometimes	Rarely
824	13561652	408	Negative	Sebeta Town	Yes	10 to 11	Sebata Town	Sebeta Town	7	5	8+	No			No			No	No	No	No	No	No	No	No	No	No	Yes	No		No	Yes	No	No	No	No				No	Sometimes	Rarely	Never	Never	Never	Rarely	Sometimes	Rarely
825	13561653	409	Negative	Sebeta Town	Yes	12 to 13	Sebata Town	Sebeta Town	5	7	3-4	No			No			No	No	No	No	No	No	No	No	No	No	Yes	No		No	Yes	No	No	No	No				No	Rarely	Never	Never	Never	Never	Rarely	Sometimes	Rarely
826	13561656	410	Negative	Sebeta Town	Yes	12 to 13	Sebata Town	Sebeta Town	7	5	8+	No			No			No	No	No	No	No	No	No	No	No	No	Yes	No		No	Yes	No	No	No	No				No	Never	Never	Never	Never	Never	Rarely	Sometimes	Rarely
827	13561654	411	Negative	Sebeta Town	Yes	10 to 11	Sebata Town	Sebeta Town	7	6	8+	No			No			No	Yes	No	No	No	No	No	No	No	No	No	No		No	Yes	No	No	No	No				No	Never	Never	Never	Never	Never	Never	Sometimes	Rarely
828	13571668	413	Positive	Sebeta Town	Yes	10 to 11	Sebata Town	Sebeta Town	5	4	5 -7	No			No			No	No	No	No	No	No	No	No	No	No	No	No											No	Never	Rarely	Rarely	Sometimes	Never	Rarely	Sometimes	Rarely
829	13571678	414	Negative	Sebeta Town	Yes	14 to 15	Sebata Town	Sebeta Town	5	6	3-4	No			No			No	Yes	No	No	No	No	No	No	No	No	No	No		No	Yes	No	No	No	No				No	Never	Never	Never	Never	Never	Rarely	Sometimes	Rarely
830	13571680	417	Negative	Sebeta Town	Yes	12 to 13	Sebata Town	Sebeta Town	5	5	5 -7	No			No			No	No	No	No	No	No	No	No	No	No	Yes	No		No	Yes	No	No	No	No				No	Never	Never	Never	Never	Rarely	Sometimes	Sometimes	Rarely
831	13571681	419	Positive	Sebeta Town	Yes	10 to 11	Sebata Town	Sebeta Town	5	4	5 -7	No			No			No	Yes	No	No	No	No	No	No	No	No	No	No		No	Yes	No	No	No	No				No	Never	Never	Never	Never	Never	Sometimes	Never	Rarely
832	13571670	420	Negative	Sebeta Town	Yes	10 to 11	Sebata Town	Sebeta Town	5	4	8+	No			No			No	No	No	No	No	No	No	No	No	No	No	No											No	Never	Never	Rarely	Rarely	Never	Never	Sometimes	Rarely
833	13571671	422	Negative	Sebeta Town	Yes	10 to 11	Sebata Town	Sebeta Town	5	4	3-4	No			No			No	No	No	No	No	No	No	No	No	No	No	No											No	Sometimes	Sometimes	Rarely	Rarely	Never	Never	Sometimes	Rarely
834	13571673	426	Negative	Sebeta Town	Yes	10 to 11	Sebata Town	Sebeta Town	5	4	5 -7	No			No			No	No	No	No	No	No	No	No	No	No	No	No											No	Sometimes	Sometimes	Sometimes	Rarely	Never	Never	Rarely	Rarely
835	13571657	427	Negative	Sebeta Town	Yes	12 to 13	Sebata Town	Sebeta Town	5	4	3-4	No			No			No	No	No	No	No	No	No	No	No	No	Yes	No		No	Yes	No	No	No	No				No	Never	Never	Never	Never	Never	Rarely	Sometimes	Rarely
836	13571666	428	Negative	Sebeta Town	Yes	12 to 13	Sebata Town	Sebeta Town	5	4	5 -7	No			No			No	Yes	No	No	No	No	No	No	No	Yes	No	No		No	No	No	No	Yes	No				No	Sometimes	Sometimes	Sometimes	Frequently	Sometimes	Rarely	Sometimes	Rarely
837	13571663	429	Negative	Sebeta Town	Yes	12 to 13	Sebata Town	Sebeta Town	5	4	5 -7	No			No			No	Yes	No	No	No	No	No	No	No	No	No	No		No	Yes	No	No	No	No				No	Sometimes	Sometimes	Sometimes	Frequently	Never	Sometimes	Frequently	Rarely
838	13571661	432	Negative	Sebeta Town	Yes	16 to 17	Sebata Town	Sebeta Town	5	6	3-4	No			No			Yes	Yes	No	No	No	No	No	No	No	No	No	No		No	Yes	No	No	No	No				No	Never	Never	Sometimes	Rarely	Never	Sometimes	Sometimes	Sometimes
839	13571664	433	Negative	Sebeta Town	Yes	18 to 19	Sebata Town	Sebeta Town	5	6	3-4	No			No			No	Yes	No	No	No	No	No	No	No	No	No	No		No	Yes	No	No	No	No				No	Sometimes	Sometimes	Rarely	Sometimes	Never	Sometimes	Frequently	Rarely
840	13571703	434	Positive	Sebeta Town	Yes	12 to 13	Sebata Town	Sebeta Town	5	6	3-4	No			No			No	Yes	No	No	No	No	No	No	No	No	Yes	No		No	Yes	No	No	No	No				No	Never	Never	Never	Never	Never	Sometimes	Sometimes	Rarely
841	13571665	439	Positive	Sebeta Town	Yes	14 to 15	Sebata Town	Sebeta Town	5	8	5 -7	No			No			Yes	No	No	Yes	No	No	No	No	No	No	No	No		No	Yes	No	No	No	No				No	Rarely	Rarely	Sometimes	Frequently	Rarely	Rarely	Frequently	Sometimes
842	13571699	441	Negative	Sebeta Town	Yes	14 to 15	Sebata Town	Sebeta Town	5	5	8+	No			No			No	Yes	No	No	No	No	No	No	No	No	Yes	No		No	Yes	No	No	No	No				No	Rarely	Never	Never	Never	Never	Sometimes	Rarely	Rarely
843	13571686	442	Positive	Sebeta Town	Yes	12 to 13	Sebata Town	Sebeta Town	5	5	3-4	No			No			No	No	No	No	No	No	No	No	No	No	Yes	No		No	Yes	No	No	No	No				No	Rarely	Never	Never	Never	Never	Sometimes	Rarely	Rarely
844	13571687	443	Negative	Sebeta Town	Yes	14 to 15	Sebata Town	Sebeta Town	5	6	5 -7	No			No			No	Yes	No	No	No	No	No	No	No	No	Yes	No		No	Yes	No	No	No	No				No	Rarely	Rarely	Rarely	Never	Never	Never	Rarely	Rarely
845	13571688	444	Negative	Sebeta Town	Yes	12 to 13	Sebata Town	Sebeta Town	5	6	5 -7	No			No			No	Yes	No	No	No	No	No	No	No	No	Yes	No		No	Yes	No	No	No	No				No	Never	Never	Never	Rarely	Rarely	Rarely	Rarely	Rarely
846	13571690	446	Negative	Sebeta Town	Yes	10 to 11	Sebata Town	Sebeta Town	5	5	3-4	No			No			No	Yes	No	No	No	No	No	No	No	No	Yes	No		No	Yes	No	No	No	No				No	Rarely	Rarely	Rarely	Rarely	Rarely	Rarely	Rarely	Rarely
847	13571692	448	Negative	Sebeta Town	Yes	12 to 13	Sebata Town	Sebeta Town	5	6	5 -7	No			No			No	No	No	No	No	No	No	No	No	No	Yes	No		No	Yes	No	No	No	No				No	Rarely	Never	Never	Never	Never	Rarely	Sometimes	Rarely
848	13571662	449	Negative	Sebeta Town	Yes	10 to 11	Sebata Town	Sebeta Town	5	6	3-4	No			No			No	No	No	No	No	No	No	No	No	No	Yes	No		No	Yes	No	No	No	No				No	Never	Never	Never	Never	Never	Rarely	Sometimes	Rarely
849	13571677	450	Negative	Sebeta Town	Yes	14 to 15	Sebata Town	Sebeta Town	5	6	5 -7	No			No			No	Yes	No	No	No	No	No	No	No	No	Yes	No		No	Yes	No	No	No	No				No	Rarely	Never	Never	Never	Never	Never	Rarely	Rarely
850	13571675	453	Negative	Sebeta Town	Yes	12 to 13	Sebata Town	Sebeta Town	5	5	3-4	No			No			No	Yes	No	No	No	No	No	No	No	No	No	No		No	Yes	No	No	No	No				No	Rarely	Rarely	Never	Rarely	Never	Rarely	Sometimes	Never	no
851	13571696	455	Negative	Sebeta Town	Yes	12 to 13	Sebata Town	Sebeta Town	5	6	3-4	No			No			No	Yes	No	No	No	No	No	No	No	No	Yes	No		No	Yes	No	No	No	No				No	Never	Never	Never	Never	Never	Rarely	Sometimes	Never	no
852	13571676	456	Negative	Sebeta Town	Yes	16 to 17	Sebata Town	Sebeta Town	5	8	5 -7	No			No			No	Yes	No	No	No	No	No	No	No	No	Yes	No		No	Yes	No	No	No	No				No	Rarely	Never	Never	Never	Never	Never	Sometimes	Never	No
853	13571697	458	Negative	Sebeta Town	Yes	14 to 15	Sebata Town	Sebeta Town	5	6	3-4	No			No			No	Yes	No	Yes	No	No	No	No	No	No	Yes	No		No	Yes	No	No	No	No				No	Never	Never	Rarely	Never	Never	Rarely	Sometimes	Never	no
854	13591835	461	Negative	Sebeta Town	Yes	20 to 21	Sebata Town	Sebeta Town	2	10	3-4	No			Yes	At social gatherings		Yes	No	No	No	No	Yes	No	Yes	No	No	No	No		No	No	No	No	Yes	No				No	Never	Never	Never	Never	Sometimes	Sometimes	Sometimes	Never
855	13591778	462	Positive	Sebeta Town	Yes	16 to 17	Sebata Town	Sebeta Town	02 Almgana	10	5 -7	No			No			Yes	Yes	No	No	No	No	No	No	No	Yes	Yes	No		No	Yes	No	No	No	No				No	Rarely	Sometimes	Sometimes	Rarely	Sometimes	Never	Never	Frequently
856	13591832	463	Negative	Sebeta Town	Yes	16 to 17	Sebata Town	Sebeta Town	8	10	5 -7	No			No			No	No	Yes	No	No	No	No	No	No	No	No	No		No	No	No	No	Yes	No				No	Sometimes	Never	Never	Sometimes	Never	Sometimes	Frequently	Rarely
857	13591837	464	Positive	Sebeta Town	Yes	16 to 17	Sebata Town	Sebeta Town	2	10	5 -7	No			No			No	No	No	No	No	No	No	No	No	No	No	No											No	Sometimes	Never	Never	Frequently	Rarely	Rarely	Frequently	Never
858	13591794	465	Positive	Sebeta Town	Yes	16 to 17	Sebata Town	Sebeta Town	almgana 02	10	8+	No			No			No	No	No	No	No	No	No	No	No	No	No	No											No	Never	Rarely	Sometimes	Frequently	Frequently	Frequently	Never	Sometimes
859	13591827	466	Positive	Sebeta Town	Yes	18 to 19	Sebata Town	Sebeta Town	almgena 02	10	8+	No			No			No	No	No	No	No	No	No	No	No	No	No	No											No	Sometimes	Sometimes	Sometimes	Rarely	Never	Sometimes	Sometimes	Sometimes
860	13591833	469	Negative	Sebeta Town	Yes	20 to 21	Sebata Town	Sebeta Town	3	10	3-4	No			No			No	Yes	No	Yes	No	No	No	No	No	No	No	No		No	No	No	No	Yes	No				No	Never	Never	Never	Frequently	Never	Never	Frequently	Never
861	13591840	470	Negative	Sebeta Town	Yes	20 to 21	Sebata Town	Sebeta Town	8	10	5 -7	No			No			No	No	No	No	No	No	No	No	No	No	No	No											No	Never	Never	Never	Frequently	Sometimes	Sometimes	Frequently	Never
862	13591777	471	Negative	Sebeta Town	Yes	16 to 17	Sebata Town	Sebeta Town	Almgana 02	10	5 -7	No			No			Yes	Yes	No	No	No	No	No	No	No	No	No	No		No	Yes	No	No	No	No				No	Sometimes	Rarely	Never	Never	Rarely	Sometimes	Rarely	Rarely
863	13591865	472	Positive	Sebeta Town	Yes	20 to 21	Sebata Town	Sebeta Town	gaara bolo	10	5 -7	No			No			No	No	No	No	No	No	No	No	No	No	No	No											No	Frequently	Frequently	Frequently	Sometimes	Rarely	Rarely	Sometimes	Rarely
864	13591828	473	Negative	Sebeta Town	Yes	16 to 17	Sebata Town	Sebeta Town	korkee	10	5 -7	No			No			No	No	No	No	No	No	No	No	No	No	No	No											No	Rarely	Rarely	Frequently	Never	Rarely	Never	Never	Never	no anther information
865	13591798	474	Positive	Sebeta Town	Yes	16 to 17	Sebata Town	Sebeta Town	Almgsna 02	10	3-4	No			No			Yes	Yes	No	No	No	No	No	No	No	No	No	No		No	Yes	No	No	No	No				No	Rarely	Sometimes	Frequently	Frequently	Never	Never	Never	Never	no
866	13591802	477	Positive	Sebeta Town	Yes	16 to 17	Sebata Town	Sebeta Town	dalti 06	10	8+	No			No			Yes	Yes	No	No	No	No	No	No	No	Yes	Yes	No		No	Yes	No	No	No	No				No	Rarely	Never	Never	Never	Never	Never	Never	Never
867	13591773	478	Negative	Sebeta Town	Yes	16 to 17	Sebata Town	Sebeta Town	dalati	10	3-4	No			No			No	No	No	No	No	No	No	No	No	No	No	No											No	Never	Never	Never	Never	Never	Never	Frequently	Rarely
868	13591810	479	Negative	Sebeta Town	Yes	16 to 17	Sebata Town	Sebeta Town	Furi gara boolo	10	5 -7	No			No			No	No	No	No	No	No	No	No	No	No	No	No											No	Never	Never	Never	Never	Never	Never	Never	Never	no
869	13591811	480	Negative	Sebeta Town	Yes	16 to 17	Sebata Town	Sebeta Town	7	10	5 -7	No			No			No	No	No	No	No	No	No	No	No	No	No	No											No	Never	Never	Never	Never	Sometimes	Never	Never	Never	no
870	13591801	482	Negative	Sebeta Town	Yes	16 to 17	Sebata Town	Sebeta Town	Almgena	10	5 -7	No			No			Yes	Yes	No	No	No	No	No	No	No	Yes	Yes	No		No	Yes	No	No	No	No				No	Never	Never	Never	Never	Never	Never	Never	Never	no
871	13591841	484	Positive	Sebeta Town	Yes	16 to 17	Sebata Town	Sebeta Town	2	10	5 -7	No			No			No	No	No	No	No	No	No	No	No	No	No	No											No	Never	Never	Never	Frequently	Never	Sometimes	Sometimes	Never
872	13591843	486	Negative	Sebeta Town	Yes	14 to 15	Sebata Town	Sebeta Town	2	10	8+	No			No			No	No	No	No	No	No	No	No	No	No	No	No											No	Sometimes	Never	Never	Never	Rarely	Never	Frequently	Never
873	13591844	487	Positive	Sebeta Town	Yes	16 to 17	Sebata Town	Sebeta Town	3	10	5 -7	No			No			No	No	No	No	No	No	No	No	No	No	No	No											No	Never	Never	Never	Frequently	Never	Sometimes	Frequently	Never
874	13591847	490	Positive	Sebeta Town	Yes	18 to 19	Sebata Town	Sebeta Town	2	10	5 -7	No			No			No	No	No	No	No	No	No	No	No	No	No	No											No	Never	Never	Never	Frequently	Rarely	Never	Sometimes	Never
875	13591834	491	Positive	Sebeta Town	Yes	18 to 19	Sebata Town	Sebeta Town	2	10	3-4	No			No			No	Yes	No	No	No	No	No	No	No	No	No	No		No	No	No	No	Yes	No				No	Never	Never	Never	Frequently	Never	Never	Frequently	Never
876	13591849	493	Negative	Sebeta Town	Yes	16 to 17	Sebata Town	Sebeta Town	4	10	3-4	No			No			No	No	No	No	No	No	No	No	No	No	No	No											No	Rarely	Never	Never	Frequently	Never	Never	Frequently	Never
877	13591863	494	Negative	Sebeta Town	Yes	18 to 19	Sebata Town	Sebeta Town	4	10	5 -7	No			No			No	No	No	No	No	No	No	No	No	No	No	No											No	Never	Never	Never	Frequently	Never	Never	Frequently	Never
878	13591850	495	Negative	Sebeta Town	Yes	16 to 17	Sebata Town	Sebeta Town	4	10	3-4	No			No			No	No	No	No	No	No	No	No	No	No	No	No											No	Never	Never	Never	Frequently	Never	Never	Frequently	Never
879	13591830	496	Negative	Sebeta Town	Yes	18 to 19	Sebata Town	Sebeta Town	walate 03	11	5 -7	No			No			Yes	Yes	No	No	No	No	No	No	No	Yes	Yes	No		No	Yes	No	No	No	No				No	Never	Never	Never	Never	Never	Never	Frequently	Frequently
880	13591851	506	Negative	Sebeta Town	Yes	18 to 19	Sebata Town	Sebeta Town	8	11	8+	No			No			No	No	No	No	No	No	No	No	No	No	No	No											No	Never	Never	Never	Never	Never	Sometimes	Frequently	Never
881	13591852	507	Negative	Sebeta Town	Yes	18 to 19	Sebata Town	Sebeta Town	8	11	8+	No			No			No	No	No	No	No	No	No	No	No	No	No	No											No	Never	Never	Never	Never	Never	Rarely	Frequently	Never
882	13591813	510	Positive	Sebeta Town	Yes	16 to 17	Sebata Town	Sebeta Town	2	11	1-2	No			No			No	No	No	No	No	No	No	No	No	No	No	No											No	Sometimes	Never	Rarely	Never	Never	Never	Sometimes	Frequently
883	13591853	511	Positive	Sebeta Town	Yes	18 to 19	Sebata Town	Sebeta Town	3	11	5 -7	No			No			No	No	No	No	No	No	No	No	No	No	No	No											No	Never	Never	Never	Never	Never	Never	Frequently	Never
884	13581723	512	Positive	Sebeta Town	Yes	16 to 17	Sebata Town	Sebeta Town	8	10	5 -7	No			No			No	No	No	No	No	No	No	No	No	No	No	No											No	Rarely	Never	Never	Never	Never	Never	Never	Frequently
885	13581712	513	Negative	Sebeta Town	Yes	14 to 15	Sebata Town	Sebeta Town	furi 04	10	3-4	No			No			Yes	Yes	No	No	No	No	No	No	No	Yes	Yes	No		No	Yes	No	No	No	No				No	Never	Never	Never	Never	Rarely	Never	Sometimes	Never	no
886	13581733	514	Negative	Sebeta Town	Yes	14 to 15	Sebata Town	Sebeta Town	8	10	5 -7	No			No			No	No	No	No	No	No	No	No	No	No	No	No											No	Never	Never	Never	Frequently	Never	Rarely	Frequently	Never
887	13581734	516	Negative	Sebeta Town	Yes	16 to 17	Sebata Town	Sebeta Town	8	10	8+	No			No			No	No	No	No	No	No	No	No	No	No	No	No											No	Never	Never	Never	Never	Never	Sometimes	Never	Never
888	13581735	517	Negative	Sebeta Town	Yes	16 to 17	Sebata Town	Sebeta Town	8	10	8+	No			No			No	No	No	No	No	No	No	No	No	No	No	No											No	Never	Never	Never	Frequently	Never	Never	Frequently	Never
889	13581728	518	Negative	Sebeta Town	Yes	16 to 17	Sebata Town	Sebeta Town	2	10	5 -7	No			No			No	No	No	No	No	No	No	No	No	No	No	No											No	Never	Never	Never	Never	Never	Never	Sometimes	Never	no
890	13581730	519	Negative	Sebeta Town	Yes	16 to 17	Sebata Town	Sebeta Town	6	10	3-4	No			No			No	No	No	No	No	No	No	No	No	No	No	No											No	Never	Never	Never	Never	Never	Never	Frequently	Never
891	13581706	520	Negative	Sebeta Town	Yes	16 to 17	Sebata Town	Sebeta Town	2	10	5 -7	No			No			No	No	No	No	No	No	No	No	No	No	No	No											No	Never	Never	Rarely	Never	Never	Never	Sometimes	Rarely
892	13581736	521	Negative	Sebeta Town	Yes	16 to 17	Sebata Town	Sebeta Town	4	10	5 -7	No			No			No	No	No	No	No	No	No	No	No	No	No	No											No	Never	Never	Never	Frequently	Never	Never	Rarely	Never
893	13581737	522	Negative	Sebeta Town	Yes	16 to 17	Sebata Town	Sebeta Town	8	10	5 -7	No			No			No	No	No	No	No	No	No	No	No	No	No	No											No	Sometimes	Never	Never	Frequently	Never	Never	Frequently	Never
894	13581707	523	Negative	Sebeta Town	Yes	16 to 17	Sebata Town	Sebeta Town	8	10	5 -7	No			No			Yes	No	No	No	No	No	No	No	No	No	Yes	No		No	Yes	No	No	No	No				No	Never	Never	Never	Never	Rarely	Frequently	Rarely	Sometimes
895	13581738	524	Negative	Sebeta Town	Yes	16 to 17	Sebata Town	Sebeta Town	4	10	8+	No			No			No	No	No	No	No	No	No	No	No	No	No	No											No	Rarely	Never	Never	Frequently	Never	Never	Frequently	Never
896	13581708	525	Negative	Sebeta Town	Yes	16 to 17	Sebata Town	Sebeta Town	2	10	5 -7	No			No			Yes	Yes	No	No	No	No	No	No	No	No	Yes	No		No	Yes	No	No	No	No				No	Rarely	Never	Never	Never	Never	Frequently	Never	Sometimes
897	13581739	527	Negative	Sebeta Town	Yes	16 to 17	Sebata Town	Sebeta Town	2	10	5 -7	No			No			No	No	No	No	No	No	No	No	No	No	No	No											No	Never	Never	Never	Frequently	Never	Sometimes	Sometimes	Never
898	13581740	528	Negative	Sebeta Town	Yes	16 to 17	Sebata Town	Sebeta Town	3	10	8+	No			No			No	No	No	No	No	No	No	No	No	No	No	No											No	Never	Never	Never	Never	Never	Never	Frequently	Never
899	13591854	530	Positive	Sebeta Town	Yes	18 to 19	Sebata Town	Sebeta Town	2	11	1-2	No			No			No	No	No	No	No	No	No	No	No	No	No	No											No	Never	Never	Never	Frequently	Never	Never	Frequently	Never
900	13591814	531	Positive	Sebeta Town	Yes	20 to 21	Sebata Town	Sebeta Town	8	11	1-2	No			No			No	No	No	No	No	No	No	No	No	No	No	No											No	Never	Never	Never	Never	Never	Sometimes	Sometimes	Frequently
901	13591815	534	Negative	Sebeta Town	Yes	16 to 17	Sebata Town	Sebeta Town	2	11	5 -7	No			No			No	No	No	No	No	No	No	No	No	No	No	No											No	Never	Never	Never	Never	Never	Rarely	Sometimes	Frequently
902	13591816	535	Positive	Sebeta Town	Yes	16 to 17	Sebata Town	Sebeta Town	2	11	3-4	No			No			No	No	No	No	No	No	No	No	No	No	No	No											No	Sometimes	Never	Rarely	Never	Never	Rarely	Sometimes	Frequently
903	13591831	536	Positive	Sebeta Town	Yes	20 to 21	Sebata Town	Sebeta Town	2	11	3-4	No			No			Yes	No	No	No	No	No	No	Yes	Yes	Yes	No	No		No	No	No	No	Yes	No				No	Never	Never	Never	Frequently	Never	Sometimes	Frequently	Never
904	13591772	537	Negative	Sebeta Town	Yes	16 to 17	Sebata Town	Sebeta Town	8	11	5 -7	No			No			Yes	Yes	No	No	No	No	No	No	No	Yes	Yes	No		No	Yes	No	No	No	No				No	Sometimes	Rarely	Never	Never	Never	Never	Sometimes	Frequently
905	13591855	538	Positive	Sebeta Town	Yes	16 to 17	Sebata Town	Sebeta Town	2	11	5 -7	No			No			No	No	No	No	No	No	No	No	No	No	No	No											No	Never	Sometimes	Never	Frequently	Never	Never	Frequently	Never
906	13581741	539	Negative	Sebeta Town	Yes	16 to 17	Sebata Town	Sebeta Town	8	10	5 -7	No			No			No	No	No	No	No	No	No	No	No	No	No	No											No	Never	Sometimes	Never	Frequently	Never	Never	Frequently	Never
907	13581742	540	Negative	Sebeta Town	Yes	16 to 17	Sebata Town	Sebeta Town	8	10	5 -7	No			No			No	No	No	No	No	No	No	No	No	No	No	No											No	Never	Never	Never	Never	Never	Never	Sometimes	Never
908	13591769	541	Negative	Sebeta Town	Yes	16 to 17	Sebata Town	Sebeta Town	geja gadam s	10	5 -7	No			No			No	No	No	No	No	No	No	No	No	No	No	No											No	Sometimes	Never	Rarely	Never	Never	Sometimes	Frequently	Frequently
909	13591829	542	Negative	Sebeta Town	Yes	16 to 17	Sebata Town	Sebeta Town	geja gedamba	10	5 -7	No			No			No	No	No	No	No	No	No	No	No	No	No	No											No	Never	Never	Never	Never	Never	Never	Sometimes	Frequently
910	13591817	543	Positive	Sebeta Town	Yes	16 to 17	Sebata Town	Sebeta Town	2	10	3-4	No			No			No	No	No	No	No	No	No	No	No	No	No	No											No	Never	Never	Never	Never	Never	Never	Rarely	Frequently
911	13591819	545	Negative	Sebeta Town	Yes	16 to 17	Sebata Town	Sebeta Town	8	10	5 -7	No			No			No	No	No	No	No	No	No	No	No	No	No	No											No	Never	Never	Never	Never	Never	Never	Rarely	Frequently
912	13591795	546	Negative	Sebeta Town	Yes	16 to 17	Sebata Town	Sebeta Town	Almgana 02	10	5 -7	No			No			No	No	No	No	No	No	No	No	No	No	No	No											No	Never	Never	Never	Never	Never	Never	Frequently	Frequently
913	13591770	547	Negative	Sebeta Town	Yes	18 to 19	Sebata Town	Sebeta Town	Dalati	10	5 -7	No			No			No	No	No	No	No	No	No	No	No	No	No	No											No	Never	Never	Never	Never	Never	Never	Rarely	Frequently
914	13591856	550	Negative	Sebeta Town	Yes	14 to 15	Sebata Town	Sebeta Town	8	10	3-4	No			No			No	No	No	No	No	No	No	No	No	No	No	No											No	Never	Sometimes	Never	Sometimes	Never	Rarely	Never	Never
915	13591857	551	Negative	Sebeta Town	Yes	16 to 17	Sebata Town	Sebeta Town	2	10	5 -7	No			No			No	No	No	No	No	No	No	No	No	No	No	No											No	Rarely	Never	Never	Frequently	Sometimes	Sometimes	Sometimes	Never
916	13591858	552	Negative	Sebeta Town	Yes	18 to 19	Sebata Town	Sebeta Town	2	10	3-4	No			No			No	No	No	No	No	No	No	No	No	No	No	No											No	Never	Never	Never	Frequently	Never	Sometimes	Frequently	Never
917	13591859	553	Negative	Sebeta Town	Yes	16 to 17	Sebata Town	Sebeta Town	8	10	8+	No			No			No	No	No	No	No	No	No	No	No	No	No	No											No	Never	Never	Never	Frequently	Never	Never	Frequently	Never
918	13591860	554	Negative	Sebeta Town	Yes	18 to 19	Sebata Town	Sebeta Town	2	10	5 -7	No			No			No	No	No	No	No	No	No	No	No	No	No	No											No	Never	Sometimes	Never	Frequently	Never	Sometimes	Frequently	Sometimes
919	13591800	556	Positive	Sebeta Town	Yes	18 to 19	Sebata Town	Sebeta Town	karabu harbu 08	11	5 -7	No			No			Yes	Yes	No	No	No	No	No	No	No	Yes	Yes	No		No	Yes	No	No	No	No				No	Never	Never	Never	Never	Never	Rarely	Sometimes	Frequently
920	13591771	557	Negative	Sebeta Town	Yes	16 to 17	Sebata Town	Sebeta Town	2	11	3-4	No			No			No	No	No	No	No	No	No	No	No	No	No	No											No	Never	Never	Never	Never	Never	Never	Never	Frequently
921	13591864	559	Positive	Sebeta Town	Yes	18 to 19	Sebata Town	Sebeta Town	2	11	5 -7	No			No			No	No	No	No	No	No	No	No	No	No	No	No											No	Never	Never	Never	Sometimes	Never	Never	Frequently	Never
922	13591862	560	Negative	Sebeta Town	Yes	16 to 17	Sebata Town	Sebeta Town	6	11	5 -7	No			No			No	No	No	No	No	No	No	No	No	No	No	No											No	Sometimes	Never	Never	Frequently	Never	Never	Frequently	Never
923	13581743	561	Negative	Sebeta Town	Yes	16 to 17	Sebata Town	Sebeta Town	2	10	5 -7	No			No			No	No	No	No	No	No	No	No	No	No	No	No											No	Never	Never	Never	Never	Never	Never	Never	Never
924	13581731	562	Negative	Sebeta Town	Yes	18 to 19	Sebata Town	Sebeta Town	8	11	5 -7	No			No			No	No	No	No	No	No	No	No	No	Yes	Yes	No		No	Yes	No	No	No	No				No	Never	Never	Never	Never	Never	Never	Never	Rarely
925	13581744	564	Negative	Sebeta Town	Yes	18 to 19	Sebata Town	Sebeta Town	4	11	5 -7	No			No			No	No	No	No	No	No	No	No	No	No	No	No											No	Sometimes	Never	Never	Sometimes	Never	Never	Frequently	Never
926	13581745	565	Negative	Sebeta Town	Yes	16 to 17	Sebata Town	Sebeta Town	2	11	3-4	No			No			No	No	No	No	No	No	No	No	No	No	No	No											No	Never	Never	Never	Frequently	Rarely	Sometimes	Frequently	Never
927	13581732	566	Negative	Sebeta Town	Yes	16 to 17	Sebata Town	Sebeta Town	2	11	5 -7	No			No			No	No	No	No	No	No	No	No	No	No	No	No											No	Never	Never	Never	Sometimes	Never	Never	Never	Never
928	13581713	567	Negative	Sebeta Town	Yes	18 to 19	Sebata Town	Sebeta Town	8	11	5 -7	No			No			No	Yes	No	No	No	No	No	No	No	No	Yes	No		No	Yes	No	No	No	No				No	Sometimes	Never	Never	Never	Never	Never	Sometimes	Sometimes
929	13581746	569	Negative	Sebeta Town	Yes	18 to 19	Sebata Town	Sebeta Town	4	11	5 -7	No			No			No	No	No	No	No	No	No	No	No	No	No	No											No	Never	Never	Never	Frequently	Never	Rarely	Frequently	Never
930	13581747	570	Negative	Sebeta Town	Yes	20 to 21	Sebata Town	Sebeta Town	2	12	5 -7	No			No			No	No	No	No	No	No	No	No	No	No	No	No											No	Never	Rarely	Never	Frequently	Rarely	Never	Frequently	Never
931	13581748	571	Positive	Sebeta Town	Yes	18 to 19	Sebata Town	Sebeta Town	4	12	5 -7	No			No			No	No	No	No	No	No	No	No	No	No	No	No											No	Sometimes	Never	Never	Frequently	Rarely	Sometimes	Frequently	Never
932	13581749	572	Positive	Sebeta Town	Yes	18 to 19	Sebata Town	Sebeta Town	8	11	5 -7	No			No			No	No	No	No	No	No	No	No	No	No	No	No											No	Never	Never	Never	Frequently	Never	Never	Frequently	Never
933	13581750	573	Negative	Sebeta Town	Yes	16 to 17	Sebata Town	Sebeta Town	2	11	5 -7	No			No			No	No	No	No	No	No	No	No	No	No	No	No											No	Sometimes	Sometimes	Sometimes	Frequently	Rarely	Never	Frequently	Never
934	13581752	575	Negative	Sebeta Town	Yes	16 to 17	Sebata Town	Sebeta Town	6	11	5 -7	No			No			No	No	No	No	No	No	No	No	No	No	No	No											No	Sometimes	Never	Never	Frequently	Never	Never	Frequently	Never
935	13581710	576	Negative	Sebeta Town	Yes	18 to 19	Sebata Town	Sebeta Town	8	12	5 -7	No			No			Yes	Yes	No	No	No	No	No	No	No	No	Yes	No		No	Yes	No	No	No	No				No	Never	Never	Never	Never	Never	Never	Never	Sometimes
936	13581727	577	Negative	Sebeta Town	Yes	18 to 19	Sebata Town	Sebeta Town	4	12	8+	No			No			No	No	No	No	No	No	No	No	No	No	No	No											No	Never	Never	Never	Never	Never	Never	Never	Sometimes
937	13581711	578	Negative	Sebeta Town	Yes	18 to 19	Sebata Town	Sebeta Town	Dalati	12	5 -7	No			No			Yes	Yes	No	No	No	No	No	No	No	No	Yes	Yes	head ache	No	Yes	No	No	No	No				No	Never	Rarely	Never	Never	Never	Never	Frequently	Sometimes
938	13581719	580	Negative	Sebeta Town	Yes	16 to 17	Sebata Town	Sebeta Town	8	11	5 -7	No			No			No	Yes	No	No	No	No	No	No	No	Yes	Yes	No		No	Yes	No	No	No	No				No	Rarely	Never	Never	Never	Never	Rarely	Sometimes	Sometimes
939	13581720	583	Negative	Sebeta Town	Yes	16 to 17	Sebata Town	Sebeta Town	furi 04	11	8+	No			No			No	Yes	No	No	No	No	No	No	No	No	Yes	No		No	Yes	No	No	No	No				No	Never	Never	Never	Never	Rarely	Rarely	Sometimes	Sometimes
940	13581753	584	Positive	Sebeta Town	Yes	16 to 17	Sebata Town	Sebeta Town	8	11	5 -7	No			No			No	No	No	No	No	No	No	No	No	No	No	No											No	Never	Sometimes	Never	Frequently	Never	Sometimes	Frequently	Never
941	13581767	585	Negative	Sebeta Town	Yes	16 to 17	Sebata Town	Sebeta Town	kara	11	5 -7	No			No			No	No	No	No	No	No	No	No	No	No	No	No											No	Never	Never	Never	Frequently	Never	Sometimes	Frequently	Never
942	13581754	587	Positive	Sebeta Town	Yes	20 to 21	Sebata Town	Sebeta Town	2	12	1-2	No			No			No	No	No	No	No	No	No	No	No	No	No	No											No	Sometimes	Sometimes	Never	Frequently	Never	Sometimes	Frequently	Never
943	13581716	588	Negative	Sebeta Town	Yes	16 to 17	Sebata Town	Sebeta Town	4	12	8+	No			No			No	Yes	No	No	No	No	No	No	No	No	Yes	No		No	Yes	No	No	No	No				No	Never	Never	Never	Never	Never	Rarely	Sometimes	Rarely
944	13581717	589	Negative	Sebeta Town	Yes	16 to 17	Sebata Town	Sebeta Town	4	12	8+	No			No			No	Yes	No	No	No	No	No	No	No	Yes	Yes	No		No	Yes	No	No	No	No				No	Never	Never	Never	Never	Rarely	Sometimes	Sometimes	Sometimes
945	13581766	591	Negative	Sebeta Town	Yes	18 to 19	Sebata Town	Sebeta Town	Nifas silk lafto 02	12	8+	No			No			No	No	No	No	No	No	No	No	No	No	No	No											No	Never	Never	Never	Never	Rarely	Never	Frequently	Sometimes
946	13581756	592	Negative	Sebeta Town	Yes	18 to 19	Sebata Town	Sebeta Town	2	12	3-4	No			No			No	No	No	No	No	No	No	No	No	No	No	No											No	Never	Never	Never	Never	Rarely	Sometimes	Sometimes	Never
947	13581726	593	Negative	Sebeta Town	Yes	16 to 17	Sebata Town	Sebeta Town	dalati	12	5 -7	No			No			No	No	No	No	No	No	No	No	No	No	No	No											No	Never	Never	Never	Never	Never	Never	Rarely	Sometimes
948	13581721	594	Negative	Sebeta Town	Yes	18 to 19	Sebata Town	Sebeta Town	4	12	5 -7	No			No			No	Yes	No	No	No	No	No	No	No	Yes	Yes	No		No	Yes	No	No	No	No				No	Never	Never	Never	Never	Never	Never	Never	Sometimes
949	13581718	595	Negative	Sebeta Town	Yes	18 to 19	Sebata Town	Sebeta Town	8	12	5 -7	No			No			No	Yes	No	No	No	No	No	No	No	No	Yes	No		No	Yes	No	No	No	No				No	Never	Never	Never	Never	Never	Never	Never	Rarely
950	13581757	596	Positive	Sebeta Town	Yes	16 to 17	Sebata Town	Sebeta Town	6	12	5 -7	No			No			No	No	No	No	No	No	No	No	No	No	No	No											No	Never	Never	Never	Never	Never	Never	Frequently	Never
951	13581760	601	Negative	Sebeta Town	Yes	16 to 17	Sebata Town	Sebeta Town	8	11	3-4	No			No			No	No	No	No	No	No	No	No	No	No	No	No											No	Frequently	Sometimes	Rarely	Frequently	Never	Never	Frequently	Never
952	13581761	602	Positive	Sebeta Town	Yes	16 to 17	Sebata Town	Sebeta Town	2	11	3-4	No			No			No	No	No	No	No	No	No	No	No	No	No	No											No	Never	Never	Never	Never	Never	Sometimes	Frequently	Never
953	13581762	603	Negative	Sebeta Town	Yes	16 to 17	Sebata Town	Sebeta Town	3	11	5 -7	No			No			No	No	No	No	No	No	No	No	No	No	No	No											No	Sometimes	Never	Never	Frequently	Never	Sometimes	Frequently	Never
954	8311114	650	Positive	East Harerghe	Yes	12 to 13	Babile	Babile	1	6	3-4	No			No			No	No	No	No	No	No	No	No	No	No	No	No											No	Never	Never	Never	Sometimes	Never	Never	Never	Never
955	8311122	651	Negative	East Harerghe	Yes	12 to 13	Babile	Babile	1	6	5 -7	No			No			No	No	No	No	No	No	No	No	No	No	No	No											No	Never	Never	Never	Never	Never	Never	Rarely	Never
956	8311115	652	Positive	East Harerghe	Yes	14 to 15	Babile	Babile	1	6	3-4	No			No			No	No	No	No	No	No	No	No	No	No	No	No											No	Never	Never	Never	Rarely	Never	Rarely	Rarely	Never
957	8311125	655	Positive	East Harerghe	Yes	16 to 17	Babile	Babile	1	7	5 -7	No			No			No	No	No	No	No	No	No	No	No	No	No	No											No	Never	Never	Never	Never	Never	Sometimes	Sometimes	Never
958	8311111	657	Negative	East Harerghe	Yes	16 to 17	Babile	Babile	Bisidimo	7	5 -7	No			No			No	No	No	No	No	No	No	No	No	No	No	No											No	Never	Never	Never	Never	Never	Rarely	Never	Never
959	8311117	658	Negative	East Harerghe	Yes	12 to 13	Babile	Babile	1	7	1-2	No			No			No	No	No	No	No	No	No	No	No	No	No	No											No	Never	Never	Never	Never	Never	Sometimes	Never	Never
960	8311120	662	Negative	East Harerghe	Yes	16 to 17	Babile	Babile	1	8	3-4	No			No			No	No	No	No	No	No	No	No	No	No	No	No											No	Never	Never	Never	Never	Never	Rarely	Never	Never
961	8311128	663	Positive	East Harerghe	Yes	14 to 15	Babile	Babile	1	8	3-4	No			No			No	No	No	No	No	No	No	No	No	No	No	No											No	Never	Never	Never	Never	Never	Sometimes	Frequently	Never
962	8311124	664	Negative	East Harerghe	Yes	14 to 15	Babile	Babile	1	8	5 -7	No			No			No	No	No	No	No	No	No	No	No	No	No	No											No	Never	Never	Never	Rarely	Never	Sometimes	Sometimes	Never
963	8311121	665	Negative	East Harerghe	Yes	14 to 15	Babile	Babile	1	5	8+	No			No			No	No	No	No	No	No	No	No	No	No	No	No											No	Never	Rarely	Never	Sometimes	Never	Sometimes	Rarely	Never
964	8331132	667	Negative	East Harerghe	Yes	16 to 17	Babile	Babile	Erer Ibada	11	5 -7	No			No			No	No	No	No	No	No	No	No	No	No	No	No											No	Never	Never	Never	Never	Never	Never	Never	Never
965	8331137	669	Negative	East Harerghe	Yes	16 to 17	Babile	Babile	malkaa	10	8+	No			No			No	No	No	No	No	No	No	No	No	No	No	No											No	Never	Never	Never	Never	Never	Never	Never	Never
966	8331133	670	Negative	East Harerghe	Yes	16 to 17	Babile	Babile	Ifadin	10	8+	No			No			No	No	No	No	No	No	No	No	No	No	No	No											No	Never	Never	Never	Never	Never	Never	Never	Never
967	8331139	672	Negative	East Harerghe	Yes	18 to 19	Babile	Babile	Ifadin	10	5 -7	No			No			No	No	No	No	No	No	No	No	No	No	No	No											No	Never	Never	Never	Never	Never	Never	Never	Never
968	8331141	674	Negative	East Harerghe	Yes	16 to 17	Babile	Babile	Ifadin	11	5 -7	No			No			No	No	No	No	No	No	No	No	No	No	No	No											No	Never	Never	Never	Never	Never	Never	Never	Never
969	8331142	676	Negative	East Harerghe	Yes	20 to 21	Babile	Babile	1	11	3-4	No			No			No	No	No	No	No	No	No	No	No	No	No	No											No	Never	Never	Never	Never	Never	Never	Never	Never
970	8331144	679	Positive	East Harerghe	Yes	20 to 21	Babile	Babile	Rahmata salama	11	3-4	No			No			No	No	No	No	No	No	No	No	No	No	No	No											No	Never	Never	Never	Rarely	Never	Never	Never	Never
971	8331146	681	Positive	East Harerghe	Yes	18 to 19	Babile	Babile	1	12	8+	No			No			No	No	No	No	No	No	No	No	No	No	No	No											No	Never	Never	Never	Sometimes	Never	Never	Never	Never
972	8331150	685	Negative	East Harerghe	Yes	18 to 19	Babile	Babile	Ifadin	12	5 -7	No			No			No	No	No	No	No	No	No	No	No	No	No	No											No	Never	Never	Never	Sometimes	Never	Never	Never	Never
973	8331151	686	Positive	East Harerghe	Yes	18 to 19	Babile	Babile	1	12	3-4	No			No			No	No	No	No	No	No	No	No	No	No	No	No											No	Never	Never	Never	Sometimes	Never	Never	Never	Never
974	8331134	687	Negative	East Harerghe	Yes	18 to 19	Babile	Babile	Bisidimo	12	5 -7	No			No			No	No	No	No	No	No	No	No	No	No	No	No											No	Never	Never	Never	Never	Never	Frequently	Never	Never
975	8351157	700	Negative	East Harerghe	Yes	18 to 19	Babile	Babile	Wayyu	12	5 -7	No			No			No	No	No	No	No	No	No	No	No	No	No	No											No	Never	Never	Never	Never	Never	Never	Never	Never
976	11501393	701	Positive	Jimma	Yes	16 to 17	Seka Chekorsa	Seka Chekorsa	seka 02	11	5 -7	No			No			No	Yes	No	No	No	No	No	No	No	No	No	No		No	Yes	No	No	No	No				No	Sometimes	Sometimes	Sometimes	Sometimes	Rarely	Frequently	Never	Rarely
977	11501397	702	Positive	Jimma	Yes	16 to 17	Seka Chekorsa	Seka Chekorsa	seka 01	11	5 -7	Yes	At hospital/health facility		Yes	At hospital/health facility		No	Yes	No	No	No	No	No	No	No	No	No	No		Yes							No		No	Rarely	Never	Rarely	Sometimes	Rarely	Sometimes	Rarely	Sometimes
978	11501404	703	Negative	Jimma	Yes	18 to 19	Seka Chekorsa	Seka Chekorsa	Shashemene	11	8+	No			No			No	Yes	No	No	No	No	No	No	No	No	No	No		Yes							No		Yes	Frequently	Never	Sometimes	Sometimes	Never	Rarely	Rarely	Rarely
979	11501395	704	Positive	Jimma	Yes	16 to 17	Seka Chekorsa	Seka Chekorsa	seka 02	11	5 -7	No			No			No	Yes	No	No	No	No	Yes	Yes	Yes	No	No	No		Yes							No		No	Rarely	Never	Never	Sometimes	Rarely	Sometimes	Rarely	Rarely
980	11501399	705	Negative	Jimma	Yes	20 to 21	Seka Chekorsa	Seka Chekorsa	Liilluu omotii	11	3-4	No			No			No	No	No	No	No	No	No	No	No	No	No	No											No	Never	Never	Never	Never	Never	Sometimes	Sometimes	Rarely
981	11501429	706	Negative	Jimma	Yes	20 to 21	Seka Chekorsa	Seka Chekorsa	Liilluu omotii	11	5 -7	No			No			No	No	No	No	No	No	No	No	No	No	No	No											No	Rarely	Never	Never	Sometimes	Never	Sometimes	Sometimes	Rarely
982	11501380	708	Negative	Jimma	Yes	18 to 19	Seka Chekorsa	Seka Chekorsa	Liilluu Omoti	11	5 -7	No			No			No	No	No	No	No	No	No	Yes	No	No	No	No		No	Yes	No	No	No	No				No	Never	Never	Sometimes	Sometimes	Never	Sometimes	Sometimes	Rarely
983	11501426	709	Negative	Jimma	Yes	18 to 19	Seka Chekorsa	Seka Chekorsa	lillu	11	5 -7	No			No			Yes	No	No	No	No	No	No	No	No	No	No	No		No	Yes	No	No	No	No				Yes	Never	Never	Sometimes	Never	Never	Frequently	Frequently	Rarely
984	11501430	712	Negative	Jimma	Yes	18 to 19	Seka Chekorsa	Seka Chekorsa	Seka01	12	5 -7	No			No			No	No	No	No	No	No	No	No	No	No	No	No											No	Sometimes	Rarely	Never	Never	Never	Sometimes	Sometimes	Rarely
985	11501383	713	Negative	Jimma	Yes	18 to 19	Seka Chekorsa	Seka Chekorsa	Andode Allaaga	12	5 -7	No			No			No	No	No	No	No	No	No	No	No	No	No	Yes	teethaache	Yes							No		No	Never	Rarely	Never	Sometimes	Sometimes	Sometimes	Sometimes	Rarely
986	11501428	714	Negative	Jimma	Yes	18 to 19	Seka Chekorsa	Seka Chekorsa	Bake Gudo	11	3-4	No			No			No	No	No	No	No	No	No	No	No	No	Yes	No		Yes							No		No	Never	Rarely	Never	Never	Rarely	Sometimes	Sometimes	Rarely
987	11501388	715	Negative	Jimma	Yes	18 to 19	Seka Chekorsa	Seka Chekorsa	Ushanee Buuyyoo	12	5 -7	No			No			No	No	No	No	No	No	No	No	No	No	No	No											Yes	Never	Never	Rarely	Frequently	Never	Sometimes	Sometimes	Rarely
988	11501384	716	Negative	Jimma	Yes	20 to 21	Seka Chekorsa	Seka Chekorsa	Ilikee Togober	12	5 -7	No			No			No	No	No	No	No	No	No	No	No	No	No	Yes	itching of skin	Yes							No		No	Never	Rarely	Never	Never	Rarely	Sometimes	Sometimes	Rarely
989	11501407	717	Negative	Jimma	Yes	20 to 21	Seka Chekorsa	Seka Chekorsa	2	12	3-4	No			No			No	No	No	No	No	No	No	No	No	No	No	Yes		No	Yes	No	No	No	No				No	Sometimes	Sometimes	Rarely	Sometimes	Sometimes	Sometimes	Rarely	Sometimes
990	11501400	718	Positive	Jimma	Yes	18 to 19	Seka Chekorsa	Seka Chekorsa	deka 02	12	5 -7	No			No			No	No	No	No	No	No	No	No	No	No	No	No											No	Sometimes	Rarely	Never	Never	Never	Sometimes	Sometimes	Rarely
991	11501379	720	Positive	Jimma	Yes	18 to 19	Seka Chekorsa	Seka Chekorsa	seka02	12	3-4	No			No			No	Yes	No	No	No	No	No	No	No	No	No	No		Yes							No		No	Never	Never	Sometimes	Sometimes	Sometimes	Frequently	Sometimes	Rarely
992	11501420	721	Negative	Jimma	Yes	20 to 21	Seka Chekorsa	Seka Chekorsa	1	12	5 -7	No			No			Yes	No	No	No	No	No	No	No	No	No	No	No		Yes							No		No	Sometimes	Sometimes	Sometimes	Never	Sometimes	Sometimes	Sometimes	Sometimes
993	11501401	722	Positive	Jimma	Yes	18 to 19	Seka Chekorsa	Seka Chekorsa	seka01	12	8+	No			No			No	No	No	No	No	No	No	No	No	No	No	No											No	Never	Rarely	Never	Frequently	Sometimes	Frequently	Sometimes	Rarely
994	11501394	724	Negative	Jimma	Yes	20 to 21	Seka Chekorsa	Seka Chekorsa	seka 01	12	3-4	No			No			No	Yes	No	No	No	No	No	No	No	No	No	No		No	Yes	No	No	No	No				No	Frequently	Rarely	Rarely	Sometimes	Rarely	Rarely	Sometimes	Sometimes
995	11501423	725	Negative	Jimma	Yes	20 to 21	Seka Chekorsa	Seka Chekorsa	1	12	5 -7	No			No			No	No	No	No	No	No	No	Yes	No	No	No	No		No	Yes	No	No	No	No				No	Never	Never	Never	Never	Rarely	Rarely	Rarely	Never	no
996	11501389	727	Positive	Jimma	Yes	18 to 19	Seka Chekorsa	Seka Chekorsa	Seka01	12	1-2	No			No			No	No	No	No	No	No	No	No	No	No	No	No											No	Sometimes	Rarely	Never	Sometimes	Never	Sometimes	Sometimes	Rarely
997	11501411	728	Positive	Jimma	Yes	18 to 19	Seka Chekorsa	Seka Chekorsa	1	12	5 -7	No			No			No	No	No	No	No	No	No	No	No	No	No	Yes	no	No	Yes	No	No	No	No				No	Sometimes	Sometimes	Never	Rarely	Never	Sometimes	Sometimes	Rarely
998	11501390	729	Negative	Jimma	Yes	18 to 19	Seka Chekorsa	Seka Chekorsa	Seka01	12	5 -7	No			No			No	No	No	No	No	No	No	No	No	No	No	No											Yes	Never	Rarely	Sometimes	Frequently	Never	Sometimes	Never	Rarely
999	11501412	730	Negative	Jimma	Yes	18 to 19	Seka Chekorsa	Seka Chekorsa	1	12	1-2	No			No			No	No	No	No	No	No	No	No	No	No	No	Yes	no	No	Yes	No	No	No	No				No	Sometimes	Rarely	Sometimes	Rarely	Never	Sometimes	Rarely	Sometimes
1000	11501391	731	Negative	Jimma	Yes	16 to 17	Seka Chekorsa	Seka Chekorsa	Seka02	12	5 -7	No			No			No	No	No	No	No	No	No	No	No	No	No	No											No	Frequently	Rarely	Never	Never	Never	Sometimes	Sometimes	Rarely
1001	11501381	733	Positive	Jimma	Yes	18 to 19	Seka Chekorsa	Seka Chekorsa	DetoQarsu	12	5 -7	No			No			No	Yes	Yes	No	No	No	No	No	No	No	No	No		Yes							No		No	Sometimes	Rarely	Never	Rarely	Sometimes	Sometimes	Sometimes	Rarely
1002	11501414	734	Negative	Jimma	Yes	16 to 17	Seka Chekorsa	Seka Chekorsa	Deto kersu	12	1-2	No			No			No	No	No	No	No	No	No	No	No	No	No	Yes	no	No	Yes	No	No	No	No				No	Sometimes	Sometimes	Never	Sometimes	Never	Sometimes	Rarely	Rarely
1003	11501402	735	Negative	Jimma	Yes	18 to 19	Seka Chekorsa	Seka Chekorsa	DiimtuuShekotaa	12	8+	No			No			No	No	No	No	No	No	No	No	No	No	No	No											No	Rarely	Never	Rarely	Frequently	Never	Rarely	Sometimes	Rarely
1004	11501415	736	Positive	Jimma	Yes	18 to 19	Seka Chekorsa	Seka Chekorsa	1	12	5 -7	No			No			No	No	No	No	No	No	No	No	No	No	No	Yes	no	No	Yes	No	No	No	No				No	Sometimes	Sometimes	Rarely	Sometimes	Sometimes	Rarely	Sometimes	Sometimes
1005	11501416	737	Positive	Jimma	Yes	18 to 19	Seka Chekorsa	Seka Chekorsa	2	12	3-4	No			No			No	No	No	No	No	No	No	No	No	No	No	Yes	no	No	Yes	No	No	No	No				No	Sometimes	Sometimes	Sometimes	Sometimes	Sometimes	Sometimes	Sometimes	Rarely
1006	11501382	738	Positive	Jimma	Yes	20 to 21	Seka Chekorsa	Seka Chekorsa	Seka 02	12	5 -7	No			No			No	No	No	No	No	No	No	No	No	No	No	No											No	Never	Never	Never	Never	Sometimes	Sometimes	Sometimes	Rarely
1007	11501378	740	Negative	Jimma	Yes	20 to 21	Seka Chekorsa	Seka Chekorsa	1	12	1-2	No			No			No	No	No	No	No	No	No	No	No	No	No	Yes	no	No	Yes	No	No	No	No				No	Sometimes	Sometimes	Rarely	Sometimes	Sometimes	Sometimes	Rarely	Rarely
1008	11501403	742	Negative	Jimma	Yes	18 to 19	Seka Chekorsa	Seka Chekorsa	Kusaaroo	12	8+	No			No			No	No	No	No	No	No	No	No	No	No	No	No											No	Sometimes	Rarely	Never	Sometimes	Never	Sometimes	Sometimes	Rarely
1009	11501421	743	Negative	Jimma	Yes	20 to 21	Seka Chekorsa	Seka Chekorsa	Adode alaga	12	1-2	No			No			No	No	No	No	No	No	No	No	No	No	No	No											No	Rarely	Never	Never	Rarely	Never	Never	Never	Rarely
1010	11501427	745	Positive	Jimma	Yes	20 to 21	Seka Chekorsa	Seka Chekorsa	Dimtu Shekota	12	8+	No			No			Yes	No	No	No	No	No	No	No	No	No	No	No		Yes							No		No	Never	Never	Never	Never	Never	Sometimes	Sometimes	Rarely
1011	11501396	746	Negative	Jimma	Yes	20 to 21	Seka Chekorsa	Seka Chekorsa	Ushane koche	12	3-4	No			No			No	No	No	No	No	No	No	No	No	No	No	Yes	typhoid	Yes							Yes	Yes	Yes	Sometimes	Rarely	Never	Rarely	Rarely	Sometimes	Rarely	Rarely
1012	11501418	747	Negative	Jimma	Yes	18 to 19	Seka Chekorsa	Seka Chekorsa	Lili omet	12	3-4	No			No			No	No	No	No	No	No	No	No	No	No	No	Yes		No	Yes	No	No	No	No				No	Rarely	Rarely	Sometimes	Rarely	Never	Sometimes	Rarely	Rarely
1013	11501422	748	Negative	Jimma	Yes	18 to 19	Seka Chekorsa	Seka Chekorsa	1	12	5 -7	No			No			No	No	No	No	No	No	No	No	No	No	No	No											No	Sometimes	Rarely	Sometimes	Rarely	Never	Sometimes	Rarely	Sometimes
1014	11501398	749	Negative	Jimma	Yes	18 to 19	Seka Chekorsa	Seka Chekorsa	Qorawacoo	12	3-4	No			No			No	No	No	No	No	No	No	No	No	No	No	No											No	Never	Never	Never	Never	Never	Rarely	Rarely	Rarely
1015	11501406	750	Negative	Jimma	Yes	18 to 19	Seka Chekorsa	Seka Chekorsa	Gura ula ukke	12	3-4	No			No			No	No	No	No	No	No	No	No	No	No	No	No											No	Never	Sometimes	Rarely	Sometimes	Sometimes	Rarely	Rarely	Rarely
1016	11501387	751	Positive	Jimma	Yes	18 to 19	Seka Chekorsa	Seka Chekorsa	Nase	12	5 -7	No			No			No	No	No	No	No	No	No	No	No	No	No	No											No	Never	Never	Never	Frequently	Never	Sometimes	Sometimes	Rarely
1017	11501405	752	Negative	Jimma	Yes	18 to 19	Seka Chekorsa	Seka Chekorsa	seka 01	12	5 -7	No			No			No	Yes	No	No	No	No	No	No	No	No	No	No		No	Yes	No	No	No	No				No	Sometimes	Rarely	Sometimes	Frequently	Rarely	Rarely	Rarely	Rarely
1018	11501409	753	Negative	Jimma	Yes	20 to 21	Seka Chekorsa	Seka Chekorsa	Wushane buyo	12	3-4	No			No			No	No	No	No	No	No	No	No	No	Yes	No	No		No	Yes	No	No	No	No				No	Rarely	Sometimes	Never	Rarely	Rarely	Rarely	Rarely	Sometimes
1019	11491356	755	Negative	Jimma	Yes	14 to 15	Seka Chekorsa	Seka Chekorsa	Budo Kera	10	5 -7	No			No			No	No	No	No	No	No	No	No	No	No	No	No											No	Never	Never	Rarely	Sometimes	Frequently	Sometimes	Never	Rarely
1020	11491377	756	Positive	Jimma	Yes	16 to 17	Seka Chekorsa	Seka Chekorsa	Geshelucine	11	5 -7	No			No			No	No	No	No	No	No	No	No	No	No	No	No											No	Never	Never	Never	Never	Never	Sometimes	Never	Rarely
1021	11491345	757	Negative	Jimma	Yes	16 to 17	Seka Chekorsa	Seka Chekorsa	xebowacho	11	5 -7	No			No			No	No	No	No	No	No	No	No	No	No	No	No											No	Never	Never	Never	Sometimes	Never	Sometimes	Sometimes	Rarely
1022	11491357	759	Positive	Jimma	Yes	14 to 15	Seka Chekorsa	Seka Chekorsa	Geshe Luchine	10	8+	No			No			No	No	No	No	No	No	No	No	No	No	No	No											No	Rarely	Rarely	Never	Sometimes	Sometimes	Sometimes	Sometimes	Rarely
1023	11511488	762	Negative	Jimma	Yes	14 to 15	Seka Chekorsa	Seka Chekorsa	2	8	5 -7	No			No			No	No	No	No	No	No	No	No	No	No	No	Yes	no	Yes							Yes	Yes	No	Sometimes	Never	Never	Rarely	Sometimes	Sometimes	Rarely	Sometimes
1024	11511465	763	Negative	Jimma	Yes	12 to 13	Seka Chekorsa	Seka Chekorsa	seka 02	5	5 -7	No			No			No	Yes	No	No	No	Yes	No	No	No	No	No	Yes	headache	Yes							Yes	No	No	Rarely	Sometimes	Sometimes	Sometimes	Rarely	Never	Rarely	Rarely
1025	11491371	765	Negative	Jimma	Yes	16 to 17	Seka Chekorsa	Seka Chekorsa	Gede Lucine	10	8+	No			No			No	No	No	No	No	No	No	No	No	No	No	No											No	Never	Never	Rarely	Rarely	Never	Sometimes	Sometimes	Sometimes
1026	11511466	767	Negative	Jimma	Yes	10 to 11	Seka Chekorsa	Seka Chekorsa	Allaga	4	8+	No			No			No	No	No	No	No	Yes	No	No	No	No	No	Yes	headache	Yes							No		No	Sometimes	Sometimes	Never	Rarely	Sometimes	Rarely	Rarely	Rarely
1027	11511431	769	Negative	Jimma	Yes	14 to 15	Seka Chekorsa	Seka Chekorsa	seka 02	7	5 -7	No			No			No	No	No	No	No	No	No	No	No	No	No	No											No	Sometimes	Rarely	Sometimes	Frequently	Rarely	Rarely	Rarely	Rarely
1028	11491359	770	Negative	Jimma	Yes	14 to 15	Seka Chekorsa	Seka Chekorsa	Siba Qaqe	10	5 -7	No			No			No	No	No	No	No	No	No	No	No	No	No	No											No	Rarely	Never	Never	Sometimes	Rarely	Sometimes	Rarely	Rarely
1029	11511471	771	Negative	Jimma	Yes	12 to 13	Seka Chekorsa	Seka Chekorsa	seka 01	5	5 -7	No			No			No	No	No	No	No	No	No	No	No	No	No	No											No	Rarely	Rarely	Never	Rarely	Rarely	Frequently	Sometimes	Rarely
1030	11511498	772	Negative	Jimma	Yes	12 to 13	Seka Chekorsa	Seka Chekorsa	seka 01	5	5 -7	No			No			Yes	No	No	No	No	No	No	No	No	No	No	No		No	Yes	No	No	No	No				No	Rarely	Frequently	Sometimes	Never	Never	Never	Sometimes	Rarely
1031	11491351	773	Negative	Jimma	Yes	18 to 19	Seka Chekorsa	Seka Chekorsa	Geshe Luchin	10	8+	No			No			No	Yes	No	No	No	Yes	No	No	No	No	Yes	Yes	headache	No	Yes	No	No	No	No				No	Sometimes	Rarely	Sometimes	Sometimes	Sometimes	Rarely	Never	Rarely
1032	11511450	774	Negative	Jimma	Yes	12 to 13	Seka Chekorsa	Seka Chekorsa	seka 02	5	8+	No			No			No	Yes	No	No	No	No	No	No	No	No	No	Yes	headache	No	Yes	No	No	No	No				No	Never	Rarely	Rarely	Sometimes	Rarely	Sometimes	Rarely	Rarely
1033	11511501	775	Negative	Jimma	Yes	10 to 11	Seka Chekorsa	Seka Chekorsa	seka 01	5	5 -7	No			No			Yes	No	No	No	No	No	No	No	No	No	No	No		No	Yes	No	No	No	No				No	Frequently	Rarely	Sometimes	Never	Never	Sometimes	Sometimes	Rarely
1034	11491367	777	Negative	Jimma	Yes	18 to 19	Seka Chekorsa	Seka Chekorsa	Gedee Lucinee	10	5 -7	No			No			No	No	No	No	No	No	No	No	No	No	No	No											No	Never	Never	Never	Rarely	Never	Sometimes	Never	Rarely
1035	11511502	778	Negative	Jimma	Yes	12 to 13	Seka Chekorsa	Seka Chekorsa	seka 01	5	5 -7	No			No			Yes	No	No	No	No	No	No	No	No	No	No	No		No	Yes	No	No	No	No				No	Frequently	Never	Sometimes	Rarely	Sometimes	Sometimes	Never	Rarely
1036	11491365	779	Negative	Jimma	Yes	18 to 19	Seka Chekorsa	Seka Chekorsa	Geshelucine	10	5 -7	No			No			No	No	No	No	No	No	No	No	No	No	No	No											No	Sometimes	Rarely	Never	Rarely	Never	Sometimes	Rarely	Rarely
1037	11511451	780	Positive	Jimma	Yes	12 to 13	Seka Chekorsa	Seka Chekorsa	seka 02	5	3-4	No			No			No	Yes	No	No	No	No	Yes	No	No	No	No	No		No	Yes	No	No	No	No				No	Sometimes	Never	Never	Rarely	Rarely	Sometimes	Sometimes	Rarely
1038	11511464	781	Negative	Jimma	Yes	12 to 13	Seka Chekorsa	Seka Chekorsa	seka 02	5	8+	No			No			No	No	No	No	No	Yes	No	No	No	No	No	No		No	Yes	No	No	No	No				No	Sometimes	Sometimes	Rarely	Rarely	Rarely	Sometimes	Sometimes	Rarely
1039	11491376	782	Negative	Jimma	Yes	14 to 15	Seka Chekorsa	Seka Chekorsa	Gese Lucine	10	3-4	No			No			No	No	No	No	No	No	No	No	No	No	No	No											No	Sometimes	Never	Never	Sometimes	Never	Sometimes	Sometimes	Sometimes
1040	11491375	783	Negative	Jimma	Yes	18 to 19	Seka Chekorsa	Seka Chekorsa	Xebe Wacoo	10	8+	No			No			Yes	No	No	No	No	No	No	No	No	No	No	No		Yes							No		No	Sometimes	Sometimes	Rarely	Never	Sometimes	Sometimes	Never	Sometimes
1041	11511506	784	Negative	Jimma	Yes	10 to 11	Seka Chekorsa	Seka Chekorsa	seka 02	5	5 -7	No			No			No	No	No	No	No	No	No	No	No	Yes	No	No		No	Yes	No	No	No	No				No	Frequently	Sometimes	Sometimes	Never	Sometimes	Frequently	Sometimes	Rarely
1042	11511452	785	Negative	Jimma	Yes	10 to 11	Seka Chekorsa	Seka Chekorsa	seka 01	5	5 -7	No			No			No	Yes	No	No	No	Yes	No	No	No	No	No	No		No	Yes	No	No	No	No				No	Sometimes	Rarely	Rarely	Rarely	Rarely	Rarely	Rarely	Rarely
1043	11511517	786	Negative	Jimma	Yes	12 to 13	Seka Chekorsa	Seka Chekorsa	deka 01	5	5 -7	No			No			No	No	No	No	No	No	No	No	No	No	No	No											No	Never	Never	Rarely	Never	Never	Sometimes	Never	Rarely
1044	11511467	790	Negative	Jimma	Yes	10 to 11	Seka Chekorsa	Seka Chekorsa	seka 01	4	8+	No			No			No	Yes	No	No	No	No	No	No	No	No	No	No		Yes							No		No	Never	Never	Rarely	Sometimes	Sometimes	Rarely	Never	Rarely
1045	11511453	792	Positive	Jimma	Yes	12 to 13	Seka Chekorsa	Seka Chekorsa	seka 02	6	3-4	No			No			No	Yes	No	No	No	Yes	No	No	No	No	Yes	No		No	Yes	No	No	No	No				No	Rarely	Sometimes	Sometimes	Rarely	Sometimes	Frequently	Rarely	Rarely
1046	11511455	795	Negative	Jimma	Yes	12 to 13	Seka Chekorsa	Seka Chekorsa	seka 01	4	3-4	No			No			No	Yes	No	No	No	No	No	No	No	No	No	No		No	Yes	No	No	No	No				No	Never	Never	Rarely	Sometimes	Rarely	Rarely	Never	Rarely
1047	11511456	797	Negative	Jimma	Yes	10 to 11	Seka Chekorsa	Seka Chekorsa	seka 01	4	5 -7	No			No			No	Yes	No	No	No	No	No	No	No	No	No	No		No	Yes	No	No	No	No				No	Sometimes	Rarely	Never	Sometimes	Rarely	Rarely	Rarely	Rarely
1048	11511505	798	Negative	Jimma	Yes	10 to 11	Seka Chekorsa	Seka Chekorsa	seka 02	4	5 -7	No			No			No	No	No	No	No	No	No	No	No	Yes	No	No		No	Yes	No	No	No	No				No	Never	Never	Never	Never	Sometimes	Sometimes	Never	Rarely
1049	11511513	799	Negative	Jimma	Yes	10 to 11	Seka Chekorsa	Seka Chekorsa	seka 01	4	5 -7	No			No			No	No	No	No	No	No	No	No	No	No	No	Yes	Abdominal crump	Yes							No		No	Never	Never	Never	Never	Rarely	Sometimes	Sometimes	Rarely
1050	11491366	801	Negative	Jimma	Yes	18 to 19	Seka Chekorsa	Seka Chekorsa	Gesee lucine	10	8+	No			No			No	No	No	No	No	No	No	No	No	No	No	No											No	Sometimes	Never	Never	Rarely	Never	Sometimes	Rarely	Sometimes
1051	11491369	802	Negative	Jimma	Yes	16 to 17	Seka Chekorsa	Seka Chekorsa	Geshe licine	10	1-2	No			No			No	No	No	No	No	No	No	No	No	No	No	No											No	Sometimes	Sometimes	Sometimes	Rarely	Rarely	Rarely	Rarely	Sometimes
1052	11491353	804	Negative	Jimma	Yes	16 to 17	Seka Chekorsa	Seka Chekorsa	Budo Kera	10	5 -7	No			No			No	Yes	No	No	No	Yes	No	No	No	No	No	No		No	Yes	No	No	No	No				No	Never	Sometimes	Sometimes	Sometimes	Never	Sometimes	Never	Rarely
1053	11491363	807	Positive	Jimma	Yes	20 to 21	Seka Chekorsa	Seka Chekorsa	Budo Kera	11	3-4	No			No			No	No	No	No	No	No	No	No	No	No	No	No											No	Frequently	Rarely	Rarely	Sometimes	Rarely	Sometimes	Sometimes	Rarely
1054	11491362	808	Negative	Jimma	Yes	16 to 17	Seka Chekorsa	Seka Chekorsa	Siba Qake	11	8+	No			No			No	No	No	No	No	No	No	No	No	No	No	No											No	Never	Never	Never	Sometimes	Sometimes	Rarely	Rarely	Rarely
1055	11491360	809	Negative	Jimma	Yes	16 to 17	Seka Chekorsa	Seka Chekorsa	Dimtu Shekota	10	3-4	No			No			No	No	No	No	No	No	No	No	No	No	No	No											No	Rarely	Sometimes	Sometimes	Sometimes	Never	Frequently	Never	Rarely
1056	11491354	810	Negative	Jimma	Yes	16 to 17	Seka Chekorsa	Seka Chekorsa	Geshe Luchine	10	5 -7	No			No			No	Yes	No	No	No	No	No	No	No	No	No	No		No	Yes	No	No	No	No				No	Rarely	Rarely	Sometimes	Sometimes	Rarely	Frequently	Rarely	Rarely
1057	11491341	812	Negative	Jimma	Yes	14 to 15	Seka Chekorsa	Seka Chekorsa	Budo kers	10	3-4	No			No			No	No	No	No	No	No	No	No	No	No	No	No											No	Never	Never	Never	Rarely	Never	Sometimes	Never	Rarely
1058	11491349	814	Negative	Jimma	Yes	16 to 17	Seka Chekorsa	Seka Chekorsa	Geshe Lucine	11	5 -7	No			No			No	No	No	No	No	No	No	No	No	No	No	No											No	Never	Never	Never	Sometimes	Never	Sometimes	Sometimes	Rarely
1059	11491342	815	Negative	Jimma	Yes	16 to 17	Seka Chekorsa	Seka Chekorsa	Gese lucine	10	5 -7	No			No			No	No	No	No	No	No	No	No	No	No	No	No											No	Never	Never	Never	Never	Never	Sometimes	Never	Rarely
1060	11461320	817	Positive	Jimma	Yes	12 to 13	Seka Chekorsa	Seka Chekorsa	Dabo yaya	4	5 -7	No			No			Yes	No	No	No	No	No	No	No	No	No	No	No		No	Yes	No	No	No	No				No	Never	Never	Never	Rarely	Never	Sometimes	Rarely	Rarely
1061	11461337	818	Negative	Jimma	Yes	16 to 17	Seka Chekorsa	Seka Chekorsa	Dabo yaya	4	8+	No			No			Yes	No	No	No	No	No	No	No	No	No	No	No		Yes							No		No	Never	Never	Sometimes	Rarely	Never	Sometimes	Never	Rarely
1062	11461328	821	Negative	Jimma	Yes	14 to 15	Seka Chekorsa	Seka Chekorsa	Dano yaya	7	5 -7	No			No			No	No	No	No	No	No	Yes	No	No	No	No	No		No	Yes	No	No	No	No				No	Never	Sometimes	Never	Never	Never	Frequently	Sometimes	Sometimes
1063	11461338	824	Negative	Jimma	Yes	12 to 13	Seka Chekorsa	Seka Chekorsa	Dabo yaya	5	5 -7	No			No			Yes	No	No	No	No	No	No	No	No	No	No	No		Yes							No		No	Sometimes	Never	Rarely	Never	Never	Sometimes	Sometimes	Rarely
1064	11461330	826	Positive	Jimma	Yes	12 to 13	Seka Chekorsa	Seka Chekorsa	Dabo yaya	5	5 -7	No			No			No	No	No	No	No	No	No	No	No	Yes	No	No		No	Yes	No	No	No	No				No	Never	Rarely	Rarely	Never	Never	Frequently	Sometimes	Rarely
1065	11461335	827	Negative	Jimma	Yes	12 to 13	Seka Chekorsa	Seka Chekorsa	Dabo yaya	7	5 -7	No			No			No	No	No	No	No	No	No	No	No	No	No	Yes	no	No	No	No	No	No	No				No	Never	Never	Never	Rarely	Never	Sometimes	Never	Rarely
1066	11461332	829	Negative	Jimma	Yes	18 to 19	Seka Chekorsa	Seka Chekorsa	Dabo yaya	8	8+	No			No			No	No	No	No	No	No	No	Yes	No	No	No	No		No	Yes	No	No	No	No				No	Sometimes	Never	Never	Rarely	Never	Frequently	Never	Rarely
1067	11461324	832	Negative	Jimma	Yes	14 to 15	Seka Chekorsa	Seka Chekorsa	Dabo yaya	8	5 -7	No			No			No	No	No	No	No	No	No	No	Yes	No	No	No		No	Yes	No	No	No	No				No	Never	Sometimes	Never	Frequently	Never	Frequently	Sometimes	Rarely
1068	11461340	833	Negative	Jimma	Yes	14 to 15	Seka Chekorsa	Seka Chekorsa	Dabo yaya	8	3-4	No			No			No	No	No	No	No	No	No	No	No	No	No	Yes	headache	Yes							No		No	Sometimes	Never	Never	Sometimes	Never	Frequently	Sometimes	Sometimes
1069	11461339	834	Negative	Jimma	Yes	14 to 15	Seka Chekorsa	Seka Chekorsa	Dabo yaya	6	3-4	No			No			Yes	No	No	No	No	No	No	Yes	Yes	No	No	No		Yes							No		No	Frequently	Never	Never	Never	Sometimes	Sometimes	Never	Rarely
1070	11461334	835	Negative	Jimma	Yes	18 to 19	Seka Chekorsa	Seka Chekorsa	Dabo yaya	6	5 -7	No			No			No	No	No	No	No	No	No	No	No	No	No	Yes	headache	No	Yes	No	No	No	No				No	Sometimes	Never	Sometimes	Rarely	Never	Frequently	Sometimes	Sometimes
1071	11511504	839	Negative	Jimma	Yes	14 to 15	Seka Chekorsa	Seka Chekorsa	seka 02	8	5 -7	No			No			Yes	No	No	No	No	No	No	No	No	No	No	No		No	Yes	No	No	No	No				No	Rarely	Never	Rarely	Never	Rarely	Sometimes	Rarely	Rarely
1072	11511436	840	Positive	Jimma	Yes	14 to 15	Seka Chekorsa	Seka Chekorsa	Seka02	8	8+	No			No			No	No	No	No	No	No	No	No	No	No	No	No											No	Never	Never	Never	Never	Never	Sometimes	Never	Rarely
1073	11511477	841	Negative	Jimma	Yes	14 to 15	Seka Chekorsa	Seka Chekorsa	seka 02	8	5 -7	No			No			No	No	No	No	No	No	No	No	No	No	No	No											No	Frequently	Sometimes	Rarely	Sometimes	Never	Never	Rarely	Rarely
1074	11511472	844	Negative	Jimma	Yes	12 to 13	Seka Chekorsa	Seka Chekorsa	seka 02	6	5 -7	No			No			No	No	No	No	No	No	No	No	No	No	No	No											No	Never	Rarely	Sometimes	Rarely	Never	Sometimes	Rarely	Rarely
1075	11511495	845	Negative	Jimma	Yes	12 to 13	Seka Chekorsa	Seka Chekorsa	2	7	1-2	No			No			No	No	No	No	No	No	No	No	No	No	No	No											No	Rarely	Never	Never	Rarely	Sometimes	Sometimes	Sometimes	Sometimes
1076	11511482	848	Negative	Jimma	Yes	12 to 13	Seka Chekorsa	Seka Chekorsa	1	6	5 -7	No			No			No	No	No	No	No	No	No	No	No	No	No	No											No	Never	Never	Never	Sometimes	Never	Sometimes	Never	Rarely
1077	11511484	849	Negative	Jimma	Yes	12 to 13	Seka Chekorsa	Seka Chekorsa	2	7	3-4	No			No			No	No	No	No	No	No	No	No	No	No	No	No											No	Sometimes	Rarely	Never	Rarely	Never	Sometimes	Sometimes	Sometimes
1078	11511440	850	Negative	Jimma	Yes	12 to 13	Seka Chekorsa	Seka Chekorsa	Seka 01	6	3-4	No			No			No	No	No	No	No	No	No	No	No	No	No	No											No	Frequently	Never	Sometimes	Frequently	Never	Rarely	Sometimes	Rarely
1079	11511478	851	Negative	Jimma	Yes	12 to 13	Seka Chekorsa	Seka Chekorsa	seka 02	6	5 -7	No			No			No	No	No	No	No	No	No	No	No	No	No	No											No	Frequently	Never	Sometimes	Frequently	Never	Sometimes	Sometimes	Rarely
1080	11511457	852	Negative	Jimma	Yes	12 to 13	Seka Chekorsa	Seka Chekorsa	seka 01	7	5 -7	No			No			No	No	No	No	No	Yes	No	No	No	No	No	No		No	Yes	No	No	No	No				No	Frequently	Never	Never	Rarely	Rarely	Never	Rarely	Rarely
1081	11511496	854	Positive	Jimma	Yes	12 to 13	Seka Chekorsa	Seka Chekorsa	1	7	5 -7	No			No			No	No	No	No	No	No	No	No	No	No	No	No											No	Sometimes	Never	Frequently	Never	Sometimes	Sometimes	Sometimes	Sometimes
1082	11511432	855	Positive	Jimma	Yes	12 to 13	Seka Chekorsa	Seka Chekorsa	1	6	5 -7	No			No			No	No	No	No	No	No	No	No	No	No	No	No											No	Sometimes	Never	Never	Rarely	Never	Sometimes	Sometimes	Sometimes
1083	11511468	856	Negative	Jimma	Yes	12 to 13	Seka Chekorsa	Seka Chekorsa	Ushane Koche	7	8+	No			No			No	Yes	No	No	No	No	No	No	No	No	No	Yes	headache	Yes							Yes	No	No	Rarely	Never	Rarely	Never	Rarely	Rarely	Never	Rarely
1084	11511515	857	Negative	Jimma	Yes	12 to 13	Seka Chekorsa	Seka Chekorsa	ushane koce	7	8+	No			No			No	No	No	No	No	No	No	No	No	No	No	No											No	Sometimes	Rarely	Rarely	Rarely	Never	Never	Never	Sometimes
1085	11511441	858	Negative	Jimma	Yes	12 to 13	Seka Chekorsa	Seka Chekorsa	Seka01	6	1-2	No			No			No	No	No	No	No	No	No	No	No	No	No	No											No	Never	Never	Rarely	Never	Never	Sometimes	Never	Rarely
1086	11511449	859	Negative	Jimma	Yes	10 to 11	Seka Chekorsa	Seka Chekorsa	seka 02	6	5 -7	No			No			Yes	No	No	No	No	Yes	No	No	No	No	No	No		No	Yes	No	No	No	No				No	Frequently	Never	Never	Never	Never	Never	Never	Rarely
1087	11511509	860	Negative	Jimma	Yes	14 to 15	Seka Chekorsa	Seka Chekorsa	seka 01	6	3-4	No			No			Yes	No	No	No	No	No	No	No	No	No	No	No		Yes							No		No	Never	Never	Rarely	Rarely	Sometimes	Sometimes	Sometimes	Rarely
1088	11511437	861	Negative	Jimma	Yes	16 to 17	Seka Chekorsa	Seka Chekorsa	Seka02	6	5 -7	No			No			No	No	No	No	No	No	No	No	No	No	No	No											No	Never	Never	Never	Frequently	Never	Sometimes	Never	Rarely
1089	11511507	862	Positive	Jimma	Yes	14 to 15	Seka Chekorsa	Seka Chekorsa	seka 02	8	3-4	No			No			No	No	No	No	No	No	Yes	No	No	Yes	No	No		No	Yes	No	No	No	No				No	Sometimes	Sometimes	Sometimes	Rarely	Never	Frequently	Frequently	Rarely
1090	11511442	863	Negative	Jimma	Yes	14 to 15	Seka Chekorsa	Seka Chekorsa	Seka02	8	8+	No			No			No	No	No	No	No	No	No	No	No	No	No	No											No	Rarely	Never	Never	Frequently	Never	Frequently	Sometimes	Rarely
1091	11511489	864	Negative	Jimma	Yes	12 to 13	Seka Chekorsa	Seka Chekorsa	2	8	3-4	No			No			No	No	No	No	No	No	No	No	No	No	No	No											No	Sometimes	Never	Never	Rarely	Rarely	Sometimes	Rarely	Sometimes
1092	11511473	866	Negative	Jimma	Yes	14 to 15	Seka Chekorsa	Seka Chekorsa	seka 01	8	3-4	No			No			No	No	No	No	No	No	No	No	No	No	No	No											No	Frequently	Never	Never	Sometimes	Rarely	Sometimes	Never	Rarely
1093	11511439	867	Negative	Jimma	Yes	12 to 13	Seka Chekorsa	Seka Chekorsa	Seka02	6	5 -7	No			No			No	No	No	No	Yes	No	No	No	No	No	No	No		Yes							No		Yes	Never	Never	Never	Frequently	Sometimes	Sometimes	Sometimes	Rarely
1094	11511487	868	Negative	Jimma	Yes	14 to 15	Seka Chekorsa	Seka Chekorsa	2	6	5 -7	No			No			Yes	No	No	No	No	No	No	No	No	No	No	No		No	Yes	No	No	No	No				No	Sometimes	Sometimes	Sometimes	Sometimes	Rarely	Sometimes	Never	Sometimes
1095	11511443	869	Negative	Jimma	Yes	12 to 13	Seka Chekorsa	Seka Chekorsa	Seka01	6	8+	No			No			No	No	No	No	No	No	No	No	No	No	No	No											No	Never	Never	Never	Rarely	Never	Sometimes	Rarely	Rarely
1096	11511458	870	Negative	Jimma	Yes	14 to 15	Seka Chekorsa	Seka Chekorsa	seka 01	7	8+	No			No			No	Yes	No	No	No	Yes	No	No	No	No	Yes	No		No	Yes	No	No	No	No				No	Frequently	Rarely	Never	Frequently	Rarely	Never	Never	Rarely
1097	11511519	871	Negative	Jimma	Yes	14 to 15	Seka Chekorsa	Seka Chekorsa	seka 01	6	5 -7	No			No			No	No	No	No	No	No	No	No	No	No	No	No											No	Never	Never	Never	Never	Sometimes	Sometimes	Rarely	Rarely
1098	11511459	872	Negative	Jimma	Yes	12 to 13	Seka Chekorsa	Seka Chekorsa	seka 02	6	5 -7	No			No			No	Yes	No	No	No	No	No	No	No	No	Yes	No		No	Yes	No	No	No	No				No	Frequently	Never	Sometimes	Sometimes	Never	Frequently	Rarely	Rarely
1099	11511491	873	Negative	Jimma	Yes	12 to 13	Seka Chekorsa	Seka Chekorsa	1	7	3-4	No			No			No	No	No	No	No	No	No	No	No	No	No	No											No	Rarely	Never	Rarely	Sometimes	Sometimes	Sometimes	Sometimes	Sometimes
1100	11511508	874	Positive	Jimma	Yes	12 to 13	Seka Chekorsa	Seka Chekorsa	seka 02	7	5 -7	No			No			No	No	No	No	No	No	No	Yes	No	No	No	No		Yes							No		No	Sometimes	Sometimes	Sometimes	Sometimes	Sometimes	Sometimes	Rarely	Sometimes
1101	11511433	875	Positive	Jimma	Yes	12 to 13	Seka Chekorsa	Seka Chekorsa	Seka01	7	5 -7	No			No			No	No	No	No	No	No	No	No	No	No	No	No											No	Frequently	Never	Never	Sometimes	Never	Sometimes	Never	Rarely
1102	11511474	877	Negative	Jimma	Yes	14 to 15	Seka Chekorsa	Seka Chekorsa	seka 01	7	3-4	No			No			No	No	No	No	No	No	No	No	No	No	No	No											No	Never	Never	Sometimes	Frequently	Never	Sometimes	Sometimes	Rarely
1103	11511510	878	Negative	Jimma	Yes	12 to 13	Seka Chekorsa	Seka Chekorsa	seka 02	7	3-4	No			No			Yes	No	No	No	No	No	No	No	No	No	No	No		Yes							No		No	Rarely	Rarely	Never	Rarely	Never	Rarely	Rarely	Rarely
1104	11511460	879	Negative	Jimma	Yes	12 to 13	Seka Chekorsa	Seka Chekorsa	seka 02	4	5 -7	No			No			No	Yes	No	No	No	No	No	No	No	No	No	No		No	Yes	No	No	No	No				No	Frequently	Never	Never	Never	Rarely	Sometimes	Sometimes	Sometimes
1105	11511516	883	Negative	Jimma	Yes	10 to 11	Seka Chekorsa	Seka Chekorsa	seka 01	4	5 -7	No			No			No	No	No	No	No	No	No	No	No	No	No	No											No	Never	Never	Never	Never	Rarely	Sometimes	Rarely	Rarely
1106	11511520	884	Positive	Jimma	Yes	10 to 11	Seka Chekorsa	Seka Chekorsa	seka 01	4	3-4	No			No			No	No	No	No	No	No	No	No	No	No	No	No											No	Never	Rarely	Never	Rarely	Rarely	Sometimes	Never	Rarely
1107	11511497	885	Negative	Jimma	Yes	10 to 11	Seka Chekorsa	Seka Chekorsa	seka 01	5	5 -7	No			Yes	At social gatherings		Yes	No	No	No	No	No	No	No	No	No	No	No		No	Yes	No	No	No	No				No	Sometimes	Never	Never	Never	Sometimes	Never	Rarely	Sometimes
1108	11511447	886	Negative	Jimma	Yes	12 to 13	Seka Chekorsa	Seka Chekorsa	Gibeboso	4	5 -7	No			Yes	On public transport		No	No	No	No	No	No	No	No	No	No	No	No											No	Never	Never	Never	Never	Never	Never	Never	Rarely
1109	11511521	888	Negative	Jimma	Yes	12 to 13	Seka Chekorsa	Seka Chekorsa	seka 02	5	3-4	No			No			No	No	No	No	No	No	No	No	No	No	No	No											No	Sometimes	Rarely	Never	Rarely	Rarely	Never	Never	Sometimes
1110	11511434	891	Negative	Jimma	Yes	10 to 11	Seka Chekorsa	Seka Chekorsa	2	4	1-2	No			No			No	No	No	No	No	No	No	No	No	No	No	No											No	Never	Never	Never	Never	Rarely	Sometimes	Sometimes	Rarely
1111	11511462	892	Negative	Jimma	Yes	10 to 11	Seka Chekorsa	Seka Chekorsa	seka 02	5	5 -7	No			No			No	No	No	No	No	Yes	No	No	No	No	No	No		No	Yes	No	No	No	No				No	Rarely	Rarely	Never	Frequently	Never	Rarely	Never	Rarely
1112	11511475	896	Negative	Jimma	Yes	12 to 13	Seka Chekorsa	Seka Chekorsa	seka 01	4	3-4	No			No			No	No	No	No	No	No	No	No	No	No	No	No											No	Frequently	Rarely	Rarely	Never	Never	Sometimes	Never	Rarely
1113	11511445	897	Negative	Jimma	Yes	12 to 13	Seka Chekorsa	Seka Chekorsa	Seka01	4	3-4	No			No			No	No	No	No	No	No	No	No	No	No	No	No											No	Never	Never	Never	Never	Never	Never	Never	Rarely
1114	11511469	898	Negative	Jimma	Yes	10 to 11	Seka Chekorsa	Seka Chekorsa	seka 01	4	5 -7	No			No			No	No	No	No	No	Yes	No	No	No	No	No	No		Yes							Yes	No	No	Frequently	Never	Never	Never	Rarely	Rarely	Rarely	Rarely
1115	11511476	899	Negative	Jimma	Yes	12 to 13	Seka Chekorsa	Seka Chekorsa	seka 02	5	8+	No			No			No	No	No	No	No	No	No	No	No	No	No	No											No	Frequently	Never	Never	Sometimes	Never	Sometimes	Sometimes	Rarely
1116	11511463	900	Negative	Jimma	Yes	10 to 11	Seka Chekorsa	Seka Chekorsa	seka 02	4	5 -7	No			No			No	Yes	No	No	No	No	No	No	No	No	Yes	No		No	Yes	No	No	No	No				No	Frequently	Never	Rarely	Rarely	Rarely	Sometimes	Sometimes	Rarely
1117	11511492	901	Positive	Jimma	Yes	14 to 15	Seka Chekorsa	Seka Chekorsa	2	5	3-4	No			No			No	No	No	No	No	No	No	No	No	No	No	No											No	Never	Never	Never	Never	Never	Sometimes	Sometimes	Never	no
1118	11511493	903	Negative	Jimma	Yes	10 to 11	Seka Chekorsa	Seka Chekorsa	1	4	5 -7	No			No			No	No	No	No	No	No	No	No	No	No	No	No											No	Sometimes	Never	Never	Never	Never	Never	Never	Never	no
1119	11511446	904	Negative	Jimma	Yes	10 to 11	Seka Chekorsa	Seka Chekorsa	Seka02	4	3-4	No			No			No	No	No	No	No	No	No	No	No	No	No	No											No	Never	Never	Never	Sometimes	Never	Sometimes	Rarely	Rarely
1120	11511523	905	Negative	Jimma	Yes	10 to 11	Seka Chekorsa	Seka Chekorsa	1	5	5 -7	No			No			No	No	No	No	No	No	No	No	No	No	No	No											No	Never	Never	Never	Never	Never	Never	Never	Never	no
1121	7281068	1044	Negative	Dukem Town	Yes	16 to 17	Dukem Town	Dukem Town	Melka Dukem	7	5 -7	No			Yes	On public transport		No	No	No	No	No	Yes	No	No	No	No	No	No		No	Yes	No	No	No	No				No	Sometimes	Never	Never	Sometimes	Rarely	Never	Sometimes	Rarely
1122	7281065	1045	Negative	Dukem Town	Yes	14 to 15	Dukem Town	Dukem Town	Koticha	8	5 -7	No			No			Yes	Yes	No	No	No	Yes	No	No	No	No	Yes	No		No	Yes	No	No	No	No				No	Never	Sometimes	Sometimes	Sometimes	Never	Rarely	Sometimes	Sometimes
1123	7281078	1046	Positive	Dukem Town	Yes	14 to 15	Dukem Town	Dukem Town	Melka Dukem	8	3-4	No			No			No	No	No	No	No	Yes	No	No	No	No	No	No		Yes							Yes	No	No	Sometimes	Sometimes	Sometimes	Never	Sometimes	Rarely	Sometimes	Sometimes
1124	7281069	1047	Negative	Dukem Town	Yes	14 to 15	Dukem Town	Dukem Town	Melka Dukem	7	5 -7	No			No			No	No	No	No	Yes	No	No	No	No	No	No	No		No	Yes	No	No	No	No				No	Never	Never	Sometimes	Sometimes	Never	Never	Sometimes	Sometimes
1125	7281070	1048	Negative	Dukem Town	Yes	12 to 13	Dukem Town	Dukem Town	Melks Dukem	6	8+	No			No			No	No	No	No	No	No	No	Yes	No	No	No	No		No	Yes	No	No	No	No				No	Sometimes	Sometimes	Never	Sometimes	Rarely	Never	Sometimes	Sometimes
1126	7281071	1049	Negative	Dukem Town	Yes	12 to 13	Dukem Town	Dukem Town	Koticha	5	5 -7	No			No			No	No	No	No	No	Yes	No	No	No	No	No	No		No	Yes	No	No	No	No				No	Sometimes	Sometimes	Sometimes	Never	Rarely	Never	Sometimes	Rarely
1127	7281066	1050	Negative	Dukem Town	Yes	12 to 13	Dukem Town	Dukem Town	Koticha	7	5 -7	No			No			Yes	No	No	No	No	Yes	No	No	No	Yes	No	No		No	Yes	No	No	No	No				Yes	Never	Sometimes	Never	Sometimes	Sometimes	Sometimes	Rarely	Sometimes
1128	7281077	1051	Positive	Dukem Town	Yes	12 to 13	Dukem Town	Dukem Town	Kotich	6	5 -7	No			No			No	No	No	No	No	Yes	No	No	No	No	No	No		No	Yes	No	No	No	No				No	Never	Sometimes	Sometimes	Never	Never	Never	Never	Rarely
1129	7281072	1052	Negative	Dukem Town	Yes	12 to 13	Dukem Town	Dukem Town	Melka Dukem	8	5 -7	No			No			No	No	No	No	No	No	No	No	No	No	Yes	Yes	Never feel any medical problem listed above	No	Yes	No	No	No	No				No	Sometimes	Sometimes	Sometimes	Sometimes	Sometimes	Sometimes	Sometimes	Sometimes
1130	7281067	1053	Positive	Dukem Town	Yes	12 to 13	Dukem Town	Dukem Town	Koticha	5	8+	No			No			Yes	No	No	No	No	No	No	No	No	No	No	No		No	Yes	No	No	No	No				Yes	Sometimes	Never	Never	Sometimes	Never	Sometimes	Sometimes	Sometimes
1131	7281073	1054	Positive	Dukem Town	Yes	14 to 15	Dukem Town	Dukem Town	Koticha	7	8+	No			No			No	No	No	No	Yes	No	No	No	No	No	No	No		No	Yes	No	No	No	No				No	Sometimes	Sometimes	Sometimes	Sometimes	Sometimes	Sometimes	Rarely	Sometimes
1132	7281074	1055	Negative	Dukem Town	Yes	10 to 11	Dukem Town	Dukem Town	Koticha	4	5 -7	No			No			No	No	No	No	Yes	No	No	No	No	No	No	No		No	Yes	No	No	No	No				No	Sometimes	Sometimes	Sometimes	Sometimes	Sometimes	Sometimes	Sometimes	Sometimes
1133	7281075	1056	Negative	Dukem Town	Yes	10 to 11	Dukem Town	Dukem Town	Melka Dukem	4	5 -7	No			No			No	No	No	No	Yes	Yes	No	No	No	No	No	No		No	Yes	No	No	No	No				Yes	Sometimes	Sometimes	Sometimes	Sometimes	Sometimes	Sometimes	Sometimes	Sometimes
1134	7281076	1057	Negative	Dukem Town	Yes	10 to 11	Dukem Town	Dukem Town	Melka Dukem	5	8+	No			No			No	No	No	No	No	No	Yes	No	No	No	No	No		No	Yes	No	No	No	No				Yes	Never	Never	Rarely	Never	Never	Never	Sometimes	Rarely
1135	7281079	1058	Positive	Dukem Town	Yes	10 to 11	Dukem Town	Dukem Town	koticha	5	8+	No			No			No	No	No	No	Yes	No	No	No	No	No	No	No		Yes							No		No	Sometimes	Sometimes	Sometimes	Sometimes	Sometimes	Never	Rarely	Rarely
1136	7291081	1059	Negative	Dukem Town	Yes	16 to 17	Dukem Town	Dukem Town	Gogecha	10	3-4	No			No			Yes	No	No	No	No	No	No	No	No	No	No	No		No	Yes	No	No	No	No				Yes	Sometimes	Sometimes	Sometimes	Sometimes	Sometimes	Sometimes	Sometimes	Sometimes
1137	7291082	1060	Positive	Dukem Town	Yes	16 to 17	Dukem Town	Dukem Town	Melka Dukem	10	5 -7	No			No			No	No	No	No	Yes	No	No	No	No	No	No	No		No	Yes	No	No	No	No				No	Sometimes	Never	Never	Sometimes	Sometimes	Never	Sometimes	Sometimes
1138	7291080	1061	Positive	Dukem Town	Yes	16 to 17	Dukem Town	Dukem Town	Gogecha	10	5 -7	No			No			No	No	No	No	Yes	No	No	No	No	No	No	No		No	No	No	No	No	No				No	Sometimes	Sometimes	Sometimes	Sometimes	Sometimes	Sometimes	Sometimes	Sometimes
1139	7291086	1065	Negative	Dukem Town	Yes	16 to 17	Dukem Town	Dukem Town	Melka Dukem	10	3-4	No			No			No	No	No	No	No	No	No	No	No	No	No	No											No	Sometimes	Sometimes	Sometimes	Sometimes	Never	Never	Sometimes	Sometimes
1140	7291087	1066	Negative	Dukem Town	Yes	16 to 17	Dukem Town	Dukem Town	Melka Dukem	10	8+	No			No			No	No	No	No	No	No	No	No	No	No	No	No											No	Sometimes	Never	Never	Sometimes	Sometimes	Frequently	Sometimes	Sometimes
1141	7291090	1069	Negative	Dukem Town	Yes	16 to 17	Dukem Town	Dukem Town	Melka Dukem	11	5 -7	No			No			No	No	No	No	No	No	No	No	No	No	No	No											No	Sometimes	Sometimes	Never	Sometimes	Never	Never	Sometimes	Sometimes
1142	7291091	1070	Positive	Dukem Town	Yes	18 to 19	Dukem Town	Dukem Town	1	11	5 -7	No			No			No	No	No	No	No	No	No	No	No	No	No	No											No	Never	Never	Never	Sometimes	Sometimes	Sometimes	Rarely	Rarely
1143	7291092	1071	Negative	Dukem Town	Yes	18 to 19	Dukem Town	Dukem Town	1	11	5 -7	No			No			No	No	No	No	No	No	No	No	No	No	No	No											No	Never	Never	Never	Never	Rarely	Rarely	Sometimes	Sometimes
1144	7291093	1072	Negative	Dukem Town	Yes	16 to 17	Dukem Town	Dukem Town	koticha	11	8+	No			No			No	No	No	No	No	No	No	No	No	No	No	No											No	Sometimes	Sometimes	Rarely	Rarely	Rarely	Never	Sometimes	Sometimes
1145	7271060	1074	Negative	Dukem Town	Yes	12 to 13	Dukem Town	Dukem Town	Tadecha	7	3-4	No			No			No	No	No	No	No	No	No	No	No	No	No	No											No	Never	Never	Never	Never	Never	Never	Rarely	Sometimes
1146	7271050	1075	Positive	Dukem Town	Yes	12 to 13	Dukem Town	Dukem Town	Melka Dukem	7	5 -7	No			No			No	No	No	No	Yes	No	No	No	No	No	No	No		No	Yes	No	No	No	No				No	Never	Rarely	Rarely	Rarely	Never	Sometimes	Sometimes	Sometimes
1147	7271061	1076	Negative	Dukem Town	Yes	16 to 17	Dukem Town	Dukem Town	Tadecha	11	3-4	No			No			No	No	No	No	No	No	No	No	No	No	No	No											No	Sometimes	Sometimes	Rarely	Rarely	Sometimes	Rarely	Rarely	Sometimes
1148	7271057	1077	Positive	Dukem Town	Yes	18 to 19	Dukem Town	Dukem Town	Tadecha	11	8+	No			No			No	No	No	No	Yes	No	No	No	No	No	No	No		No	Yes	No	No	No	No				No	Never	Never	Never	Sometimes	Sometimes	Sometimes	Never	Sometimes
1149	7271062	1078	Negative	Dukem Town	Yes	18 to 19	Dukem Town	Dukem Town	Tadecha	11	5 -7	No			No			No	No	No	No	No	No	No	No	No	No	No	No											No	Sometimes	Sometimes	Sometimes	Sometimes	Sometimes	Never	Never	Sometimes
1150	7271063	1079	Negative	Dukem Town	Yes	12 to 13	Dukem Town	Dukem Town	1	7	5 -7	No			No			No	No	No	No	No	No	No	No	No	No	No	No											No	Sometimes	Sometimes	Sometimes	Sometimes	Sometimes	Never	Never	Sometimes
1151	7271058	1080	Negative	Dukem Town	Yes	14 to 15	Dukem Town	Dukem Town	Tadecha	7	5 -7	No			No			Yes	No	No	No	No	No	No	No	No	No	No	No		Yes							Yes	Yes	No	Sometimes	Rarely	Sometimes	Sometimes	Never	Sometimes	Never	Sometimes
1152	7271064	1082	Negative	Dukem Town	Yes	16 to 17	Dukem Town	Dukem Town	1	10	5 -7	No			No			No	No	No	No	No	No	No	No	No	No	No	No											No	Never	Sometimes	Sometimes	Sometimes	Sometimes	Sometimes	Sometimes	Sometimes
1153	7271053	1083	Negative	Dukem Town	Yes	12 to 13	Dukem Town	Dukem Town	Tadecha	6	5 -7	No			No			No	No	No	No	No	No	No	No	No	No	No	No											No	Sometimes	Rarely	Never	Sometimes	Rarely	Sometimes	Sometimes	Sometimes
1154	7271051	1084	Negative	Dukem Town	Yes	12 to 13	Dukem Town	Dukem Town	Tadecha	6	5 -7	No			No			No	No	No	No	Yes	No	No	No	No	No	No	No		No	Yes	No	No	No	No				No	Sometimes	Sometimes	Sometimes	Sometimes	Sometimes	Never	Never	Sometimes
1155	7271054	1085	Positive	Dukem Town	Yes	12 to 13	Dukem Town	Dukem Town	1	6	5 -7	No			No			No	No	No	No	No	No	No	No	No	No	No	No											No	Never	Never	Frequently	Sometimes	Never	Never	Never	Rarely
1156	7271052	1086	Negative	Dukem Town	Yes	12 to 13	Dukem Town	Dukem Town	Tadecha	6	5 -7	No			No			No	No	No	No	Yes	Yes	No	No	No	No	No	No		No	Yes	No	No	No	No				No	Sometimes	Sometimes	Never	Never	Sometimes	Never	Never	Sometimes
1157	7271055	1087	Negative	Dukem Town	Yes	10 to 11	Dukem Town	Dukem Town	Melka Dulem	6	5 -7	No			No			No	No	No	No	No	No	No	No	No	No	No	No											No	Sometimes	Sometimes	Sometimes	Sometimes	Sometimes	Rarely	Sometimes	Sometimes
1158	7271056	1088	Negative	Dukem Town	Yes	14 to 15	Dukem Town	Dukem Town	koticha	8	5 -7	No			No			No	No	No	No	No	No	No	No	No	No	No	No											No	Never	Never	Never	Sometimes	Never	Never	Sometimes	Sometimes
1159	7261048	1089	Positive	Dukem Town	Yes	10 to 11	Dukem Town	Dukem Town	melka dukem	6	5 -7	No			No			No	No	No	No	No	No	No	No	No	No	No	No											No	Frequently	Never	Sometimes	Rarely	Never	Never	Never	Rarely
1160	7261049	1090	Negative	Dukem Town	Yes	12 to 13	Dukem Town	Dukem Town	Melka Dukem	5	3-4	No			No			No	No	No	No	No	No	No	No	No	No	No	No											No	Never	Never	Never	Never	Never	Never	Never	Sometimes
1161	7261039	1091	Positive	Dukem Town	Yes	10 to 11	Dukem Town	Dukem Town	Koticha	4	3-4	No			No			No	No	No	No	Yes	No	No	No	No	No	No	No		No	Yes	No	No	No	No				No	Never	Never	Never	Sometimes	Sometimes	Sometimes	Sometimes	Sometimes
1162	7261045	1092	Negative	Dukem Town	Yes	12 to 13	Dukem Town	Dukem Town	Koticha	6	5 -7	No			No			No	No	No	No	No	No	No	No	No	No	No	No											No	Never	Never	Never	Rarely	Rarely	Never	Never	Sometimes
1163	7261046	1093	Positive	Dukem Town	Yes	10 to 11	Dukem Town	Dukem Town	Koticha	6	3-4	No			No			No	No	No	No	No	No	No	No	No	No	No	No											No	Sometimes	Sometimes	Sometimes	Sometimes	Sometimes	Sometimes	Sometimes	Sometimes
1164	7261047	1094	Negative	Dukem Town	Yes	14 to 15	Dukem Town	Dukem Town	Melka Dukem	8	8+	No			No			No	No	No	No	No	No	No	No	No	No	No	No											No	Sometimes	Sometimes	Sometimes	Never	Never	Never	Rarely	Rarely
1165	7261037	1095	Negative	Dukem Town	Yes	16 to 17	Dukem Town	Dukem Town	Koticha	8	3-4	No			No			Yes	No	No	No	Yes	No	No	Yes	No	No	Yes	No		No	Yes	No	No	No	No				No	Sometimes	Never	Never	Sometimes	Rarely	Rarely	Never	Rarely
1166	7261038	1096	Positive	Dukem Town	Yes	12 to 13	Dukem Town	Dukem Town	Koticha	7	5 -7	No			No			Yes	No	No	No	Yes	No	No	Yes	No	No	No	No		No	Yes	No	No	No	No				No	Sometimes	Rarely	Sometimes	Sometimes	Sometimes	Rarely	Sometimes	Sometimes
1167	7261040	1097	Positive	Dukem Town	Yes	14 to 15	Dukem Town	Dukem Town	Melka Dukem	10	5 -7	No			No			No	No	No	No	No	No	No	No	No	No	No	No											No	Sometimes	Sometimes	Sometimes	Never	Sometimes	Sometimes	Never	Sometimes
1168	7261041	1098	Negative	Dukem Town	Yes	16 to 17	Dukem Town	Dukem Town	Koticha	10	5 -7	No			No			No	No	No	No	No	No	No	No	No	No	No	No											No	Sometimes	Sometimes	Sometimes	Rarely	Never	Rarely	Never	Rarely
1169	7261036	1099	Positive	Dukem Town	Yes	16 to 17	Dukem Town	Dukem Town	Melka Dukem	10	3-4	No			No			Yes	No	No	Yes	No	Yes	No	Yes	No	No	No	No		No	Yes	No	No	No	No				No	Sometimes	Sometimes	Rarely	Never	Never	Rarely	Never	Sometimes
1170	7261042	1100	Positive	Dukem Town	Yes	18 to 19	Dukem Town	Dukem Town	Koticha	10	5 -7	No			No			No	No	No	No	No	No	No	No	No	No	No	No											No	Sometimes	Never	Never	Sometimes	Never	Rarely	Rarely	Sometimes
1171	7261044	1102	Negative	Dukem Town	Yes	12 to 13	Dukem Town	Dukem Town	Koticha	7	3-4	No			No			No	No	No	No	No	No	No	No	No	No	No	No											No	Sometimes	Sometimes	Never	Never	Never	Never	Never	Rarely
1172	15641989	1167	Positive	West Wellega	Yes	16 to 17	Gimbi Town	Gimbi Town	2	10	5 -7	No			No			No	No	No	No	No	No	No	No	No	No	No	No											No	Never	Never	Never	Sometimes	Never	Never	Never	Never
1173	15641983	1168	Negative	West Wellega	Yes	16 to 17	Gimbi Town	Gimbi Town	4	10	5 -7	No			No			No	No	No	No	No	No	No	No	No	No	No	No											No	Never	Never	Never	Sometimes	Never	Rarely	Frequently	Never
1174	15641986	1169	Positive	West Wellega	Yes	16 to 17	Gimbi Town	Gimbi Town	1	10	5 -7	No			No			No	No	No	No	No	No	No	No	No	Yes	No	No		Yes							No		No	Never	Never	Never	Sometimes	Rarely	Never	Rarely	Never
1175	15641990	1170	Negative	West Wellega	Yes	16 to 17	Gimbi Town	Gimbi Town	Gimbi 04	11	5 -7	No			No			No	No	No	No	No	No	No	No	No	No	No	No											No	Never	Never	Never	Frequently	Never	Frequently	Sometimes	Never
1176	15641981	1172	Negative	West Wellega	Yes	16 to 17	Gimbi Town	Gimbi Town	3	11	5 -7	No			No			No	No	No	No	No	No	No	No	No	No	No	No											No	Never	Rarely	Never	Rarely	Rarely	Sometimes	Frequently	Never	none
1177	15641984	1173	Negative	West Wellega	Yes	16 to 17	Gimbi Town	Gimbi Town	Gimbi 04	11	5 -7	No			No			No	Yes	No	No	No	Yes	No	No	No	No	No	No		No	Yes	No	No	No	No				No	Frequently	Never	Never	Frequently	Never	Sometimes	Rarely	Never
1178	15641982	1174	Negative	West Wellega	Yes	16 to 17	Gimbi Town	Gimbi Town	1	11	3-4	No			No			No	No	No	No	No	No	No	No	No	No	No	No											No	Never	Never	Never	Sometimes	Never	Sometimes	Frequently	Never	none
1179	15651995	1176	Negative	West Wellega	Yes	16 to 17	Gimbi Town	Gimbi Town	Chuta	10	5 -7	No			No			No	No	No	No	No	Yes	No	No	No	No	No	No		No	Yes	No	No	No	No				No	Never	Never	Never	Sometimes	Never	Sometimes	Sometimes	Rarely
1180	15652009	1177	Negative	West Wellega	Yes	20 to 21	Gimbi Town	Gimbi Town	Gimbi 04	10	5 -7	No			No			No	No	No	No	No	No	No	No	No	No	No	No											No	Sometimes	Never	Never	Sometimes	Never	Sometimes	Rarely	Never
1181	15651996	1179	Positive	West Wellega	Yes	16 to 17	Gimbi Town	Gimbi Town	Chuts	10	5 -7	No			No			No	No	No	No	No	No	No	Yes	No	No	No	No		No	Yes	No	No	No	No				No	Never	Never	Never	Sometimes	Never	Never	Sometimes	Never	none
1182	15651994	1180	Negative	West Wellega	Yes	16 to 17	Gimbi Town	Gimbi Town	4	10	5 -7	No			No			No	Yes	No	No	No	No	No	No	No	No	No	No		No	Yes	No	No	No	No				No	Never	Never	Never	Sometimes	Never	Sometimes	Sometimes	Never	none
1183	15672018	1182	Negative	West Wellega	Yes	12 to 13	Gimbi Town	Gimbi Town	Gimbi 03	4	5 -7	No			No			No	Yes	No	No	No	No	No	Yes	No	Yes	No	No		Yes							No		No	Rarely	Never	Never	Frequently	Sometimes	Never	Rarely	Never
1184	15672019	1184	Negative	West Wellega	Yes	12 to 13	Gimbi Town	Gimbi Town	Gimbi 03	5	5 -7	No			No			No	Yes	No	No	No	Yes	No	No	No	Yes	No	No		Yes							No		No	Sometimes	Never	Rarely	Frequently	Never	Frequently	Rarely	Never
1185	15672020	1185	Negative	West Wellega	Yes	12 to 13	Gimbi Town	Gimbi Town	Gimbi 04	5	5 -7	No			No			No	Yes	No	No	No	Yes	No	No	No	Yes	No	No		Yes							No		No	Rarely	Never	Never	Frequently	Rarely	Sometimes	Rarely	Never
1186	15672024	1186	Positive	West Wellega	Yes	12 to 13	Gimbi Town	Gimbi Town	Gimbi 04	6	5 -7	No			No			No	No	No	No	No	No	No	No	No	No	No	No											No	Never	Never	Rarely	Frequently	Rarely	Frequently	Rarely	Never
1187	15672025	1187	Positive	West Wellega	Yes	12 to 13	Gimbi Town	Gimbi Town	Gimbi 04	6	8+	No			No			No	No	No	No	No	No	No	No	No	No	No	No											No	Never	Never	Rarely	Frequently	Rarely	Sometimes	Sometimes	Never
1188	15672022	1188	Negative	West Wellega	Yes	12 to 13	Gimbi Town	Gimbi Town	Gimbi 03	7	5 -7	No			No			No	Yes	No	No	No	No	No	Yes	No	Yes	No	No		Yes							No		No	Rarely	Never	Never	Frequently	Never	Sometimes	Rarely	Never
1189	15672021	1189	Negative	West Wellega	Yes	14 to 15	Gimbi Town	Gimbi Town	Gimbi 04	7	5 -7	No			No			No	Yes	No	No	No	No	No	Yes	No	Yes	No	No		Yes							No		No	Never	Never	Never	Sometimes	Rarely	Sometimes	Rarely	Never
1190	15641976	1191	Negative	West Wellega	Yes	18 to 19	Gimbi Town	Gimbi Town	3	12	5 -7	No			No			No	No	No	No	No	No	No	No	No	No	Yes	No		No	Yes	No	No	No	No				No	Never	Never	Never	Sometimes	Never	Never	Sometimes	Never	none
1191	15641985	1192	Negative	West Wellega	Yes	18 to 19	Gimbi Town	Gimbi Town	Gimbi 02	12	5 -7	No			No			No	No	No	No	No	No	No	No	No	No	No	Yes		No	No	No	No	No	No				No	Never	Never	Never	Sometimes	Never	Rarely	Never	Never
1192	15641977	1193	Negative	West Wellega	Yes	18 to 19	Gimbi Town	Gimbi Town	1	12	5 -7	No			No			No	Yes	No	No	No	No	No	No	No	No	Yes	No		No	Yes	No	No	No	No				No	Never	Never	Never	Sometimes	Never	Never	Sometimes	Never	none
1193	15641980	1194	Negative	West Wellega	Yes	18 to 19	Gimbi Town	Gimbi Town	1	12	5 -7	No			No			No	Yes	No	No	No	No	No	No	No	No	No	No		Yes							No		No	Never	Never	Rarely	Sometimes	Never	Rarely	Rarely	Never	none
1194	15641991	1195	Positive	West Wellega	Yes	18 to 19	Gimbi Town	Gimbi Town	Gimbi 04	12	3-4	No			No			No	No	No	No	No	No	No	No	No	No	No	No											No	Never	Never	Never	Frequently	Never	Never	Frequently	Never
1195	15641979	1196	Positive	West Wellega	Yes	18 to 19	Gimbi Town	Gimbi Town	1	12	3-4	No			No			No	Yes	No	No	No	No	No	Yes	No	Yes	Yes	No		No	No	No	No	Yes	No				No	Sometimes	Sometimes	Sometimes	Sometimes	Never	Sometimes	Sometimes	Sometimes
1196	15641987	1197	Positive	West Wellega	Yes	18 to 19	Gimbi Town	Gimbi Town	Gimbi 01	12	5 -7	No			No			No	No	No	No	No	No	No	No	No	No	No	No											No	Never	Never	Never	Frequently	Never	Never	Never	Never
1197	15662015	1198	Negative	West Wellega	Yes	14 to 15	Gimbi Town	Gimbi Town	Gimbi 01	4	8+	No			No			No	Yes	No	Yes	No	No	No	No	No	No	No	No		No	Yes	No	No	No	No				No	Sometimes	Never	Never	Sometimes	Never	Rarely	Sometimes	Never
1198	15662010	1199	Positive	West Wellega	Yes	14 to 15	Gimbi Town	Gimbi Town	2	7	5 -7	No			No			No	Yes	No	No	No	No	No	No	No	No	Yes	No		No	Yes	No	No	No	No				No	Never	Never	Rarely	Rarely	Never	Rarely	Sometimes	Never	none
1199	15662016	1200	Positive	West Wellega	Yes	14 to 15	Gimbi Town	Gimbi Town	Gimbi 02	5	5 -7	No			No			No	No	No	No	No	No	No	No	No	No	No	No											No	Sometimes	Never	Never	Sometimes	Never	Never	Never	Never
1200	15662012	1202	Negative	West Wellega	Yes	14 to 15	Gimbi Town	Gimbi Town	1	8	1-2	No			No			No	No	No	No	No	No	No	No	No	No	No	No											No	Never	Never	Never	Rarely	Never	Sometimes	Never	Never	none
1201	15662014	1203	Positive	West Wellega	Yes	14 to 15	Gimbi Town	Gimbi Town	Gimbi 03	6	5 -7	No			No			No	No	No	No	No	No	Yes	No	No	No	No	No		No	Yes	No	No	No	No				No	Never	Never	Never	Never	Never	Sometimes	Rarely	Never
1202	15662013	1204	Positive	West Wellega	Yes	14 to 15	Gimbi Town	Gimbi Town	2	8	3-4	No			No			No	No	No	No	No	No	No	No	No	No	No	No											No	Sometimes	Never	Never	Never	Never	Never	Sometimes	Never	none
1203	15652006	1205	Positive	West Wellega	Yes	18 to 19	Gimbi Town	Gimbi Town	Gimbi 03	11	3-4	No			No			No	No	No	No	No	No	No	No	No	No	No	No											No	Never	Never	Never	Sometimes	Never	Never	Rarely	Never
1204	15652008	1206	Negative	West Wellega	Yes	16 to 17	Gimbi Town	Gimbi Town	Gimbi 04	11	5 -7	No			Yes	Other (specify)	Tax	No	No	No	No	No	No	No	No	No	No	No	No											No	Sometimes	Never	Never	Sometimes	Never	Never	Rarely	Never
1205	15652007	1207	Positive	West Wellega	Yes	18 to 19	Gimbi Town	Gimbi Town	Gimbi 03	11	3-4	No			No			No	No	No	No	No	No	No	No	No	No	No	No											No	Never	Never	Never	Sometimes	Never	Frequently	Rarely	Never
1206	15651999	1209	Positive	West Wellega	Yes	16 to 17	Gimbi Town	Gimbi Town	3	11	5 -7	No			No			No	No	No	No	No	No	No	No	No	No	No	No											No	Never	Never	Never	Sometimes	Never	Sometimes	Sometimes	Never	none
1207	15652000	1211	Positive	West Wellega	Yes	20 to 21	Gimbi Town	Gimbi Town	4	12	3-4	No			No			No	No	No	No	No	No	No	No	No	No	No	No											No	Never	Never	Sometimes	Sometimes	Never	Never	Sometimes	Never	none
1208	15652003	1213	Negative	West Wellega	Yes	18 to 19	Gimbi Town	Gimbi Town	Gimbi 04	12	3-4	No			No			No	No	No	No	No	No	No	No	No	No	No	No											No	Sometimes	Never	Never	Sometimes	Never	Never	Rarely	Never
1209	15652001	1214	Negative	West Wellega	Yes	18 to 19	Gimbi Town	Gimbi Town	Gimbi 04	12	3-4	No			Yes	Other (specify)	At pool house	Yes	Yes	No	No	No	Yes	Yes	Yes	No	Yes	Yes	No		Yes							No		No	Frequently	Never	Never	Frequently	Rarely	Never	Sometimes	Never
1210	12531607	1611	Positive	Nekemete Town	Yes	18 to 19	Nekemte Town	Nekemte	Sorga	11	5 -7	No			No			No	No	No	No	No	No	No	No	No	No	No	No											No	Sometimes	Never	Never	Frequently	Sometimes	Rarely	Frequently	Never	no
1211	12531570	1612	Positive	Nekemete Town	Yes	18 to 19	Nekemte Town	Nekemte	Bakanisa Kese	12	5 -7	No			No			Yes	No	No	No	No	No	No	No	No	No	No	No		Yes							No		No	Never	Rarely	Frequently	Frequently	Never	Sometimes	Sometimes	Never
1212	12531572	1613	Negative	Nekemete Town	Yes	18 to 19	Nekemte Town	Nekemte	2	12	5 -7	No			No			No	No	No	No	No	No	No	No	No	No	No	No											No	Sometimes	Never	Sometimes	Frequently	Never	Sometimes	Sometimes	Never	no
1213	12531569	1614	Positive	Nekemete Town	Yes	18 to 19	Nekemte Town	Nekemte	BakeJema	11	3-4	No			No			No	No	Yes	No	No	No	No	No	No	No	No	No		No	Yes	No	No	No	No				No	Rarely	Never	Rarely	Frequently	Never	Sometimes	Sometimes	Never
1214	12531603	1615	Negative	Nekemete Town	Yes	16 to 17	Nekemte Town	Nekemte	darge	11	5 -7	No			No			No	No	No	No	No	No	No	No	No	No	No	No											No	Never	Never	Never	Never	Never	Never	Never	Never	no
1215	12531561	1616	Positive	Nekemete Town	Yes	16 to 17	Nekemte Town	Nekemte	Bake jama	11	8+	No			No			No	Yes	No	No	No	No	No	No	Yes	No	Yes	No		No	Yes	No	No	No	No				No	Never	Never	Rarely	Frequently	Rarely	Frequently	Sometimes	Never
1216	12531573	1618	Negative	Nekemete Town	Yes	16 to 17	Nekemte Town	Nekemte	5	11	8+	No			No			No	No	No	No	No	No	No	No	No	No	No	No											No	Never	Rarely	Rarely	Frequently	Never	Rarely	Never	Never	no
1217	12531574	1620	Positive	Nekemete Town	Yes	18 to 19	Nekemte Town	Nekemte	6	11	8+	No			No			No	No	No	No	No	No	No	No	No	No	No	No											No	Never	Never	Never	Sometimes	Rarely	Rarely	Sometimes	Never	no
1218	12541630	1621	Positive	Nekemete Town	Yes	18 to 19	Nekemte Town	Nekemte	darge	12	5 -7	No			No			No	No	No	No	No	No	No	No	No	No	No	No											No	Sometimes	Never	Rarely	Never	Never	Rarely	Rarely	Never	no
1219	12541620	1622	Positive	Nekemete Town	Yes	16 to 17	Nekemte Town	Nekemte	Darge	12	5 -7	Yes	At social gatherings		No			No	Yes	No	No	No	No	No	No	No	No	No	No		No	Yes	No	No	No	No				No	Never	Rarely	Rarely	Frequently	Sometimes	Sometimes	Sometimes	Never
1220	12541626	1623	Negative	Nekemete Town	Yes	18 to 19	Nekemte Town	Nekemte	6	12	5 -7	No			No			No	No	No	No	No	No	No	No	No	No	No	No											No	Never	Never	Sometimes	Never	Never	Sometimes	Rarely	Never	no
1221	12541631	1624	Negative	Nekemete Town	Yes	18 to 19	Nekemte Town	Nekemte	2	11	8+	Yes	Other (specify)	religious place	No			No	No	No	No	No	No	No	No	No	No	No	No											No	Never	Never	Never	Frequently	Never	Sometimes	Never	Rarely
1222	12531590	1627	Negative	Nekemete Town	Yes	18 to 19	Nekemte Town	Nekemte	2	12	1-2	No			No			No	No	No	No	No	No	No	No	No	No	No	No											No	Never	Never	Never	Never	Never	Sometimes	Rarely	Never	no
1223	12531566	1628	Negative	Nekemete Town	Yes	18 to 19	Nekemte Town	Nekemte	Keso	11	5 -7	No			No			No	No	No	No	Yes	No	No	No	No	No	No	No		No	Yes	No	No	No	No				No	Never	Never	Never	Sometimes	Never	Sometimes	Sometimes	Rarely
1224	12541622	1630	Positive	Nekemete Town	Yes	14 to 15	Nekemte Town	Nekemte	Darge	10	5 -7	No			No			No	No	No	No	No	No	No	No	No	No	Yes	No		No	No	No	No	Yes	No				No	Frequently	Never	Never	Frequently	Never	Sometimes	Sometimes	Never
1225	12551640	1632	Positive	Nekemete Town	Yes	14 to 15	Nekemte Town	Nekemte	3	8	3-4	No			No			No	No	No	No	No	No	No	No	No	No	No	No											No	Sometimes	Never	Never	Never	Never	Rarely	Frequently	Never	no
1226	12551634	1633	Positive	Nekemete Town	Yes	12 to 13	Nekemte Town	Nekemte	Bakanisa kese	8	5 -7	No			Yes	At home		No	No	No	No	No	No	No	No	No	No	No	No											No	Sometimes	Rarely	Never	Sometimes	Rarely	Never	Frequently	Never
1227	12551632	1634	Positive	Nekemete Town	Yes	14 to 15	Nekemte Town	Nekemte	Burka Jato	8	3-4	No			No			No	No	Yes	No	No	No	Yes	No	No	No	Yes	No		No	Yes	No	No	No	No				No	Frequently	Never	Sometimes	Sometimes	Never	Sometimes	Sometimes	Never
1228	12551637	1635	Negative	Nekemete Town	Yes	14 to 15	Nekemte Town	Nekemte	7	8	3-4	No			No			No	No	No	No	No	No	No	No	No	No	No	No											No	Never	Never	Sometimes	Sometimes	Rarely	Sometimes	Sometimes	Never	no
1229	12551641	1636	Positive	Nekemete Town	Yes	16 to 17	Nekemte Town	Nekemte	4	7	3-4	No			No			No	No	No	No	No	No	No	No	No	No	No	No											No	Never	Never	Never	Rarely	Never	Sometimes	Sometimes	Never	no
1230	12551642	1637	Negative	Nekemete Town	Yes	14 to 15	Nekemte Town	Nekemte	5	7	8+	No			No			No	No	No	No	No	No	No	No	No	No	No	No											No	Never	Never	Never	Never	Never	Sometimes	Frequently	Never	no
1231	12551638	1638	Negative	Nekemete Town	Yes	14 to 15	Nekemte Town	Nekemte	7	7	3-4	No			No			No	No	No	No	No	No	No	No	No	No	No	No											No	Never	Never	Sometimes	Sometimes	Never	Never	Rarely	Never	no
1232	12551635	1639	Positive	Nekemete Town	Yes	12 to 13	Nekemte Town	Nekemte	Burka Jato	7	3-4	No			Yes	At social gatherings		No	No	No	No	No	No	No	No	No	No	No	No											No	Sometimes	Never	Never	Sometimes	Never	Rarely	Frequently	Never
1233	12551643	1640	Positive	Nekemete Town	Yes	12 to 13	Nekemte Town	Nekemte	7	6	5 -7	No			No			No	No	No	No	No	No	No	No	No	No	No	No											No	Sometimes	Never	Never	Never	Never	Never	Frequently	Never	no
1234	12551636	1641	Negative	Nekemete Town	Yes	12 to 13	Nekemte Town	Nekemte	Burka Jato	6	5 -7	No			No			No	No	No	No	No	No	No	No	No	No	No	No											No	Never	Never	Rarely	Sometimes	Never	Never	Rarely	Never
1235	12551633	1642	Negative	Nekemete Town	Yes	12 to 13	Nekemte Town	Nekemte	Cheleleki	6	8+	No			No			No	Yes	No	No	No	No	No	No	No	No	No	No		Yes							No		No	Never	Never	Never	Sometimes	Never	Sometimes	Never	Never
1236	12551639	1644	Negative	Nekemete Town	Yes	12 to 13	Nekemte Town	Nekemte	7	5	5 -7	No			No			No	No	No	No	No	No	No	No	No	No	No	No											No	Never	Never	Never	Sometimes	Never	Never	Never	Never	no
1237	12551644	1645	Negative	Nekemete Town	Yes	12 to 13	Nekemte Town	Nekemte	5	5	8+	No			No			No	No	No	No	No	No	No	No	No	No	No	No											No	Frequently	Never	Never	Never	Never	Sometimes	Frequently	Never	no
1238	12551645	1646	Negative	Nekemete Town	Yes	12 to 13	Nekemte Town	Nekemte	3	5	3-4	No			No			No	No	No	No	No	No	No	No	No	No	No	No											No	Never	Never	Never	Never	Never	Never	Never	Never	no
1239	12551646	1647	Negative	Nekemete Town	Yes	10 to 11	Nekemte Town	Nekemte	4	4	5 -7	No			No			No	No	No	No	No	No	No	No	No	No	No	No											No	Never	Never	Never	Never	Never	Rarely	Frequently	Never	no
1240	12551647	1648	Negative	Nekemete Town	Yes	10 to 11	Nekemte Town	Nekemte	7	4	1-2	No			No			No	No	No	No	No	No	No	No	No	No	No	No											No	Never	Never	Never	Never	Never	Never	Rarely	Never	no
1241	12541624	1649	Negative	Nekemete Town	Yes	16 to 17	Nekemte Town	Nekemte	2	11	5 -7	No			No			No	No	No	No	No	No	No	No	No	No	No	No											No	Never	Never	Never	Sometimes	Never	Sometimes	Sometimes	Rarely
1242	12541618	1650	Negative	Nekemete Town	Yes	16 to 17	Nekemte Town	Nekemte	Darge	11	5 -7	No			No			No	Yes	No	No	No	No	No	No	No	No	No	No		No	Yes	No	No	No	No				No	Frequently	Never	Never	Sometimes	Never	Rarely	Sometimes	Never
1243	12541628	1651	Negative	Nekemete Town	Yes	16 to 17	Nekemte Town	Nekemte	Darge	10	3-4	No			No			No	No	No	No	No	No	No	No	No	No	No	No											No	Never	Never	Never	Frequently	Never	Never	Never	Never	no
1244	12541625	1652	Positive	Nekemete Town	Yes	16 to 17	Nekemte Town	Nekemte	6	10	5 -7	No			No			No	No	No	No	No	No	No	No	No	No	No	No											No	Never	Never	Never	Sometimes	Sometimes	Sometimes	Frequently	Never	no
1245	12541621	1653	Positive	Nekemete Town	Yes	16 to 17	Nekemte Town	Nekemte	3	12	8+	No			No			Yes	Yes	No	No	No	No	No	No	No	No	No	No		No	No	No	No	No	No	took medication at home			No	Never	Never	Never	Sometimes	Sometimes	Sometimes	Frequently	Frequently
1246	12541623	1655	Positive	Nekemete Town	Yes	18 to 19	Nekemte Town	Nekemte	Kaso	12	5 -7	No			No			Yes	No	No	No	No	No	No	No	No	No	No	No		Yes							No		No	Never	Never	Sometimes	Sometimes	Never	Sometimes	Sometimes	Never	no
1247	12531567	1656	Negative	Nekemete Town	Yes	16 to 17	Nekemte Town	Nekemte	Bakanise kese	10	3-4	No			No			No	No	No	No	No	No	No	No	No	No	Yes	No		No	Yes	No	No	No	No				No	Never	Never	Sometimes	Sometimes	Never	Sometimes	Sometimes	Never	no
1248	12531575	1657	Positive	Nekemete Town	Yes	16 to 17	Nekemte Town	Nekemte	2	10	5 -7	No			No			No	No	No	No	No	No	No	No	No	No	No	No											No	Never	Never	Never	Never	Never	Never	Never	Never	no
1249	12531576	1660	Negative	Nekemete Town	Yes	16 to 17	Nekemte Town	Nekemte	5	10	3-4	No			No			No	No	No	No	No	No	No	No	No	No	No	No											No	Sometimes	Never	Sometimes	Frequently	Never	Sometimes	Sometimes	Never	no
1250	12531563	1661	Negative	Nekemete Town	Yes	16 to 17	Nekemte Town	Nekemte	Darge	10	1-2	No			No			No	Yes	No	No	No	No	No	No	No	No	Yes	No		No	Yes	No	No	No	No				No	Rarely	Never	Never	Sometimes	Never	Sometimes	Sometimes	Never
1251	12531577	1662	Negative	Nekemete Town	Yes	16 to 17	Nekemte Town	Nekemte	2	10	3-4	No			No			No	No	No	No	No	No	No	No	No	No	No	No											No	Never	Never	Never	Sometimes	Never	Sometimes	Sometimes	Never	no
1252	12531578	1663	Negative	Nekemete Town	Yes	16 to 17	Nekemte Town	Nekemte	2	10	3-4	No			No			No	No	No	No	No	No	No	No	No	No	No	No											No	Never	Never	Never	Sometimes	Never	Sometimes	Sometimes	Never	no
1253	12531608	1665	Positive	Nekemete Town	Yes	16 to 17	Nekemte Town	Nekemte	Bekejema	10	5 -7	No			No			No	No	No	No	No	No	No	No	No	No	No	No											No	Never	Never	Never	Sometimes	Never	Never	Never	Never	no
1254	12531579	1666	Negative	Nekemete Town	Yes	16 to 17	Nekemte Town	Nekemte	Sorga	10	5 -7	No			No			No	No	No	No	No	No	No	No	No	No	No	No											No	Sometimes	Never	Sometimes	Sometimes	Never	Never	Never	Never	no
1255	12531609	1668	Negative	Nekemete Town	Yes	16 to 17	Nekemte Town	Nekemte	Keso	10	5 -7	No			No			No	No	No	No	No	No	No	No	No	No	No	No											No	Never	Never	Never	Sometimes	Never	Never	Never	Never	no
1256	12531600	1669	Negative	Nekemete Town	Yes	16 to 17	Nekemte Town	Nekemte	Darge	10	5 -7	No			No			No	No	No	No	No	No	No	No	No	No	No	No											No	Never	Never	Sometimes	Sometimes	Never	Never	Never	Never
1257	12531580	1671	Positive	Nekemete Town	Yes	16 to 17	Nekemte Town	Nekemte	Sorga	10	5 -7	No			No			No	No	No	No	No	No	No	No	No	No	No	No											No	Never	Never	Never	Sometimes	Never	Sometimes	Sometimes	Never	no
1258	12521536	1674	Negative	Nekemete Town	Yes	12 to 13	Nekemte Town	Nekemte	3	6	5 -7	No			No			No	No	No	No	No	No	No	No	No	No	No	No											No	Never	Never	Never	Never	Never	Rarely	Rarely	Never	no
1259	12521531	1675	Negative	Nekemete Town	Yes	14 to 15	Nekemte Town	Nekemte	Cheleleki	6	3-4	No			No			No	Yes	No	No	No	No	No	No	No	No	No	No		Yes							No		No	Never	Never	Never	Sometimes	Rarely	Sometimes	Never	Never	no
1260	12531610	1676	Negative	Nekemete Town	Yes	14 to 15	Nekemte Town	Nekemte	Bekejema	10	5 -7	No			No			No	No	No	No	No	No	No	No	No	No	No	No											No	Sometimes	Never	Never	Sometimes	Never	Sometimes	Never	Never	no
1261	12521524	1679	Positive	Nekemete Town	Yes	12 to 13	Nekemte Town	Nekemte	Cheleleki	5	8+	No			No			No	Yes	No	No	No	No	No	No	No	No	No	No		No	Yes	No	No	No	No				No	Sometimes	Never	Never	Rarely	Rarely	Rarely	Sometimes	Rarely
1262	12521537	1680	Negative	Nekemete Town	Yes	10 to 11	Nekemte Town	Nekemte	3	4	3-4	No			No			No	No	No	No	No	No	No	No	No	No	No	No											No	Never	Never	Never	Never	Never	Sometimes	Never	Never	no
1263	12521558	1681	Negative	Nekemete Town	Yes	14 to 15	Nekemte Town	Nekemte	3	8	5 -7	No			No			No	No	No	No	No	No	No	No	No	No	No	No											No	Never	Never	Never	Sometimes	Rarely	Sometimes	Sometimes	Never	no
1264	12521547	1682	Negative	Nekemete Town	Yes	10 to 11	Nekemte Town	Nekemte	Cheleleki	4	5 -7	No			No			No	No	No	No	No	No	No	No	No	No	No	No											No	Rarely	Never	Never	Never	Never	Never	Rarely	Never
1265	12521552	1683	Negative	Nekemete Town	Yes	12 to 13	Nekemte Town	Nekemte	Cheleleki	4	3-4	No			No			No	No	No	No	No	No	No	No	No	No	No	No											No	Never	Never	Rarely	Sometimes	Never	Never	Never	Never	no
1266	12521538	1684	Positive	Nekemete Town	Yes	10 to 11	Nekemte Town	Nekemte	3	6	3-4	No			No			No	No	No	No	No	No	No	No	No	No	No	No											No	Sometimes	Never	Never	Never	Never	Rarely	Never	Never	no
1267	12521553	1685	Positive	Nekemete Town	Yes	12 to 13	Nekemte Town	Nekemte	Cheleleki	5	3-4	No			No			No	No	No	No	No	No	No	No	No	No	No	No											No	Never	Never	Never	Sometimes	Never	Never	Never	Never	no
1268	12521533	1686	Positive	Nekemete Town	Yes	14 to 15	Nekemte Town	Nekemte	4	8	3-4	No			No			No	No	No	No	No	No	No	No	No	No	No	No											No	Never	Never	Never	Frequently	Never	Sometimes	Never	Never	no
1269	12521539	1687	Negative	Nekemete Town	Yes	12 to 13	Nekemte Town	Nekemte	3	5	3-4	No			No			No	No	No	No	No	No	No	No	No	No	No	No											No	Sometimes	Never	Never	Never	Never	Sometimes	Never	Never	no
1270	12521548	1688	Positive	Nekemete Town	Yes	12 to 13	Nekemte Town	Nekemte	Burqa Jato	7	3-4	No			No			No	No	No	No	No	No	No	No	No	No	No	No											No	Rarely	Never	Rarely	Sometimes	Never	Never	Sometimes	Never
1271	12521530	1689	Positive	Nekemete Town	Yes	14 to 15	Nekemte Town	Nekemte	Cheleleki	8	5 -7	No			No			No	No	No	No	No	No	No	No	No	No	Yes	No		Yes							No		No	Never	Never	Rarely	Sometimes	Rarely	Sometimes	Sometimes	Never	no
1272	12531583	1690	Negative	Nekemete Town	Yes	18 to 19	Nekemte Town	Nekemte	6	11	5 -7	No			No			No	No	No	No	No	No	No	No	No	No	No	No											No	Frequently	Sometimes	Sometimes	Sometimes	Never	Sometimes	Frequently	Rarely
1273	12531591	1692	Negative	Nekemete Town	Yes	16 to 17	Nekemte Town	Nekemte	2	11	3-4	No			No			No	No	No	No	No	No	No	No	No	No	No	No											No	Never	Never	Never	Never	Never	Rarely	Never	Never	no
1274	12531564	1693	Negative	Nekemete Town	Yes	18 to 19	Nekemte Town	Nekemte	Darge	11	1-2	No			No			No	Yes	No	No	No	No	No	No	No	No	No	No		No	Yes	No	No	No	No				No	Never	Rarely	Never	Frequently	Never	Sometimes	Sometimes	Never
1275	12531584	1694	Negative	Nekemete Town	Yes	16 to 17	Nekemte Town	Nekemte	2	11	3-4	No			No			No	No	No	No	No	No	No	No	No	No	No	No											No	Never	Never	Never	Frequently	Never	Sometimes	Sometimes	Never	no
1276	12521525	1699	Negative	Nekemete Town	Yes	10 to 11	Nekemte Town	Nekemte	Cheleleki	4	5 -7	No			Yes	At social gatherings		No	Yes	No	No	No	No	No	No	No	No	Yes	No		No	Yes	No	No	No	No				Yes	Never	Never	Never	Sometimes	Never	Sometimes	Sometimes	Never
1277	12521540	1701	Negative	Nekemete Town	Yes	14 to 15	Nekemte Town	Nekemte	3	4	3-4	No			No			No	No	No	No	No	No	No	No	No	No	No	No											No	Never	Never	Never	Never	Never	Sometimes	Sometimes	Sometimes
1278	12521534	1702	Negative	Nekemete Town	Yes	10 to 11	Nekemte Town	Nekemte	3	4	3-4	No			No			No	No	No	No	No	No	No	No	No	No	No	No											No	Never	Never	Never	Sometimes	Never	Sometimes	Never	Never	no
1279	12521528	1704	Negative	Nekemete Town	Yes	14 to 15	Nekemte Town	Nekemte	Cheleleki	6	5 -7	No			No			No	No	No	No	No	No	No	No	No	No	Yes	No		No	Yes	No	No	No	No				No	Sometimes	Never	Never	Sometimes	Never	Never	Never	Never	no
1280	12521541	1705	Positive	Nekemete Town	Yes	12 to 13	Nekemte Town	Nekemte	Guto Gdda	5	5 -7	No			No			No	No	No	No	No	No	No	No	No	No	No	No											No	Never	Never	Never	Never	Never	Never	Never	Never	no
1281	12521550	1706	Negative	Nekemete Town	Yes	12 to 13	Nekemte Town	Nekemte	Cheleleki	6	5 -7	No			No			No	No	No	No	No	No	No	No	No	No	No	No											No	Never	Sometimes	Rarely	Sometimes	Never	Sometimes	Sometimes	Never
1282	12521554	1707	Positive	Nekemete Town	Yes	14 to 15	Nekemte Town	Nekemte	Cheleleki	6	8+	No			No			No	No	No	No	No	No	No	No	No	No	No	No											No	Never	Never	Never	Sometimes	Never	Rarely	Never	Never	no
1283	12521526	1708	Negative	Nekemete Town	Yes	12 to 13	Nekemte Town	Nekemte	Cheleleki	5	5 -7	No			No			No	No	No	No	No	No	No	No	No	No	Yes	No		No	Yes	No	No	No	No				No	Rarely	Never	Never	Never	Never	Never	Never	Never
1284	12521529	1709	Positive	Nekemete Town	Yes	14 to 15	Nekemte Town	Nekemte	Cheleleki	7	5 -7	No			No			No	No	No	No	No	No	No	No	No	No	Yes	No		No	Yes	No	No	Yes	No				No	Sometimes	Never	Never	Rarely	Rarely	Sometimes	Never	Never	no
1285	12521542	1711	Negative	Nekemete Town	Yes	18 to 19	Nekemte Town	Nekemte	7	7	5 -7	No			No			No	No	No	No	No	No	No	No	No	No	No	No											No	Sometimes	Never	Rarely	Never	Rarely	Rarely	Rarely	Never	no
1286	12521551	1712	Negative	Nekemete Town	Yes	14 to 15	Nekemte Town	Nekemte	Cheleleki	7	3-4	No			No			No	No	No	No	No	No	No	No	No	No	No	No											Yes	Rarely	Never	Never	Frequently	Rarely	Sometimes	Sometimes	Never
1287	12521559	1715	Negative	Nekemete Town	Yes	14 to 15	Nekemte Town	Nekemte	7	8	5 -7	No			No			No	No	No	No	No	No	No	No	No	No	No	No											No	Never	Never	Never	Sometimes	Never	Never	Sometimes	Never	no
1288	12521555	1716	Negative	Nekemete Town	Yes	16 to 17	Nekemte Town	Nekemte	Cheleleki	8	3-4	No			No			No	No	No	No	No	No	No	No	No	No	No	No											No	Sometimes	Never	Never	Never	Never	Never	Rarely	Never	no
1289	12531594	1720	Negative	Nekemete Town	Yes	14 to 15	Nekemte Town	Nekemte	6	10	5 -7	No			No			No	No	No	No	No	No	No	No	No	No	No	No											No	Never	Rarely	Rarely	Never	Never	Rarely	Rarely	Never	no
1290	12521556	1721	Positive	Nekemete Town	Yes	14 to 15	Nekemte Town	Nekemte	Cheleleki	7	8+	No			No			No	No	No	No	No	No	No	No	No	No	No	No											No	Never	Never	Never	Sometimes	Never	Sometimes	Sometimes	Never	no
1291	12521545	1722	Negative	Nekemete Town	Yes	14 to 15	Nekemte Town	Nekemte	3	7	1-2	No			No			No	No	No	No	No	No	No	No	No	No	No	No											No	Never	Never	Never	Never	Never	Never	Sometimes	Never	no
1292	12521535	1724	Negative	Nekemete Town	Yes	16 to 17	Nekemte Town	Nekemte	3	8	5 -7	No			No			No	No	No	No	No	No	No	No	No	No	No	No											No	Never	Never	Never	Sometimes	Never	Sometimes	Rarely	Never	no
1293	12521527	1725	Negative	Nekemete Town	Yes	14 to 15	Nekemte Town	Nekemte	Cheleleki	8	8+	No			No			No	Yes	No	No	Yes	No	No	No	No	No	Yes	No		No	Yes	No	No	No	No				Yes	Sometimes	Never	Rarely	Frequently	Never	Never	Rarely	Never
1294	12521557	1726	Negative	Nekemete Town	Yes	12 to 13	Nekemte Town	Nekemte	Cheleleki	6	3-4	No			No			No	No	No	No	No	No	No	No	No	No	No	No											No	Sometimes	Never	Rarely	Sometimes	Never	Sometimes	Sometimes	Never	no
1295	4140638	1761	Negative	Bale	Yes	10 to 11	Gasara	Gssera	Birbirsa	4	5 -7	No			No			No	No	No	No	No	No	No	No	No	No	No	No											No	Never	Never	Never	Never	Never	Sometimes	Sometimes	Never	no
1296	4140646	1763	Negative	Bale	Yes	10 to 11	Gasara	Gssera	Birbirsa	4	5 -7	No			No			No	No	No	No	No	No	No	No	No	No	No	No											No	Never	Never	Never	Never	Sometimes	Sometimes	Never	Never	no other things are infomed
1297	4140639	1765	Positive	Bale	Yes	16 to 17	Gasara	Gssera	Birbirsa	8	5 -7	No			No			No	No	No	No	No	No	No	No	No	No	No	No											No	Never	Never	Never	Rarely	Never	Rarely	Never	Never	No other thing
1298	4140640	1766	Positive	Bale	Yes	14 to 15	Gasara	Gssera	Birbirsa	8	5 -7	No			No			No	No	No	No	No	No	No	No	No	No	No	No											No	Never	Never	Never	Sometimes	Never	Never	Rarely	Never	No
1299	4140641	1767	Negative	Bale	Yes	16 to 17	Gasara	Gssera	Birbirsa	8	5 -7	No			No			No	No	No	No	No	No	No	No	No	No	No	No											No	Never	Never	Never	Frequently	Never	Never	Rarely	Never	no
1300	4140626	1768	Negative	Bale	Yes	16 to 17	Gasara	Gssera	Birbirsa	8	5 -7	No			No			No	No	No	No	No	No	No	No	No	No	No	No											No	Never	Never	Sometimes	Frequently	Sometimes	Sometimes	Sometimes	Frequently
1301	4140642	1769	Negative	Bale	Yes	20 to 21	Gasara	Gssera	Birbirsa	8	5 -7	No			No			No	No	No	No	No	No	No	No	No	No	No	No											No	Never	Never	Never	Frequently	Never	Rarely	Never	Never	no
1302	4140643	1772	Negative	Bale	Yes	28 to 29	Gasara	Gssera	Birbirsa	5	5 -7	No			No			No	No	No	No	No	No	No	No	No	No	No	No											No	Never	Never	Never	Sometimes	Never	Sometimes	Rarely	Sometimes
1303	4140644	1773	Negative	Bale	Yes	12 to 13	Gasara	Gssera	Birbirsa	5	8+	No			No			No	No	No	No	No	No	No	No	No	No	No	No											No	Never	Never	Rarely	Frequently	Never	Sometimes	Never	Never	no
1304	4140631	1779	Negative	Bale	Yes	12 to 13	Gasara	Gssera	Birbirsa	6	5 -7	No			No			No	No	No	No	No	No	No	No	No	No	No	No											No	Sometimes	Never	Frequently	Frequently	Sometimes	Sometimes	Never	Sometimes
1305	4140637	1785	Negative	Bale	Yes	10 to 11	Gasara	Gssera	Birbirsa	4	5 -7	No			No			No	No	No	No	No	No	No	No	No	No	No	No											No	Sometimes	Sometimes	Rarely	Sometimes	Rarely	Sometimes	Never	Sometimes
1306	4130613	1787	Negative	Bale	Yes	12 to 13	Gasara	Gssera	Gesara	7	5 -7	No			No			No	No	No	No	No	No	No	No	No	No	No	No											No	Rarely	Rarely	Sometimes	Frequently	Rarely	Frequently	Never	Sometimes
1307	4130614	1788	Negative	Bale	Yes	14 to 15	Gasara	Gssera	Gasera	7	8+	No			No			No	No	No	No	No	No	No	No	No	No	No	No											No	Rarely	Never	Sometimes	Frequently	Never	Sometimes	Never	Sometimes
1308	4130617	1789	Negative	Bale	Yes	12 to 13	Gasara	Gssera	Gasera Towen	7	3-4	No			No			No	No	No	No	No	No	No	No	No	No	No	No											No	Never	Never	Never	Sometimes	Never	Rarely	Never	Never	no
1309	4130612	1790	Positive	Bale	Yes	14 to 15	Gasara	Gssera	Gesara	6	5 -7	No			No			No	No	No	No	No	No	No	No	No	No	No	No											No	Sometimes	Never	Sometimes	Frequently	Rarely	Sometimes	Rarely	Sometimes
1310	4130619	1791	Positive	Bale	Yes	12 to 13	Gasara	Gssera	Gasera Towen	7	8+	No			No			No	No	No	No	No	No	No	No	No	No	No	No											No	Never	Never	Never	Never	Never	Never	Never	Sometimes
1311	4130615	1792	Negative	Bale	Yes	12 to 13	Gasara	Gssera	Gasera	5	3-4	No			No			No	No	No	No	No	No	No	No	No	No	No	No											No	Rarely	Rarely	Sometimes	Frequently	Rarely	Sometimes	Never	Sometimes
1312	4130620	1793	Positive	Bale	Yes	12 to 13	Gasara	Gssera	Gasera Towen	7	5 -7	No			No			No	No	No	No	No	No	No	No	No	No	No	No											No	Never	Never	Never	Sometimes	Never	Never	Never	Never	no
1313	4130621	1794	Negative	Bale	Yes	14 to 15	Gasara	Gssera	Gasera Towen	7	5 -7	No			No			No	No	No	No	No	No	No	No	No	No	No	No											No	Never	Never	Never	Never	Never	Rarely	Never	Never	no
1314	4130622	1795	Negative	Bale	Yes	12 to 13	Gasara	Gssera	Gasera Towen	7	5 -7	No			No			No	No	No	No	No	No	No	No	No	No	No	No											No	Never	Never	Never	Rarely	Rarely	Sometimes	Rarely	Never	no
1315	4130616	1796	Positive	Bale	Yes	14 to 15	Gasara	Gssera	Gesara	4	5 -7	No			No			No	No	No	No	No	No	No	No	No	No	No	No											No	Rarely	Never	Sometimes	Frequently	Rarely	Rarely	Never	Sometimes
1316	4160665	1799	Negative	Bale	Yes	16 to 17	Gasara	Gssera	Nake Negewo	10	3-4	No			No			No	No	No	No	No	No	No	No	No	No	No	No											No	Rarely	Rarely	Rarely	Sometimes	Never	Sometimes	Rarely	Never	no other thing
1317	4160649	1803	Positive	Bale	Yes	16 to 17	Gasara	Gssera	Nake Nagawo	10	5 -7	No			No			No	No	No	No	No	No	No	No	No	No	No	No											No	Rarely	Never	Rarely	Sometimes	Rarely	Rarely	Never	Sometimes
1318	4160658	1804	Positive	Bale	Yes	18 to 19	Gasara	Gssera	Naqe Negewo	12	8+	No			No			No	No	No	No	No	No	No	No	No	No	No	No											No	Never	Never	Never	Rarely	Never	Rarely	Rarely	Never	no
1319	4160659	1808	Negative	Bale	Yes	16 to 17	Gasara	Gssera	Nake Negewo	11	8+	No			No			No	No	No	No	No	No	No	No	No	No	No	No											No	Never	Never	Never	Sometimes	Never	Sometimes	Rarely	Never	no
1320	4160660	1811	Negative	Bale	Yes	18 to 19	Gasara	Gssera	Nake Negewo	11	3-4	No			No			No	No	No	No	No	No	No	No	No	No	No	No											No	Never	Never	Rarely	Never	Never	Sometimes	Sometimes	Never	no
1321	4160661	1813	Negative	Bale	Yes	20 to 21	Gasara	Gssera	Nake negewo	11	5 -7	No			No			No	No	No	No	No	No	No	No	No	No	No	No											No	Never	Never	Never	Frequently	Sometimes	Rarely	Sometimes	Never	no
1322	4160664	1818	Positive	Bale	Yes	20 to 21	Gasara	Gssera	Nake Negewo	12	3-4	No			No			No	No	No	No	No	No	No	No	No	No	No	No											No	Never	Never	Never	Sometimes	Never	Never	Never	Never	no
1323	4170675	1820	Negative	Bale	Yes	16 to 17	Gasara	Gssera	Danbal	10	3-4	No			No			No	No	No	No	No	No	No	No	No	No	No	No											No	Rarely	Never	Sometimes	Frequently	Rarely	Sometimes	Never	Sometimes
1324	4170676	1821	Positive	Bale	Yes	16 to 17	Gasara	Gssera	Danbal	10	3-4	No			No			No	No	No	No	No	No	No	No	No	No	No	No											No	Rarely	Never	Sometimes	Sometimes	Rarely	Sometimes	Never	Sometimes
1325	4170677	1823	Negative	Bale	Yes	18 to 19	Gasara	Gssera	Danbal	10	8+	No			No			No	No	No	No	No	No	No	No	No	No	No	No											No	Rarely	Never	Sometimes	Sometimes	Rarely	Sometimes	Never	Rarely
1326	4170684	1825	Negative	Bale	Yes	16 to 17	Gasara	Gssera	Dembel	10	8+	No			No			No	No	No	No	No	No	No	No	No	No	No	No											No	Never	Never	Never	Sometimes	Never	Sometimes	Sometimes	Never	no
1327	4170671	1826	Negative	Bale	Yes	18 to 19	Gasara	Gssera	Danbal	10	3-4	No			No			No	No	No	No	No	No	No	No	No	No	No	No											No	Sometimes	Never	Sometimes	Rarely	Rarely	Sometimes	Never	Sometimes
1328	4170672	1827	Negative	Bale	Yes	16 to 17	Gasara	Gssera	Danbal	9	3-4	No			No			No	No	No	No	No	No	No	No	No	No	No	No											No	Sometimes	Never	Sometimes	Frequently	Rarely	Sometimes	Never	Sometimes
1329	4170678	1829	Negative	Bale	Yes	16 to 17	Gasara	Gssera	Danbal	9	5 -7	No			No			No	No	No	No	No	No	No	No	No	No	No	No											No	Rarely	Never	Sometimes	Sometimes	Rarely	Sometimes	Never	Sometimes
1330	4170679	1830	Negative	Bale	Yes	16 to 17	Gasara	Gssera	Danbal	11	5 -7	No			No			No	No	No	No	No	No	No	No	No	No	No	No											No	Sometimes	Sometimes	Sometimes	Sometimes	Sometimes	Sometimes	Rarely	Sometimes
1331	4170680	1833	Negative	Bale	Yes	20 to 21	Gasara	Gssera	Danbal	9	8+	No			No			No	No	No	No	No	No	No	No	No	No	No	No											No	Rarely	Never	Rarely	Frequently	Rarely	Sometimes	Never	Rarely
1332	4170674	1835	Negative	Bale	Yes	16 to 17	Gasara	Gssera	Danbal	11	5 -7	No			No			No	No	No	No	No	No	No	No	No	No	No	No											No	Rarely	Never	Rarely	Sometimes	Rarely	Sometimes	Never	Sometimes
1333	4170690	1840	Positive	Bale	Yes	18 to 19	Gasara	Gssera	Dembel	10	8+	No			No			No	No	No	No	No	No	No	No	No	No	No	No											No	Never	Never	Never	Frequently	Never	Sometimes	Sometimes	Never	no
1334	14631956	1933	Negative	West Shewa	Yes	18 to 19	Ada'a Barga	Ada'a Barga	Muger 01	11	1-2	No			No			No	No	No	No	No	No	No	No	No	No	No	No											No	Sometimes	Rarely	Never	Rarely	Never	Sometimes	Sometimes	Rarely
1335	14631970	1936	Negative	West Shewa	Yes	18 to 19	Ada'a Barga	Ada'a Barga	Reji 01	11	3-4	No			No			No	No	No	No	No	No	No	No	No	No	No	No											No	Never	Never	Never	Never	Never	Sometimes	Sometimes	Never
1336	14631971	1941	Positive	West Shewa	Yes	18 to 19	Ada'a Barga	Ada'a Barga	ula gora	10	5 -7	No			No			No	No	No	No	No	No	No	No	No	No	No	No											No	Never	Rarely	Never	Frequently	Never	Sometimes	Sometimes	Never
1337	14631957	1942	Negative	West Shewa	Yes	16 to 17	Ada'a Barga	Ada'a Barga	Mugar 01	10	8+	No			No			No	No	No	No	No	No	No	No	No	No	No	No											No	Never	Never	Never	Sometimes	Never	Sometimes	Sometimes	Never
1338	14631973	1944	Positive	West Shewa	Yes	18 to 19	Ada'a Barga	Ada'a Barga	Reji 01	10	5 -7	No			No			No	No	No	No	No	No	No	No	No	No	No	No											No	Rarely	Rarely	Rarely	Never	Never	Sometimes	Sometimes	Rarely
1339	14631961	1946	Negative	West Shewa	Yes	18 to 19	Ada'a Barga	Ada'a Barga	Mugar 01	10	8+	No			No			No	No	No	No	No	No	No	No	No	No	No	No											No	Never	Never	Rarely	Sometimes	Never	Sometimes	Sometimes	Rarely
1340	14631942	1952	Negative	West Shewa	Yes	16 to 17	Ada'a Barga	Ada'a Barga	Reji 01	10	5 -7	No			No			No	No	No	No	No	No	No	No	No	No	No	No											No	Never	Rarely	Never	Never	Never	Sometimes	Rarely	Never
1341	14631945	1964	Negative	West Shewa	Yes	16 to 17	Ada'a Barga	Ada'a Barga	Tuli Desse	10	5 -7	No			No			No	No	No	No	No	No	No	No	No	No	No	No											No	Rarely	Rarely	Rarely	Rarely	Never	Sometimes	Sometimes	Never
1342	14631954	1965	Negative	West Shewa	Yes	18 to 19	Ada'a Barga	Ada'a Barga	Reejjii 01	10	3-4	No			No			No	No	No	No	No	No	No	No	No	No	No	No											No	Rarely	Rarely	Rarely	Sometimes	Never	Sometimes	Sometimes	Rarely
1343	14631946	1966	Negative	West Shewa	Yes	18 to 19	Ada'a Barga	Ada'a Barga	Reji 01	10	5 -7	No			No			No	No	No	No	No	No	No	No	No	No	No	No											No	Rarely	Rarely	Never	Never	Never	Never	Never	Never
1344	14631955	1968	Positive	West Shewa	Yes	16 to 17	Ada'a Barga	Ada'a Barga	Reejjii 01	10	3-4	No			No			No	No	No	No	No	No	No	No	No	No	No	No											No	Never	Rarely	Sometimes	Sometimes	Never	Rarely	Rarely	Rarely
1345	14631947	1969	Negative	West Shewa	Yes	16 to 17	Ada'a Barga	Ada'a Barga	Reji 01	10	5 -7	No			No			No	No	No	No	No	No	No	No	No	No	No	No											No	Never	Never	Never	Never	Never	Never	Never	Never
1346	14611894	1977	Negative	West Shewa	Yes	16 to 17	Ada'a Barga	Ada'a Barga	Mugar 01	10	8+	No			No			No	Yes	No	No	No	No	No	No	No	No	No	No		No	Yes	No	No	No	No				No	Frequently	Rarely	Rarely	Sometimes	Rarely	Never	Sometimes	Never
1347	14611904	1978	Negative	West Shewa	Yes	16 to 17	Ada'a Barga	Ada'a Barga	Reji 01	10	5 -7	No			No			No	No	No	No	No	No	No	No	No	No	No	No											No	Rarely	Never	Rarely	Never	Never	Rarely	Frequently	Never
1348	14611882	1979	Negative	West Shewa	Yes	16 to 17	Ada'a Barga	Ada'a Barga	Reejjii 01	10	5 -7	No			No			No	No	No	No	No	No	No	No	No	No	No	No											No	Never	Never	Never	Sometimes	Sometimes	Sometimes	Rarely	Rarely
1349	14611892	1980	Positive	West Shewa	Yes	14 to 15	Ada'a Barga	Ada'a Barga	Mugar 01	10	5 -7	No			No			No	Yes	No	No	No	No	No	No	No	No	No	No		No	Yes	No	No	No	No				No	Sometimes	Rarely	Rarely	Sometimes	Rarely	Rarely	Sometimes	Rarely
1350	14611884	1981	Negative	West Shewa	Yes	18 to 19	Ada'a Barga	Ada'a Barga	Reejjii 01	10	3-4	No			No			No	No	No	No	No	No	No	No	No	No	No	No											No	Sometimes	Rarely	Rarely	Sometimes	Rarely	Sometimes	Sometimes	Rarely
1351	14611905	1982	Negative	West Shewa	Yes	16 to 17	Ada'a Barga	Ada'a Barga	chancho biratte	10	5 -7	No			No			No	No	No	No	No	No	No	No	No	No	No	No											No	Never	Never	Never	Never	Never	Never	Frequently	Never
1352	14611897	1983	Positive	West Shewa	Yes	16 to 17	Ada'a Barga	Ada'a Barga	Mugar 01	10	5 -7	No			No			No	No	No	No	No	No	No	No	No	No	No	No											No	Never	Never	Rarely	Sometimes	Never	Rarely	Sometimes	Never
1353	14611885	1984	Positive	West Shewa	Yes	18 to 19	Ada'a Barga	Ada'a Barga	Reejjii 01	10	5 -7	No			No			No	No	No	No	No	No	No	No	No	No	No	No											No	Rarely	Rarely	Sometimes	Sometimes	Never	Sometimes	Sometimes	Rarely
1354	14611899	1985	Positive	West Shewa	Yes	16 to 17	Ada'a Barga	Ada'a Barga	Mugar 01	10	3-4	No			No			No	No	No	No	No	No	No	No	No	No	No	No											No	Never	Never	Rarely	Sometimes	Rarely	Sometimes	Sometimes	Never
1355	14611906	1986	Negative	West Shewa	Yes	16 to 17	Ada'a Barga	Ada'a Barga	Reji mokoda	10	3-4	No			No			No	No	No	No	No	No	No	No	No	No	No	No											No	Sometimes	Sometimes	Sometimes	Never	Never	Never	Rarely	Never
1356	14611895	1987	Negative	West Shewa	Yes	16 to 17	Ada'a Barga	Ada'a Barga	Mugar 01	10	3-4	No			No			No	Yes	No	No	No	No	No	No	No	No	No	No		No	Yes	No	No	No	No				No	Sometimes	Never	Rarely	Sometimes	Never	Rarely	Never	Never
1357	14611907	1988	Negative	West Shewa	Yes	16 to 17	Ada'a Barga	Ada'a Barga	Reji 01	10	5 -7	No			No			No	No	No	No	No	No	No	No	No	No	No	No											No	Sometimes	Never	Never	Never	Never	Never	Frequently	Never
1358	14611886	1989	Positive	West Shewa	Yes	16 to 17	Ada'a Barga	Ada'a Barga	Reejjii 01	11	3-4	No			No			No	No	No	No	No	No	No	No	No	No	No	No											No	Sometimes	Never	Never	Sometimes	Never	Sometimes	Sometimes	Rarely
1359	14611872	1991	Negative	West Shewa	Yes	16 to 17	Ada'a Barga	Ada'a Barga	Muger Community	11	5 -7	No			No			No	Yes	No	No	No	No	No	No	No	No	Yes	No		No	Yes	No	No	No	No				No	Never	Never	Never	Never	Never	Never	Never	Never
1360	14611911	1992	Negative	West Shewa	Yes	16 to 17	Ada'a Barga	Ada'a Barga	Reji Mokoda	10	5 -7	No			No			No	No	No	No	No	No	No	No	No	No	No	No											No	Sometimes	Never	Never	Never	Never	Frequently	Sometimes	Never
1361	14611875	1994	Negative	West Shewa	Yes	16 to 17	Ada'a Barga	Ada'a Barga	Muger Mekoda	11	3-4	No			No			No	No	No	No	No	No	No	No	No	No	No	No											No	Sometimes	Never	Rarely	Never	Rarely	Never	Never	Never
1362	14611908	1995	Negative	West Shewa	Yes	16 to 17	Ada'a Barga	Ada'a Barga	Reji Mokoda	10	5 -7	No			No			No	No	No	No	No	No	No	No	No	No	No	No											No	Sometimes	Never	Never	Never	Never	Never	Sometimes	Never
1363	14611900	1997	Negative	West Shewa	Yes	16 to 17	Ada'a Barga	Ada'a Barga	Mugar 01	11	3-4	No			No			No	No	No	No	No	No	No	No	No	No	No	No											No	Sometimes	Rarely	Rarely	Sometimes	Never	Rarely	Frequently	Rarely
1364	14611888	1999	Negative	West Shewa	Yes	16 to 17	Ada'a Barga	Ada'a Barga	Reejjii 01	11	3-4	No			No			No	No	No	No	No	No	No	No	No	No	No	No											No	Sometimes	Never	Rarely	Sometimes	Never	Rarely	Sometimes	Rarely
1365	14611901	2000	Negative	West Shewa	Yes	16 to 17	Ada'a Barga	Ada'a Barga	Mugar 01	11	3-4	No			No			No	No	No	No	No	No	No	No	No	No	No	No											No	Sometimes	Never	Never	Sometimes	Never	Never	Sometimes	Never
1366	14611873	2001	Negative	West Shewa	Yes	18 to 19	Ada'a Barga	Ada'a Barga	Muger Community	10	5 -7	No			No			No	Yes	No	No	No	Yes	No	No	No	No	No	No		No	Yes	No	No	No	No				No	Never	Rarely	Rarely	Never	Rarely	Rarely	Rarely	Never
1367	14611889	2002	Positive	West Shewa	Yes	14 to 15	Ada'a Barga	Ada'a Barga	Reejjii 01	11	5 -7	No			No			No	No	No	No	No	No	No	No	No	No	No	No											No	Sometimes	Sometimes	Rarely	Sometimes	Never	Never	Never	Rarely
1368	14611902	2003	Positive	West Shewa	Yes	16 to 17	Ada'a Barga	Ada'a Barga	Mugar 01	11	5 -7	No			No			No	No	No	No	No	No	No	No	No	No	No	No											No	Never	Rarely	Rarely	Sometimes	Rarely	Sometimes	Rarely	Never
1369	14611874	2005	Negative	West Shewa	Yes	16 to 17	Ada'a Barga	Ada'a Barga	Muger Community	10	5 -7	No			No			No	No	No	No	No	Yes	No	No	No	No	No	No		Yes							No		No	Never	Never	Never	Never	Rarely	Rarely	Rarely	Never
1370	14611910	2007	Positive	West Shewa	Yes	14 to 15	Ada'a Barga	Ada'a Barga	Reji Mokoda	11	5 -7	No			No			No	No	No	No	No	No	No	No	No	No	No	No											No	Rarely	Never	Never	Sometimes	Never	Never	Sometimes	Sometimes
1371	14611881	2015	Negative	West Shewa	Yes	18 to 19	Ada'a Barga	Ada'a Barga	Ulagora	12	5 -7	No			No			No	No	No	No	No	No	No	No	No	No	No	No											No	Never	Never	Never	Never	Rarely	Sometimes	Rarely	Never
1372	14621917	2017	Negative	West Shewa	Yes	14 to 15	Ada'a Barga	Ada'a Barga	Reji 01	5	5 -7	No			No			No	Yes	No	No	No	No	No	No	No	No	Yes	No		Yes							No		No	Never	Never	Rarely	Rarely	Rarely	Never	Never	Never
1373	14621931	2018	Negative	West Shewa	Yes	14 to 15	Ada'a Barga	Ada'a Barga	Reji 01	7	3-4	No			No			No	No	No	No	No	No	No	No	No	No	No	No											No	Sometimes	Never	Rarely	Sometimes	Never	Never	Never	Never
1374	14621920	2020	Positive	West Shewa	Yes	14 to 15	Ada'a Barga	Ada'a Barga	Reejjii 01	5	3-4	No			No			No	No	No	No	No	No	No	No	No	No	No	No											No	Sometimes	Sometimes	Rarely	Sometimes	Never	Never	Never	Rarely
1375	14621928	2021	Positive	West Shewa	Yes	12 to 13	Ada'a Barga	Ada'a Barga	Rejji Mokoda	5	3-4	No			No			No	No	No	No	No	No	No	No	No	No	No	No											No	Never	Never	Never	Rarely	Never	Sometimes	Sometimes	Never
1376	14621915	2022	Negative	West Shewa	Yes	14 to 15	Ada'a Barga	Ada'a Barga	Reji Mekoda	5	5 -7	No			No			No	No	No	No	No	No	No	No	No	No	No	No											No	Never	Never	Never	Never	Never	Rarely	Sometimes	Never
1377	14621914	2025	Negative	West Shewa	Yes	16 to 17	Ada'a Barga	Ada'a Barga	Reji 01	6	3-4	No			No			No	Yes	No	No	No	No	No	No	No	No	Yes	No		No	Yes	No	No	No	No				No	Never	Rarely	Never	Never	Never	Sometimes	Never	Never
1378	14621922	2026	Negative	West Shewa	Yes	14 to 15	Ada'a Barga	Ada'a Barga	Reejjii 01	6	3-4	No			No			No	No	No	No	No	No	No	No	No	No	No	No											No	Sometimes	Never	Never	Sometimes	Never	Sometimes	Sometimes	Rarely
1379	14621919	2028	Negative	West Shewa	Yes	16 to 17	Ada'a Barga	Ada'a Barga	Reejjii 01	7	8+	No			No			No	No	No	No	No	No	No	No	No	No	No	No											No	Rarely	Never	Never	Sometimes	Never	Rarely	Never	Rarely
1380	14621936	2033	Negative	West Shewa	Yes	14 to 15	Ada'a Barga	Ada'a Barga	Reji Mokoda	7	5 -7	No			No			No	No	No	No	No	No	No	No	No	No	No	No											No	Sometimes	Never	Rarely	Never	Never	Sometimes	Never	Never
1381	14621924	2035	Negative	West Shewa	Yes	14 to 15	Ada'a Barga	Ada'a Barga	Reji 01	8	5 -7	No			No			No	No	No	No	No	No	No	No	No	No	No	No											No	Sometimes	Rarely	Never	Sometimes	Rarely	Rarely	Sometimes	Rarely
1382	14601869	2041	Positive	West Shewa	Yes	14 to 15	Ada'a Barga	Ada'a Barga	Enchini 01	6	5 -7	No			No			No	Yes	No	No	No	No	No	No	No	No	No	No		No	Yes	No	No	No	No				No	Sometimes	Never	Never	Rarely	Never	Rarely	Never	Never
1383	14601868	2042	Negative	West Shewa	Yes	12 to 13	Ada'a Barga	Ada'a Barga	Enchini 01	7	1-2	No			No			No	No	No	No	No	No	No	No	No	No	No	No											No	Never	Never	Never	Never	Rarely	Never	Sometimes	Rarely
1384	14601871	2043	Negative	West Shewa	Yes	10 to 11	Ada'a Barga	Ada'a Barga	Enchini 01	5	5 -7	No			No			No	No	No	No	No	No	No	No	No	No	No	No											No	Sometimes	Never	Never	Rarely	Never	Never	Never	Never
1385	14601870	2045	Negative	West Shewa	Yes	12 to 13	Ada'a Barga	Ada'a Barga	Enchini 01	6	3-4	No			No			No	Yes	No	No	No	No	No	No	No	No	No	No		No	Yes	No	No	No	No				No	Rarely	Never	Never	Sometimes	Never	Never	Rarely	Never
1386	10421263	2119	Negative	FZOSZ	Yes	16 to 17	Sululta Woreda	Sululta woreda	1	11	5 -7	No			No			No	No	No	No	No	No	No	No	No	No	No	No											No	Never	Never	Never	Never	Never	Never	Never	Never	no sign
1387	10421233	2120	Negative	FZOSZ	Yes	18 to 19	Sululta Woreda	Sululta woreda	1	11	5 -7	No			No			No	No	No	No	No	No	No	No	No	No	No	Yes	no	No	No	No	No	No	No	no			No	Never	Never	Never	Never	Never	Never	Never	Never	no
1388	10421257	2126	Negative	FZOSZ	Yes	18 to 19	Sululta Woreda	Sululta woreda	1	10	1-2	No			No			No	No	No	No	No	No	No	No	No	No	No	No											No	Rarely	Rarely	Sometimes	Sometimes	Rarely	Rarely	Rarely	Never	no sign
1389	10421250	2128	Positive	FZOSZ	Yes	16 to 17	Sululta Woreda	Sululta woreda	1	11	5 -7	No			No			No	No	No	No	No	No	No	No	No	No	No	No											No	Never	Never	Never	Never	Never	Never	Never	Never	no
1390	10421251	2130	Negative	FZOSZ	Yes	18 to 19	Sululta Woreda	Sululta woreda	1	10	3-4	No			No			No	No	No	No	No	No	No	No	No	No	No	No											No	Never	Never	Never	Never	Never	Never	Never	Never	no sign
1391	10421252	2131	Negative	FZOSZ	Yes	18 to 19	Sululta Woreda	Sululta woreda	1	10	3-4	No			No			No	No	No	No	No	No	No	No	No	No	No	No											No	Never	Never	Never	Never	Never	Never	Never	Never	no
1392	10411227	2140	Positive	FZOSZ	Yes	12 to 13	Sululta Woreda	Sululta woreda	2	8	5 -7	No			No			No	No	No	No	No	No	No	No	No	No	No	Yes	no sign	No	No	No	No	No	No	no sign			No	Never	Never	Never	Never	Never	Never	Never	Never	no sign
1393	10411229	2145	Negative	FZOSZ	Yes	12 to 13	Sululta Woreda	Sululta woreda	3	5	3-4	No			No			No	No	No	No	No	No	No	No	No	No	No	No											No	Never	Never	Never	Never	Never	Never	Never	Never	no sign
1394	10411228	2146	Negative	FZOSZ	Yes	12 to 13	Sululta Woreda	Sululta woreda	2	5	5 -7	No			No			No	No	No	No	No	No	No	No	No	No	No	Yes	no sign	No	No	No	No	No	No	no sign			No	Never	Never	Never	Never	Never	Never	Never	Never	no sign
1395	10451282	2148	Negative	FZOSZ	Yes	16 to 17	Sululta Woreda	Sululta woreda	moye Gajo	6	5 -7	No			No			No	No	No	No	No	No	No	No	No	No	No	Yes	no sign	No	No	No	No	No	No	b/c no sick			No	Never	Never	Never	Never	Never	Never	Never	Never	no sign
1396	10451283	2149	Positive	FZOSZ	Yes	14 to 15	Sululta Woreda	Sululta woreda	moye gajo	6	5 -7	No			No			No	No	No	No	No	No	No	No	No	No	No	Yes	no sign	No	No	No	No	No	No	no sick			No	Never	Never	Never	Never	Never	Never	Never	Never	no sign
1397	10451286	2152	Negative	FZOSZ	Yes	14 to 15	Sululta Woreda	Sululta woreda	laga xaama	6	5 -7	No			No			No	No	No	No	No	No	No	No	No	No	No	Yes	no sign	No	No	No	No	No	No	no sick			No	Never	Never	Never	Never	Never	Never	Never	Never	no sign
1398	10451288	2155	Negative	FZOSZ	Yes	14 to 15	Sululta Woreda	Sululta woreda	moye gajo	6	3-4	No			No			No	No	No	No	No	No	No	No	No	No	No	Yes	no sign	No	No	No	No	No	No	no sick			No	Never	Never	Never	Never	Never	Never	Never	Never	no sign
1399	10451291	2158	Negative	FZOSZ	Yes	14 to 15	Sululta Woreda	Sululta woreda	moye gajo	8	5 -7	No			No			No	No	No	No	No	No	No	No	No	No	No	Yes	no sign	No	No	No	No	No	No	no sick			No	Never	Never	Never	Never	Never	Never	Never	Never	no sign
1400	10451292	2159	Negative	FZOSZ	Yes	16 to 17	Sululta Woreda	Sululta woreda	Boqu Golba	8	5 -7	No			No			No	No	No	No	No	No	No	No	No	No	No	Yes	no sign	No	No	No	No	No	No	ni sick			No	Never	Never	Never	Never	Never	Never	Never	Never	no sign
1401	10451317	2161	Negative	FZOSZ	Yes	12 to 13	Sululta Woreda	Sululta woreda	moye gajo	8	8+	No			No			No	No	No	No	No	No	No	No	No	No	No	No											No	Never	Never	Never	Never	Never	Never	Never	Never	no sign
1402	10451314	2162	Negative	FZOSZ	Yes	14 to 15	Sululta Woreda	Sululta woreda	moye gajo	8	5 -7	No			No			No	No	No	No	No	No	No	No	No	No	No	Yes	no sign	No	No	No	No	No	No	no			No	Never	Never	Never	Never	Never	Never	Never	Never	no sign
1403	10451294	2164	Negative	FZOSZ	Yes	16 to 17	Sululta Woreda	Sululta woreda	Boqu Golba	6	5 -7	No			No			No	No	No	No	No	No	No	No	No	No	No	Yes	no sign	No	No	No	No	No	No	no sick			No	Never	Never	Never	Never	Never	Never	Never	Never	no sign
1404	10451296	2166	Negative	FZOSZ	Yes	14 to 15	Sululta Woreda	Sululta woreda	Boqu Golba	8	5 -7	No			No			No	No	No	No	No	No	No	No	No	No	No	Yes	no sign	No	No	No	No	No	No	no sick			No	Never	Never	Never	Never	Never	Never	Never	Never	no sign
1405	10451297	2167	Negative	FZOSZ	Yes	14 to 15	Sululta Woreda	Sululta woreda	moye gajo	8	5 -7	No			No			No	No	No	No	No	No	No	No	No	No	No	Yes	no sign	No	No	No	No	No	No	no sick			No	Never	Never	Never	Never	Never	Never	Never	Never	no sign
1406	10451298	2168	Negative	FZOSZ	Yes	14 to 15	Sululta Woreda	Sululta woreda	Moye Gajo	8	3-4	No			No			No	No	No	No	No	No	No	No	No	No	No	Yes	no sign	No	No	No	No	No	No	no sick			No	Never	Never	Never	Never	Never	Never	Never	Never	no sign
1407	10451299	2169	Negative	FZOSZ	Yes	14 to 15	Sululta Woreda	Sululta woreda	laga xaamo	8	5 -7	No			No			No	No	No	No	No	No	No	No	No	No	No	Yes	no sign	No	No	No	No	No	No	no sick			No	Never	Never	Never	Never	Never	Never	Never	Never	no sign
1408	10451304	2175	Negative	FZOSZ	Yes	16 to 17	Sululta Woreda	Sululta woreda	Moye Gajo	5	5 -7	No			No			No	No	No	No	No	No	No	No	No	No	No	Yes	no sign	No	No	No	No	No	No	no sick			No	Never	Never	Never	Never	Never	Never	Never	Never	no sign
1409	10451305	2177	Negative	FZOSZ	Yes	14 to 15	Sululta Woreda	Sululta woreda	Moye Gajo	5	3-4	No			No			No	No	No	No	No	No	No	No	No	No	No	Yes	no sign	No	No	No	No	No	No	no sick			No	Never	Never	Never	Never	Never	Never	Never	Never	no sign
1410	10451279	2178	Negative	FZOSZ	Yes	12 to 13	Sululta Woreda	Sululta woreda	Moye Gajo	5	5 -7	No			No			No	No	No	No	No	No	No	No	No	No	No	Yes	no sign	No	No	No	No	No	No	no sick			No	Never	Never	Never	Never	Never	Never	Never	Never	no sign
1411	10451318	2180	Negative	FZOSZ	Yes	12 to 13	Sululta Woreda	Sululta woreda	moye Gajo	5	5 -7	No			No			No	No	No	No	No	No	No	No	No	No	No	Yes	no sign	No	No	No	No	No	No	no sick			No	Never	Never	Never	Never	Never	Never	Never	Never	no sign
1412	10451307	2181	Positive	FZOSZ	Yes	18 to 19	Sululta Woreda	Sululta woreda	Moye Gajoo	7	3-4	No			No			No	No	No	No	No	No	No	No	No	No	No	Yes	no sign	No	No	No	No	No	No	no sick			No	Never	Never	Never	Never	Never	Never	Never	Never	nosign
1413	10451308	2183	Negative	FZOSZ	Yes	14 to 15	Sululta Woreda	Sululta woreda	moye gajo	7	5 -7	No			No			No	No	No	No	No	No	No	No	No	No	No	Yes	no sign	No	No	No	No	No	No	no sick			No	Never	Never	Never	Never	Never	Never	Never	Never	no ign
1414	10451281	2184	Negative	FZOSZ	Yes	12 to 13	Sululta Woreda	Sululta woreda	moye gajo	7	5 -7	No			No			No	No	No	No	No	No	No	No	No	No	No	Yes	no sign	No	No	No	No	No	No	no sick			No	Never	Never	Never	Never	Never	Never	Never	Never	no sign
1415	10451309	2185	Negative	FZOSZ	Yes	14 to 15	Sululta Woreda	Sululta woreda	Moyee Gajo	7	5 -7	No			No			No	No	No	No	No	No	No	No	No	No	No	Yes	no sign	No	No	No	No	No	No	no sick			No	Never	Never	Never	Never	Never	Never	Never	Never	no sign
1416	10451311	2187	Negative	FZOSZ	Yes	14 to 15	Sululta Woreda	Sululta woreda	Moye Gajo	7	8+	No			No			No	No	No	No	No	No	No	No	No	No	No	Yes	no sign	No	No	No	No	No	No	mo sick			No	Never	Never	Never	Never	Never	Never	Never	Never	no sign
1417	10411231	2191	Positive	FZOSZ	Yes	12 to 13	Sululta Woreda	Sululta woreda	2	7	5 -7	No			No			No	No	No	No	No	No	No	No	No	No	No	No											No	Never	Never	Never	Never	Never	Never	Never	Never	no sign
1418	10431268	2192	Negative	FZOSZ	Yes	20 to 21	Sululta Woreda	Sululta woreda	G/Guutoo	10	5 -7	No			No			No	No	No	No	No	No	No	No	No	No	No	No											No	Never	Never	Never	Never	Never	Never	Never	Never	no sign
1419	10431267	2194	Positive	FZOSZ	Yes	18 to 19	Sululta Woreda	Sululta woreda	gorfo	10	5 -7	No			No			No	No	No	No	No	No	No	No	No	No	No	No											No	Never	Never	Never	Never	Never	Never	Never	Never	no sign
1420	10431269	2195	Negative	FZOSZ	Yes	18 to 19	Sululta Woreda	Sululta woreda	gorfo	10	5 -7	No			No			No	No	No	No	No	No	No	No	No	No	No	No											No	Never	Never	Never	Never	Never	Never	Never	Never	no sign
1421	10431270	2196	Negative	FZOSZ	Yes	18 to 19	Sululta Woreda	Sululta woreda	gotfo	10	5 -7	No			No			No	No	No	No	No	No	No	No	No	No	No	No											No	Never	Never	Never	Never	Never	Never	Never	Never	no sign
1422	10431271	2197	Negative	FZOSZ	Yes	16 to 17	Sululta Woreda	Sululta woreda	gorfo	10	5 -7	No			No			No	No	No	No	No	No	No	No	No	No	No	No											No	Never	Rarely	Rarely	Sometimes	Rarely	Rarely	Rarely	Rarely
1423	10431272	2198	Negative	FZOSZ	Yes	16 to 17	Sululta Woreda	Sululta woreda	gorfo	10	5 -7	No			No			No	No	No	No	No	No	No	No	No	No	No	No											No	Never	Never	Never	Never	Never	Never	Never	Never	no sign
1424	10431274	2200	Negative	FZOSZ	Yes	18 to 19	Sululta Woreda	Sululta woreda	gorfo	12	8+	No			No			No	No	No	No	No	No	No	No	No	No	No	No											No	Sometimes	Rarely	Rarely	Rarely	Rarely	Rarely	Rarely	Rarely
1425	10431275	2201	Negative	FZOSZ	Yes	18 to 19	Sululta Woreda	Sululta woreda	gorfo	12	8+	No			No			No	No	No	No	No	No	No	No	No	No	No	No											No	Rarely	Rarely	Rarely	Rarely	Rarely	Rarely	Rarely	Rarely
1426	10431276	2202	Negative	FZOSZ	Yes	18 to 19	Sululta Woreda	Sululta woreda	gorfo	12	3-4	No			No			No	No	No	No	No	No	No	No	No	No	No	No											No	Sometimes	Sometimes	Sometimes	Sometimes	Sometimes	Sometimes	Sometimes	Sometimes
1427	10431277	2203	Negative	FZOSZ	Yes	20 to 21	Sululta Woreda	Sululta woreda	gorfo	12	3-4	No			No			No	No	No	No	No	No	No	No	No	No	No	No											No	Rarely	Rarely	Rarely	Rarely	Rarely	Rarely	Rarely	Rarely
1428	3090508	2216	Negative	Asella Town	Yes	16 to 17	Assela Town	Assala	8	12	5 -7	No			No			Yes	No	No	No	No	No	No	No	No	No	No	No		No	Yes	No	No	No	No				No	Sometimes	Never	Sometimes	Sometimes	Never	Sometimes	Sometimes	Sometimes
1429	3090517	2217	Negative	Asella Town	Yes	18 to 19	Assela Town	Assala	2	12	3-4	No			No			No	No	No	No	No	No	No	No	No	No	No	No											No	Rarely	Rarely	Sometimes	Rarely	Sometimes	Frequently	Frequently	Rarely
1430	3090531	2218	Positive	Asella Town	Yes	18 to 19	Assela Town	Assala	10	12	3-4	No			No			No	No	No	No	No	No	No	No	No	No	No	No											No	Sometimes	Sometimes	Sometimes	Sometimes	Never	Sometimes	Frequently	Sometimes
1431	3090500	2219	Negative	Asella Town	Yes	18 to 19	Assela Town	Assala	8	12	5 -7	No			No			No	No	No	No	No	No	No	No	No	No	No	No											No	Rarely	Rarely	Rarely	Rarely	Never	Sometimes	Sometimes	Rarely
1432	3090548	2221	Positive	Asella Town	Yes	16 to 17	Assela Town	Assala	13	11	5 -7	No			No			No	No	No	No	No	No	No	No	No	No	No	No											No	Sometimes	Sometimes	Sometimes	Sometimes	Never	Sometimes	Sometimes	Sometimes
1433	3090509	2223	Negative	Asella Town	Yes	18 to 19	Assela Town	Assala	8	12	1-2	No			No			No	Yes	No	No	No	No	No	No	No	No	No	No		No	Yes	No	No	No	No				No	Never	Sometimes	Never	Sometimes	Never	Sometimes	Sometimes	Rarely
1434	3090499	2224	Positive	Asella Town	Yes	18 to 19	Assela Town	Assala	8	12	5 -7	No			No			No	No	No	No	No	No	No	No	No	No	No	No											No	Rarely	Sometimes	Sometimes	Sometimes	Rarely	Sometimes	Sometimes	Rarely
1435	3090559	2225	Negative	Asella Town	Yes	18 to 19	Assela Town	Assala	13	12	3-4	No			No			No	No	No	No	No	No	No	No	No	No	No	No											No	Never	Sometimes	Rarely	Sometimes	Never	Rarely	Rarely	Sometimes
1436	3090518	2226	Negative	Asella Town	Yes	18 to 19	Assela Town	Assala	11	12	5 -7	No			No			No	No	No	No	No	No	No	No	No	No	No	No											No	Rarely	Rarely	Rarely	Rarely	Rarely	Frequently	Frequently	Rarely
1437	3090561	2228	Negative	Asella Town	Yes	18 to 19	Assela Town	Assala	3	12	3-4	No			No			No	No	No	No	No	No	No	No	Yes	No	No	No		Yes							No		No	Frequently	Rarely	Sometimes	Rarely	Frequently	Sometimes	Sometimes	Rarely
1438	3090515	2229	Negative	Asella Town	Yes	20 to 21	Assela Town	Assala	4	11	5 -7	No			No			No	Yes	No	No	No	No	No	No	No	No	No	No		Yes							No		No	Sometimes	Sometimes	Frequently	Sometimes	Rarely	Sometimes	Frequently	Frequently
1439	3090520	2232	Negative	Asella Town	Yes	16 to 17	Assela Town	Assala	Doshaa	10	3-4	No			No			No	No	No	No	No	No	No	No	No	No	No	No											No	Frequently	Sometimes	Sometimes	Rarely	Rarely	Never	Rarely	Never
1440	3090521	2234	Negative	Asella Town	Yes	16 to 17	Assela Town	Assala	1	10	8+	No			No			No	No	No	No	No	No	No	No	No	No	No	No											No	Rarely	Sometimes	Sometimes	Rarely	Sometimes	Frequently	Frequently	Rarely
1441	3090550	2236	Negative	Asella Town	Yes	16 to 17	Assela Town	Assala	6	10	1-2	No			No			No	No	No	No	No	No	No	No	No	No	No	No											No	Sometimes	Rarely	Rarely	Sometimes	Never	Frequently	Rarely	Rarely
1442	3090536	2238	Negative	Asella Town	Yes	18 to 19	Assela Town	Assala	11	10	5 -7	No			No			No	No	No	No	No	No	No	No	No	No	No	No											No	Never	Sometimes	Sometimes	Sometimes	Never	Sometimes	Sometimes	Rarely
1443	3090501	2241	Negative	Asella Town	Yes	16 to 17	Assela Town	Assala	15	10	1-2	No			No			No	No	No	No	No	No	No	No	No	No	No	No											No	Frequently	Sometimes	Sometimes	Sometimes	Rarely	Frequently	Sometimes	Rarely
1444	3090553	2242	Negative	Asella Town	Yes	16 to 17	Assela Town	Assala	11	10	3-4	No			No			No	No	No	No	No	No	No	No	No	No	No	No											No	Never	Rarely	Sometimes	Never	Never	Sometimes	Sometimes	Sometimes
1445	3090502	2244	Positive	Asella Town	Yes	18 to 19	Assela Town	Assala	4	10	3-4	No			No			No	No	No	No	No	No	No	No	No	No	No	No											No	Sometimes	Rarely	Rarely	Rarely	Rarely	Sometimes	Sometimes	Sometimes
1446	3090496	2245	Negative	Asella Town	Yes	16 to 17	Assela Town	Assala	5	10	1-2	No			No			No	No	No	No	No	Yes	No	No	No	No	No	No		Yes							Yes	Yes	Yes	Frequently	Frequently	Never	Never	Never	Frequently	Frequently	Never
1447	3090539	2246	Negative	Asella Town	Yes	16 to 17	Assela Town	Assala	12	10	3-4	No			No			No	No	No	No	No	No	No	No	No	No	No	No											No	Frequently	Sometimes	Rarely	Sometimes	Never	Never	Sometimes	Rarely
1448	3090492	2247	Negative	Asella Town	Yes	16 to 17	Assela Town	Assala	12	10	5 -7	No			No			No	No	No	No	No	No	No	No	No	No	Yes	No		No	Yes	No	No	No	No				No	Sometimes	Sometimes	Sometimes	Frequently	Sometimes	Frequently	Frequently	Sometimes
1449	3090514	2248	Positive	Asella Town	Yes	18 to 19	Assela Town	Assala	12	10	3-4	No			No			No	No	No	No	No	No	No	No	Yes	No	No	No		Yes							No		No	Frequently	Rarely	Sometimes	Rarely	Rarely	Frequently	Frequently	Rarely
1450	3090525	2250	Negative	Asella Town	Yes	16 to 17	Assela Town	Assala	13	10	1-2	No			No			No	No	No	No	No	No	No	No	No	No	No	No											No	Sometimes	Sometimes	Sometimes	Rarely	Rarely	Frequently	Frequently	Sometimes
1451	3090493	2253	Positive	Asella Town	Yes	16 to 17	Assela Town	Assala	12	10	1-2	No			No			No	No	No	No	No	No	No	No	No	No	Yes	No		No	Yes	No	No	No	No				No	Frequently	Sometimes	Sometimes	Sometimes	Sometimes	Frequently	Frequently	Frequently
1452	3090510	2254	Negative	Asella Town	Yes	16 to 17	Assela Town	Assala	11	10	3-4	No			No			No	Yes	No	No	No	No	No	No	No	No	No	No		No	Yes	No	No	No	No				No	Sometimes	Sometimes	Rarely	Sometimes	Never	Never	Sometimes	Sometimes
1453	3090556	2255	Negative	Asella Town	Yes	16 to 17	Assela Town	Assala	3	10	1-2	No			No			No	No	No	No	No	No	No	No	No	No	No	No											No	Sometimes	Never	Never	Never	Never	Sometimes	Rarely	Rarely
1454	3090526	2256	Positive	Asella Town	Yes	18 to 19	Assela Town	Assala	12	10	3-4	No			No			No	No	No	No	No	No	No	No	No	No	No	No											No	Rarely	Rarely	Sometimes	Rarely	Sometimes	Frequently	Sometimes	Rarely
1455	3090557	2258	Negative	Asella Town	Yes	16 to 17	Assela Town	Assala	8	10	3-4	No			No			No	No	No	No	No	No	No	No	No	No	No	No											No	Sometimes	Rarely	Rarely	Never	Never	Sometimes	Never	Never	no
1456	3090527	2260	Negative	Asella Town	Yes	16 to 17	Assela Town	Assala	12	10	3-4	No			No			No	No	No	No	No	No	No	No	No	No	No	No											No	Sometimes	Sometimes	Sometimes	Rarely	Rarely	Frequently	Frequently	Sometimes
1457	3090503	2261	Positive	Asella Town	Yes	16 to 17	Assela Town	Assala	8	10	5 -7	No			No			No	No	No	No	No	No	No	No	No	No	No	No											No	Sometimes	Sometimes	Sometimes	Rarely	Rarely	Sometimes	Sometimes	Rarely
1458	3090495	2262	Negative	Asella Town	Yes	18 to 19	Assela Town	Assala	10	10	1-2	No			No			No	No	No	No	No	Yes	No	No	No	No	No	No		No	No	No	No	Yes	No				Yes	Sometimes	Sometimes	Sometimes	Sometimes	Sometimes	Frequently	Frequently	Rarely
1459	3090554	2269	Negative	Asella Town	Yes	18 to 19	Assela Town	Assala	10	12	1-2	No			No			No	No	No	No	No	No	No	No	No	No	No	No											No	Sometimes	Sometimes	Sometimes	Sometimes	Never	Sometimes	Sometimes	Rarely
1460	3090504	2270	Positive	Asella Town	Yes	18 to 19	Assela Town	Assala	1	12	1-2	No			No			No	No	No	No	No	No	No	No	No	No	No	No											No	Sometimes	Rarely	Rarely	Rarely	Rarely	Frequently	Sometimes	Sometimes
1461	3090505	2271	Negative	Asella Town	Yes	18 to 19	Assela Town	Assala	14	12	1-2	No			No			No	No	No	No	No	No	No	No	No	No	No	No											No	Sometimes	Sometimes	Sometimes	Rarely	Rarely	Frequently	Sometimes	Rarely
1462	3090542	2272	Negative	Asella Town	Yes	18 to 19	Assela Town	Assala	1	12	1-2	No			No			No	No	No	No	No	No	No	No	No	No	No	No											No	Never	Rarely	Frequently	Sometimes	Rarely	Sometimes	Sometimes	Rarely
1463	3090529	2275	Positive	Asella Town	Yes	16 to 17	Assela Town	Assala	14	11	5 -7	No			No			No	No	No	No	No	No	No	No	No	No	No	No											No	Frequently	Sometimes	Sometimes	Rarely	Rarely	Frequently	Frequently	Rarely
1464	3090506	2277	Positive	Asella Town	Yes	18 to 19	Assela Town	Assala	8	11	5 -7	No			No			No	No	No	No	No	No	No	No	No	No	No	No											No	Frequently	Sometimes	Sometimes	Rarely	Rarely	Frequently	Frequently	Rarely
1465	3090497	2279	Negative	Asella Town	Yes	16 to 17	Assela Town	Assala	10	11	1-2	No			No			No	No	No	No	No	No	No	No	No	No	No	No											No	Rarely	Sometimes	Rarely	Rarely	Sometimes	Frequently	Frequently	Frequently
1466	3090507	2282	Negative	Asella Town	Yes	18 to 19	Assela Town	Assala	7	12	3-4	No			No			No	No	No	No	No	No	No	No	No	No	No	No											No	Rarely	Sometimes	Sometimes	Rarely	Rarely	Frequently	Sometimes	Rarely
1467	3090546	2283	Negative	Asella Town	Yes	18 to 19	Assela Town	Assala	14	12	3-4	No			No			No	No	No	No	No	No	No	No	No	No	No	No											No	Sometimes	Sometimes	Sometimes	Sometimes	Never	Sometimes	Sometimes	Rarely
1468	3090494	2285	Positive	Asella Town	Yes	18 to 19	Assela Town	Assala	13	12	5 -7	No			No			No	No	No	No	No	No	No	No	No	No	Yes	No		No	No	No	No	Yes	No				No	Sometimes	Rarely	Rarely	Sometimes	Sometimes	Frequently	Sometimes	Rarely
1469	3120604	2288	Positive	Asella Town	Yes	18 to 19	Assela Town	Assala	8	7	1-2	No			No			No	No	No	No	No	No	No	No	No	No	No	No											No	Sometimes	Sometimes	Sometimes	Never	Sometimes	Sometimes	Never	Rarely
1470	3120611	2289	Negative	Asella Town	Yes	18 to 19	Assela Town	Assala	9	7	3-4	No			No			No	No	No	No	No	No	No	No	No	No	No	No											No	Frequently	Frequently	Sometimes	Rarely	Rarely	Frequently	Frequently	Rarely
1471	3120600	2290	Positive	Asella Town	Yes	14 to 15	Assela Town	Assala	7	7	5 -7	No			No			No	Yes	No	No	No	No	No	No	No	No	No	No		No	Yes	No	No	No	No				No	Sometimes	Sometimes	Sometimes	Sometimes	Sometimes	Sometimes	Rarely	Rarely
1472	3120598	2291	Negative	Asella Town	Yes	14 to 15	Assela Town	Assala	13	7	3-4	No			No			No	No	No	No	No	No	No	No	No	No	No	No											No	Frequently	Sometimes	Sometimes	Rarely	Rarely	Sometimes	Sometimes	Rarely
1473	3120601	2293	Negative	Asella Town	Yes	14 to 15	Assela Town	Assala	7	7	3-4	No			No			No	No	No	No	No	No	No	No	No	No	No	No											No	Frequently	Sometimes	Rarely	Rarely	Rarely	Frequently	Frequently	Rarely
1474	3120605	2294	Positive	Asella Town	Yes	12 to 13	Assela Town	Assala	14	5	5 -7	No			No			No	No	No	No	No	No	No	No	No	No	No	No											No	Sometimes	Sometimes	Frequently	Sometimes	Never	Rarely	Sometimes	Sometimes
1475	3120610	2295	Negative	Asella Town	Yes	12 to 13	Assela Town	Assala	5	5	3-4	No			No			No	No	No	No	No	Yes	No	No	No	No	No	No		No	No	No	No	Yes	No				No	Sometimes	Sometimes	Sometimes	Sometimes	Sometimes	Sometimes	Rarely	Sometimes
1476	3120602	2296	Positive	Asella Town	Yes	12 to 13	Assela Town	Assala	6	5	3-4	No			No			No	No	No	No	No	No	No	No	No	No	No	No											No	Frequently	Sometimes	Sometimes	Rarely	Rarely	Frequently	Frequently	Rarely
1477	3120596	2297	Negative	Asella Town	Yes	12 to 13	Assela Town	Assala	7	5	5 -7	No			No			No	No	No	No	No	No	No	No	No	Yes	No	No		Yes							Yes	Yes	No	Sometimes	Sometimes	Sometimes	Sometimes	Sometimes	Rarely	Rarely	Rarely
1478	3120594	2300	Negative	Asella Town	Yes	16 to 17	Assela Town	Assala	7	8	1-2	No			No			No	No	No	No	No	No	No	No	No	No	Yes	No		No	No	No	No	Yes	No				No	Sometimes	Frequently	Sometimes	Sometimes	Rarely	Frequently	Rarely	Rarely
1479	3120609	2301	Positive	Asella Town	Yes	14 to 15	Assela Town	Assala	10	8	8+	No			No			No	No	No	No	No	No	No	No	No	No	No	No											No	Frequently	Sometimes	Sometimes	Frequently	Sometimes	Sometimes	Never	Rarely
1480	3120607	2302	Positive	Asella Town	Yes	12 to 13	Assela Town	Assala	8	6	3-4	No			No			No	No	No	No	No	No	No	No	No	No	No	No											No	Sometimes	Sometimes	Never	Sometimes	Never	Never	Never	Rarely
1481	3120603	2303	Negative	Asella Town	Yes	12 to 13	Assela Town	Assala	6	6	5 -7	No			No			No	No	No	No	No	No	No	No	No	No	No	No											No	Frequently	Rarely	Rarely	Rarely	Rarely	Sometimes	Frequently	Rarely
1482	3120608	2304	Negative	Asella Town	Yes	12 to 13	Assela Town	Assala	9	4	1-2	No			No			No	No	No	No	No	No	No	No	No	No	No	No											No	Sometimes	Sometimes	Sometimes	Sometimes	Sometimes	Never	Sometimes	Sometimes
1483	3120597	2305	Positive	Asella Town	Yes	10 to 11	Assela Town	Assala	9	4	5 -7	No			No			No	No	No	No	No	No	No	No	No	No	No	No											No	Frequently	Sometimes	Rarely	Rarely	Rarely	Sometimes	Sometimes	Sometimes
1484	3100573	2306	Negative	Asella Town	Yes	16 to 17	Assela Town	Assala	8	8	1-2	No			No			No	No	No	No	No	No	No	No	No	No	No	No											No	Never	Sometimes	Frequently	Frequently	Never	Sometimes	Sometimes	Rarely
1485	3100574	2308	Negative	Asella Town	Yes	12 to 13	Assela Town	Assala	1	8	5 -7	No			No			No	No	No	No	No	No	No	No	No	No	No	No											No	Sometimes	Rarely	Sometimes	Sometimes	Never	Sometimes	Sometimes	Rarely
1486	3100570	2309	Negative	Asella Town	Yes	16 to 17	Assela Town	Assala	8	8	1-2	No			No			No	No	No	No	No	No	No	No	No	No	No	No											No	Sometimes	Rarely	Rarely	Sometimes	Rarely	Sometimes	Sometimes	Rarely
1487	3100575	2310	Negative	Asella Town	Yes	14 to 15	Assela Town	Assala	11	8	8+	No			No			No	No	No	No	No	No	No	No	No	No	No	No											No	Never	Rarely	Sometimes	Frequently	Never	Sometimes	Sometimes	Rarely
1488	3100568	2311	Negative	Asella Town	Yes	16 to 17	Assela Town	Assala	8	8	1-2	No			No			No	Yes	No	No	No	No	No	No	No	No	Yes	No		No	Yes	No	No	No	No				No	Frequently	Rarely	Rarely	Rarely	Rarely	Sometimes	Rarely	Rarely
1489	3100571	2313	Negative	Asella Town	Yes	12 to 13	Assela Town	Assala	8	7	8+	No			No			No	No	No	No	No	No	No	No	No	No	No	No											No	Sometimes	Rarely	Rarely	Rarely	Rarely	Rarely	Rarely	Rarely
1490	3100580	2314	Negative	Asella Town	Yes	12 to 13	Assela Town	Assala	8	7	5 -7	No			No			No	No	No	No	No	No	No	No	No	No	No	No											No	Rarely	Never	Never	Never	Never	Sometimes	Rarely	Rarely
1491	3100569	2315	Negative	Asella Town	Yes	12 to 13	Assela Town	Assala	8	7	5 -7	No			No			No	No	No	No	No	Yes	No	No	No	No	No	No		Yes							Yes	No	No	Never	Rarely	Sometimes	Sometimes	Never	Never	Never	Sometimes
1492	3100563	2317	Positive	Asella Town	Yes	12 to 13	Assela Town	Assala	8	4	5 -7	No			No			No	No	No	No	No	No	No	No	No	No	No	No											No	Sometimes	Rarely	Rarely	Rarely	Sometimes	Sometimes	Rarely	Rarely
1493	3100576	2322	Negative	Asella Town	Yes	12 to 13	Assela Town	Assala	8	6	8+	No			No			No	No	No	No	No	No	No	No	No	No	No	No											No	Never	Sometimes	Frequently	Sometimes	Never	Sometimes	Sometimes	Sometimes
1494	3100577	2323	Negative	Asella Town	Yes	12 to 13	Assela Town	Assala	8	5	5 -7	No			No			No	No	No	No	No	No	No	No	No	No	No	No											No	Never	Frequently	Sometimes	Never	Never	Never	Sometimes	Sometimes
1495	3100578	2324	Negative	Asella Town	Yes	14 to 15	Assela Town	Assala	8	5	3-4	No			No			No	No	No	No	No	No	No	No	No	No	No	No											No	Sometimes	Sometimes	Rarely	Frequently	Never	Never	Sometimes	Rarely
1496	3100564	2325	Negative	Asella Town	Yes	10 to 11	Assela Town	Assala	8	5	3-4	No			No			No	No	No	No	No	No	No	No	No	No	No	No											No	Sometimes	Sometimes	Sometimes	Rarely	Rarely	Sometimes	Rarely	Rarely
1497	3100579	2326	Positive	Asella Town	Yes	14 to 15	Assela Town	Assala	8	5	5 -7	No			No			No	No	No	No	No	No	No	No	No	No	No	No											No	Sometimes	Rarely	Never	Sometimes	Rarely	Rarely	Sometimes	Rarely
1498	3110587	2327	Negative	Asella Town	Yes	16 to 17	Assela Town	Assala	12	10	3-4	No			No			No	No	No	No	No	No	No	No	No	No	No	No											No	Sometimes	Sometimes	Rarely	Rarely	Rarely	Sometimes	Frequently	Rarely
1499	3110592	2328	Negative	Asella Town	Yes	16 to 17	Assela Town	Assala	10	10	3-4	No			No			No	No	No	No	No	No	No	No	No	No	No	No											No	Sometimes	Rarely	Sometimes	Never	Never	Rarely	Frequently	Rarely
1500	3110588	2329	Negative	Asella Town	Yes	18 to 19	Assela Town	Assala	10	10	5 -7	No			No			No	No	No	No	No	No	No	No	No	No	No	No											No	Rarely	Rarely	Rarely	Rarely	Sometimes	Sometimes	Frequently	Rarely
1501	3110589	2330	Negative	Asella Town	Yes	16 to 17	Assela Town	Assala	8	10	5 -7	No			No			No	No	No	No	No	No	No	No	No	No	No	No											No	Sometimes	Rarely	Sometimes	Rarely	Rarely	Sometimes	Frequently	Sometimes
1502	3110590	2331	Positive	Asella Town	Yes	16 to 17	Assela Town	Assala	11	10	5 -7	No			No			No	No	No	No	No	No	No	No	No	No	No	No											No	Sometimes	Never	Sometimes	Never	Never	Never	Sometimes	Rarely
1503	3110593	2332	Negative	Asella Town	Yes	16 to 17	Assela Town	Assala	1	11	3-4	No			No			No	No	No	No	No	No	No	No	No	No	No	No											No	Frequently	Rarely	Never	Rarely	Rarely	Rarely	Sometimes	Rarely
1504	3110584	2333	Negative	Asella Town	Yes	16 to 17	Assela Town	Assala	10	11	3-4	No			No			No	No	No	No	No	No	No	No	No	No	No	No											No	Frequently	Sometimes	Rarely	Rarely	Rarely	Sometimes	Sometimes	Rarely
1505	3110591	2334	Negative	Asella Town	Yes	18 to 19	Assela Town	Assala	11	12	3-4	No			No			No	No	No	No	No	No	No	No	No	No	No	No											No	Frequently	Sometimes	Sometimes	Rarely	Sometimes	Rarely	Frequently	Rarely
1506	3110583	2335	Positive	Asella Town	Yes	16 to 17	Assela Town	Assala	10	11	5 -7	No			No			No	No	No	No	No	No	No	No	No	No	No	No											No	Frequently	Frequently	Rarely	Rarely	Rarely	Rarely	Frequently	Rarely
1507	3110586	2336	Negative	Asella Town	Yes	16 to 17	Assela Town	Assala	12	11	5 -7	No			No			No	No	No	No	No	No	No	No	No	No	No	No											No	Sometimes	Rarely	Rarely	Rarely	Rarely	Rarely	Frequently	Rarely
1508	3110582	2337	Positive	Asella Town	Yes	18 to 19	Assela Town	Assala	10	12	3-4	No			No			No	No	No	No	No	Yes	No	No	No	No	No	No		No	No	No	No	Yes	No				No	Sometimes	Rarely	Sometimes	Rarely	Rarely	Rarely	Rarely	Rarely
1509	3110585	2338	Negative	Asella Town	Yes	18 to 19	Assela Town	Assala	4	12	5 -7	No			No			No	No	No	No	No	No	No	No	No	No	No	No											No	Sometimes	Rarely	Rarely	Rarely	Rarely	Sometimes	Sometimes	Rarely
1510	2060416	2356	Negative	Arsi	Yes	18 to 19	Ziway Dugda	zuway Dugda	c/jila	10	1-2	No			No			No	No	No	No	No	No	No	No	No	No	No	No											No	Sometimes	Sometimes	Sometimes	Sometimes	Never	Sometimes	Rarely	Sometimes
1511	2060430	2357	Negative	Arsi	Yes	14 to 15	Ziway Dugda	zuway Dugda	C/jila	10	3-4	No			No			No	No	No	No	No	No	No	No	No	No	No	No											No	Never	Never	Sometimes	Never	Sometimes	Frequently	Frequently	Frequently
1512	2060428	2358	Negative	Arsi	Yes	18 to 19	Ziway Dugda	zuway Dugda	Chafe jila	10	8+	No			No			No	No	No	No	No	No	No	No	No	No	No	No											No	Never	Never	Never	Never	Never	Frequently	Never	Sometimes
1513	2060457	2359	Negative	Arsi	Yes	18 to 19	Ziway Dugda	zuway Dugda	Aluto	10	1-2	No			No			No	No	No	No	No	No	No	No	No	No	No	No											No	Sometimes	Rarely	Rarely	Rarely	Rarely	Sometimes	Sometimes	Rarely
1514	2060426	2360	Negative	Arsi	Yes	16 to 17	Ziway Dugda	zuway Dugda	c/jila	10	3-4	No			No			No	No	No	No	No	No	No	No	No	No	No	No											No	Sometimes	Sometimes	Sometimes	Sometimes	Rarely	Sometimes	Rarely	Sometimes
1515	2060431	2361	Negative	Arsi	Yes	18 to 19	Ziway Dugda	zuway Dugda	C/jila	10	8+	No			No			No	No	No	No	No	No	No	No	No	No	No	No											No	Rarely	Sometimes	Sometimes	Never	Sometimes	Frequently	Sometimes	Frequently
1516	2060450	2362	Negative	Arsi	Yes	20 to 21	Ziway Dugda	zuway Dugda	Chafe Jila	10	8+	No			No			No	No	No	No	No	No	No	No	No	No	No	No											No	Sometimes	Sometimes	Sometimes	Sometimes	Sometimes	Sometimes	Sometimes	Sometimes
1517	2060432	2363	Negative	Arsi	Yes	18 to 19	Ziway Dugda	zuway Dugda	C/Burkitu	10	1-2	No			No			No	No	No	No	No	No	No	No	No	No	No	No											No	Rarely	Never	Never	Never	Never	Rarely	Rarely	Rarely
1518	2060440	2365	Positive	Arsi	Yes	22 to 23	Ziway Dugda	zuway Dugda	C/Burqitu	10	5 -7	No			No			No	No	No	No	No	No	No	No	No	No	No	No											No	Sometimes	Sometimes	Sometimes	Never	Sometimes	Frequently	Frequently	Sometimes
1519	2060451	2366	Negative	Arsi	Yes	18 to 19	Ziway Dugda	zuway Dugda	Chafe Burkitu	10	8+	No			No			No	No	No	No	No	No	No	No	No	No	No	No											No	Never	Never	Never	Never	Never	Never	Never	Never
1520	2060433	2367	Negative	Arsi	Yes	18 to 19	Ziway Dugda	zuway Dugda	C/Jila	10	5 -7	No			No			No	No	No	No	No	No	No	No	No	No	No	No											No	Sometimes	Never	Rarely	Sometimes	Rarely	Sometimes	Sometimes	Rarely
1521	2060441	2368	Positive	Arsi	Yes	20 to 21	Ziway Dugda	zuway Dugda	Alutoo	10	5 -7	No			No			No	No	No	No	No	No	No	No	No	No	No	No											No	Never	Never	Sometimes	Never	Sometimes	Sometimes	Sometimes	Sometimes
1522	2060417	2369	Negative	Arsi	Yes	18 to 19	Ziway Dugda	zuway Dugda	c/burqiitu	10	5 -7	No			No			No	No	No	No	No	No	No	No	No	No	No	No											No	Sometimes	Sometimes	Rarely	Rarely	Never	Sometimes	Sometimes	Sometimes
1523	2060456	2370	Positive	Arsi	Yes	20 to 21	Ziway Dugda	zuway Dugda	Chafe Burkitu	10	8+	No			No			No	No	No	No	No	No	No	No	No	No	No	No											No	Never	Never	Never	Never	Never	Sometimes	Rarely	Rarely
1524	2060434	2371	Positive	Arsi	Yes	18 to 19	Ziway Dugda	zuway Dugda	C/Burkitu	10	1-2	No			No			No	No	No	No	No	No	No	No	No	No	No	No											No	Rarely	Never	Rarely	Sometimes	Rarely	Sometimes	Sometimes	Sometimes
1525	2060418	2372	Negative	Arsi	Yes	18 to 19	Ziway Dugda	zuway Dugda	caffe jila	10	5 -7	No			No			No	No	No	No	No	No	No	No	No	No	No	No											No	Rarely	Sometimes	Rarely	Rarely	Never	Sometimes	Rarely	Sometimes
1526	2060442	2373	Negative	Arsi	Yes	18 to 19	Ziway Dugda	zuway Dugda	C/jila	10	5 -7	No			No			No	No	No	No	No	No	No	No	No	No	No	No											No	Never	Sometimes	Sometimes	Never	Sometimes	Sometimes	Frequently	Sometimes
1527	2060449	2374	Negative	Arsi	Yes	18 to 19	Ziway Dugda	zuway Dugda	Chafe Burkitu	10	3-4	No			No			No	No	No	No	No	No	No	No	No	No	No	No											No	Never	Never	Never	Never	Never	Never	Never	Never
1528	2060435	2375	Positive	Arsi	Yes	18 to 19	Ziway Dugda	zuway Dugda	C/Jila	10	8+	No			No			No	No	No	No	No	No	No	No	No	No	No	No											No	Sometimes	Never	Sometimes	Sometimes	Sometimes	Sometimes	Rarely	Rarely
1529	2060419	2376	Negative	Arsi	Yes	16 to 17	Ziway Dugda	zuway Dugda	q/borara	10	5 -7	No			No			No	No	No	No	No	No	No	No	No	No	No	No											No	Sometimes	Sometimes	Rarely	Rarely	Never	Sometimes	Rarely	Rarely
1530	2070460	2377	Negative	Arsi	Yes	20 to 21	Ziway Dugda	zuway Dugda	Herera	10	8+	No			No			No	No	No	No	No	No	No	No	No	No	No	No											No	Sometimes	Sometimes	Frequently	Never	Never	Sometimes	Frequently	Frequently
1531	2070462	2378	Negative	Arsi	Yes	18 to 19	Ziway Dugda	zuway Dugda	Herara	10	5 -7	No			No			No	No	No	No	No	No	No	No	No	No	No	No											No	Rarely	Never	Never	Never	Rarely	Sometimes	Rarely	Rarely
1532	2070458	2379	Negative	Arsi	Yes	16 to 17	Ziway Dugda	zuway Dugda	herera	10	5 -7	No			No			No	No	No	No	No	No	No	No	No	No	No	No											No	Sometimes	Sometimes	Rarely	Rarely	Never	Sometimes	Rarely	Sometimes
1533	2070459	2380	Negative	Arsi	Yes	18 to 19	Ziway Dugda	zuway Dugda	Herera	10	5 -7	No			No			No	No	No	No	No	No	No	No	No	No	No	No											No	Sometimes	Rarely	Sometimes	Rarely	Never	Sometimes	Never	Rarely
1534	2070461	2381	Negative	Arsi	Yes	16 to 17	Ziway Dugda	zuway Dugda	Herera	10	5 -7	No			No			No	No	No	No	No	No	No	No	No	No	No	No											No	Sometimes	Sometimes	Sometimes	Never	Frequently	Sometimes	Frequently	Sometimes
1535	2080477	2383	Negative	Arsi	Yes	14 to 15	Ziway Dugda	zuway Dugda	Herera	8	8+	No			No			No	No	No	No	No	No	No	No	No	No	No	No											No	Sometimes	Never	Sometimes	Never	Sometimes	Sometimes	Sometimes	Sometimes
1536	2080463	2384	Negative	Arsi	Yes	14 to 15	Ziway Dugda	zuway Dugda	herera	8	8+	No			No			No	No	No	No	No	No	No	No	No	No	No	No											No	Sometimes	Sometimes	Sometimes	Rarely	Never	Rarely	Rarely	Rarely
1537	2080471	2385	Negative	Arsi	Yes	14 to 15	Ziway Dugda	zuway Dugda	Herara	8	8+	No			No			No	No	No	No	No	No	No	No	No	No	No	No											No	Sometimes	Never	Never	Never	Never	Rarely	Rarely	Rarely
1538	2080482	2386	Negative	Arsi	Yes	14 to 15	Ziway Dugda	zuway Dugda	Herara	8	5 -7	No			No			No	No	No	No	No	No	No	No	No	No	No	No											No	Sometimes	Never	Never	Never	Never	Sometimes	Sometimes	Sometimes
1539	2080489	2387	Negative	Arsi	Yes	14 to 15	Ziway Dugda	zuway Dugda	Herera	7	5 -7	No			No			No	No	No	No	No	No	No	No	No	No	No	No											No	Sometimes	Sometimes	Sometimes	Never	Sometimes	Sometimes	Frequently	Frequently
1540	2080464	2388	Positive	Arsi	Yes	14 to 15	Ziway Dugda	zuway Dugda	herera	8	5 -7	No			No			No	No	No	No	No	No	No	No	No	No	No	No											No	Rarely	Sometimes	Rarely	Rarely	Never	Sometimes	Rarely	Rarely
1541	2080483	2389	Positive	Arsi	Yes	14 to 15	Ziway Dugda	zuway Dugda	Herara	8	8+	No			No			No	No	No	No	No	No	No	No	No	No	No	No											No	Sometimes	Never	Never	Never	Never	Sometimes	Never	Never
1542	2080465	2390	Negative	Arsi	Yes	14 to 15	Ziway Dugda	zuway Dugda	herera	7	8+	No			No			No	No	No	No	No	No	No	No	No	No	No	No											No	Sometimes	Sometimes	Rarely	Rarely	Never	Sometimes	Rarely	Rarely
1543	2080472	2391	Negative	Arsi	Yes	14 to 15	Ziway Dugda	zuway Dugda	Herara	7	5 -7	No			No			No	No	No	No	No	No	No	No	No	No	No	No											No	Sometimes	Never	Rarely	Sometimes	Sometimes	Rarely	Rarely	Rarely
1544	2080470	2392	Negative	Arsi	Yes	16 to 17	Ziway Dugda	zuway Dugda	herera	7	8+	No			No			No	No	No	No	No	No	No	No	No	No	No	No											No	Rarely	Sometimes	Rarely	Rarely	Rarely	Sometimes	Rarely	Rarely
1545	2080473	2393	Negative	Arsi	Yes	14 to 15	Ziway Dugda	zuway Dugda	Herara	7	3-4	No			No			No	No	No	No	No	No	No	No	No	No	No	No											No	Sometimes	Never	Rarely	Never	Never	Rarely	Never	Rarely
1546	2080490	2394	Negative	Arsi	Yes	12 to 13	Ziway Dugda	zuway Dugda	Herera	6	5 -7	No			No			No	No	No	No	No	No	No	No	No	No	No	No											No	Frequently	Never	Sometimes	Never	Sometimes	Sometimes	Frequently	Frequently
1547	2080484	2395	Positive	Arsi	Yes	14 to 15	Ziway Dugda	zuway Dugda	Herara	7	5 -7	No			No			No	No	No	No	No	No	No	No	No	No	No	No											No	Sometimes	Never	Never	Never	Never	Sometimes	Never	Never
1548	2080466	2396	Negative	Arsi	Yes	14 to 15	Ziway Dugda	zuway Dugda	herera	6	8+	No			No			No	No	No	No	No	No	No	No	No	No	No	No											No	Sometimes	Rarely	Rarely	Sometimes	Sometimes	Rarely	Rarely	Rarely
1549	2080478	2397	Negative	Arsi	Yes	12 to 13	Ziway Dugda	zuway Dugda	Herera	5	8+	No			No			No	No	No	No	No	No	No	No	No	No	No	No											No	Sometimes	Sometimes	Frequently	Never	Sometimes	Sometimes	Sometimes	Sometimes
1550	2080474	2398	Positive	Arsi	Yes	10 to 11	Ziway Dugda	zuway Dugda	Herara	5	5 -7	No			No			No	No	No	No	No	No	No	No	No	No	No	No											No	Sometimes	Never	Rarely	Sometimes	Rarely	Rarely	Rarely	Rarely
1551	2080467	2399	Negative	Arsi	Yes	12 to 13	Ziway Dugda	zuway Dugda	herera	5	8+	No			No			No	No	No	No	No	No	No	No	No	No	No	No											No	Sometimes	Sometimes	Rarely	Rarely	Never	Never	Never	Rarely
1552	2080485	2400	Negative	Arsi	Yes	12 to 13	Ziway Dugda	zuway Dugda	Herara	5	8+	No			No			No	No	No	No	No	No	No	No	No	No	No	No											No	Sometimes	Never	Never	Never	Never	Never	Never	Never
1553	2080468	2402	Negative	Arsi	Yes	12 to 13	Ziway Dugda	zuway Dugda	herera	4	8+	No			No			No	No	No	No	No	No	No	No	No	No	No	No											No	Sometimes	Sometimes	Rarely	Rarely	Never	Rarely	Rarely	Rarely
1554	2080486	2404	Negative	Arsi	Yes	12 to 13	Ziway Dugda	zuway Dugda	Herara	4	8+	No			No			No	No	No	No	No	No	No	No	No	No	No	No											No	Never	Never	Never	Never	Never	Never	Never	Never
1555	2080475	2405	Positive	Arsi	Yes	12 to 13	Ziway Dugda	zuway Dugda	Herara	4	5 -7	No			No			No	No	No	No	No	No	No	No	No	No	No	No											No	Sometimes	Never	Rarely	Sometimes	Rarely	Rarely	Rarely	Rarely
1556	2080469	2407	Negative	Arsi	Yes	12 to 13	Ziway Dugda	zuway Dugda	herera	8	8+	No			No			No	No	No	No	No	No	No	No	No	No	No	No											No	Rarely	Sometimes	Rarely	Sometimes	Never	Rarely	Rarely	Sometimes
1557	2080487	2408	Negative	Arsi	Yes	10 to 11	Ziway Dugda	zuway Dugda	Herara	4	5 -7	No			No			No	No	No	No	No	No	No	No	No	No	No	No											No	Sometimes	Sometimes	Never	Never	Never	Never	Never	Never
1558	2080488	2409	Negative	Arsi	Yes	14 to 15	Ziway Dugda	zuway Dugda	Herara	6	5 -7	No			No			No	No	No	No	No	No	No	No	No	No	No	No											No	Sometimes	Never	Never	Never	Never	Sometimes	Never	Never
1559	2080480	2410	Negative	Arsi	Yes	14 to 15	Ziway Dugda	zuway Dugda	Herera	6	5 -7	No			No			No	No	No	No	No	No	No	No	No	No	No	No											No	Sometimes	Sometimes	Sometimes	Never	Never	Sometimes	Sometimes	Sometimes
1560	2080476	2411	Positive	Arsi	Yes	12 to 13	Ziway Dugda	zuway Dugda	Herara	6	8+	No			No			No	No	No	No	No	No	No	No	No	No	No	No											No	Sometimes	Never	Rarely	Sometimes	Rarely	Sometimes	Sometimes	Rarely
1561	2050388	2415	Negative	Arsi	Yes	12 to 13	Ziway Dugda	zuway Dugda	Bookaa	5	8+	No			No			No	No	No	No	No	No	No	No	No	No	No	No											No	Sometimes	Sometimes	Sometimes	Never	Sometimes	Sometimes	Sometimes	Sometimes
1562	2050389	2417	Negative	Arsi	Yes	14 to 15	Ziway Dugda	zuway Dugda	Bookaa	8	8+	No			No			No	No	No	No	No	No	No	No	No	No	No	No											No	Sometimes	Sometimes	Sometimes	Never	Sometimes	Sometimes	Sometimes	Sometimes
1563	2050402	2418	Negative	Arsi	Yes	14 to 15	Ziway Dugda	zuway Dugda	Boka	6	5 -7	No			No			No	No	No	No	No	No	No	No	No	No	No	No											No	Sometimes	Sometimes	Never	Never	Never	Sometimes	Never	Never
1564	2050390	2420	Negative	Arsi	Yes	12 to 13	Ziway Dugda	zuway Dugda	Bookaa	7	5 -7	No			No			No	No	No	No	No	No	No	No	No	No	No	No											No	Sometimes	Sometimes	Sometimes	Never	Sometimes	Sometimes	Sometimes	Sometimes
1565	2050415	2421	Negative	Arsi	Yes	14 to 15	Ziway Dugda	zuway Dugda	Boka	6	5 -7	No			No			No	No	No	No	No	No	No	No	No	No	No	No											No	Never	Never	Never	Never	Never	Sometimes	Never	Never
1566	2050395	2422	Negative	Arsi	Yes	12 to 13	Ziway Dugda	zuway Dugda	Bookaa	7	5 -7	No			No			No	No	No	No	No	No	No	No	No	No	No	No											No	Sometimes	Rarely	Sometimes	Never	Sometimes	Sometimes	Frequently	Sometimes
1567	2050403	2423	Positive	Arsi	Yes	12 to 13	Ziway Dugda	zuway Dugda	Boka	6	8+	No			No			No	No	No	No	No	No	No	No	No	No	No	No											No	Never	Never	Never	Never	Never	Sometimes	Never	Never
1568	2050399	2424	Negative	Arsi	Yes	16 to 17	Ziway Dugda	zuway Dugda	Bookaa	7	8+	No			No			No	No	No	No	No	No	No	No	No	No	No	No											No	Sometimes	Sometimes	Frequently	Never	Sometimes	Sometimes	Sometimes	Sometimes
1569	2050404	2425	Negative	Arsi	Yes	18 to 19	Ziway Dugda	zuway Dugda	Boka	6	5 -7	No			No			No	No	No	No	No	No	No	No	No	No	No	No											No	Never	Never	Never	Never	Never	Sometimes	Never	Never
1570	2050398	2426	Negative	Arsi	Yes	12 to 13	Ziway Dugda	zuway Dugda	Booka	6	8+	No			No			No	No	No	No	No	No	No	No	No	No	No	No											No	Sometimes	Sometimes	Sometimes	Never	Sometimes	Sometimes	Sometimes	Sometimes
1571	2050378	2427	Negative	Arsi	Yes	14 to 15	Ziway Dugda	zuway Dugda	Booka	6	5 -7	No			No			No	No	No	No	No	No	No	No	No	No	No	No											No	Sometimes	Never	Rarely	Never	Rarely	Sometimes	Rarely	Rarely
1572	2050414	2428	Positive	Arsi	Yes	14 to 15	Ziway Dugda	zuway Dugda	Bookaa	4	5 -7	No			No			No	No	No	No	No	No	No	No	No	No	No	No											No	Sometimes	Sometimes	Sometimes	Sometimes	Sometimes	Sometimes	Sometimes	Sometimes
1573	2050396	2429	Negative	Arsi	Yes	16 to 17	Ziway Dugda	zuway Dugda	Bookaa	7	5 -7	No			No			No	No	No	No	No	No	No	No	No	No	No	No											No	Sometimes	Sometimes	Sometimes	Never	Sometimes	Sometimes	Sometimes	Sometimes
1574	2050405	2430	Negative	Arsi	Yes	10 to 11	Ziway Dugda	zuway Dugda	Noka	4	5 -7	No			No			No	No	No	No	No	No	No	No	No	No	No	No											No	Never	Never	Never	Never	Never	Never	Never	Never
1575	2050406	2431	Negative	Arsi	Yes	12 to 13	Ziway Dugda	zuway Dugda	Boka	4	5 -7	No			No			No	No	No	No	No	No	No	No	No	No	No	No											No	Never	Never	Never	Never	Never	Never	Never	Never
1576	2050379	2432	Negative	Arsi	Yes	14 to 15	Ziway Dugda	zuway Dugda	Booka	7	8+	No			No			No	No	No	No	No	No	No	No	No	No	No	No											No	Sometimes	Rarely	Rarely	Sometimes	Sometimes	Sometimes	Sometimes	Rarely
1577	2050391	2433	Negative	Arsi	Yes	16 to 17	Ziway Dugda	zuway Dugda	Bookaa	7	5 -7	No			No			No	No	No	No	No	No	No	No	No	No	No	No											No	Sometimes	Sometimes	Sometimes	Never	Sometimes	Sometimes	Sometimes	Frequently
1578	2050413	2434	Positive	Arsi	Yes	10 to 11	Ziway Dugda	zuway Dugda	Boka	4	5 -7	No			No			No	No	No	No	No	No	No	No	No	No	No	No											No	Never	Never	Never	Never	Never	Never	Never	Never
1579	2050380	2435	Negative	Arsi	Yes	10 to 11	Ziway Dugda	zuway Dugda	Booka	4	5 -7	No			No			No	No	No	No	No	No	No	No	No	No	No	No											No	Sometimes	Never	Rarely	Sometimes	Rarely	Rarely	Rarely	Rarely
1580	2050408	2437	Negative	Arsi	Yes	10 to 11	Ziway Dugda	zuway Dugda	Boka	4	8+	No			No			No	No	No	No	No	No	No	No	No	No	No	No											No	Never	Never	Never	Never	Never	Never	Never	Never
1581	2050381	2438	Negative	Arsi	Yes	12 to 13	Ziway Dugda	zuway Dugda	Booka	5	3-4	No			No			No	No	No	No	No	No	No	No	No	No	No	No											No	Sometimes	Never	Rarely	Sometimes	Sometimes	Sometimes	Sometimes	Rarely
1582	2050409	2439	Negative	Arsi	Yes	10 to 11	Ziway Dugda	zuway Dugda	Boka	4	8+	No			No			No	No	No	No	No	No	No	No	No	No	No	No											No	Never	Never	Never	Never	Never	Never	Never	Never
1583	2050392	2440	Negative	Arsi	Yes	16 to 17	Ziway Dugda	zuway Dugda	Bookaa	6	8+	No			No			No	No	No	No	No	No	No	No	No	No	No	No											No	Sometimes	Sometimes	Frequently	Never	Frequently	Frequently	Sometimes	Sometimes
1584	2050410	2441	Negative	Arsi	Yes	12 to 13	Ziway Dugda	zuway Dugda	Boka	4	3-4	No			No			No	No	No	No	No	No	No	No	No	No	No	No											No	Never	Never	Never	Never	Never	Never	Never	Never
1585	2050393	2442	Negative	Arsi	Yes	16 to 17	Ziway Dugda	zuway Dugda	Booka	8	3-4	No			No			No	No	No	No	No	No	No	No	No	No	No	No											No	Sometimes	Rarely	Sometimes	Never	Frequently	Sometimes	Sometimes	Frequently
1586	2050394	2443	Negative	Arsi	Yes	14 to 15	Ziway Dugda	zuway Dugda	Booka	5	8+	No			No			No	No	No	No	No	No	No	No	No	No	No	No											No	Sometimes	Sometimes	Sometimes	Never	Sometimes	Sometimes	Frequently	Sometimes
1587	2050382	2444	Negative	Arsi	Yes	16 to 17	Ziway Dugda	zuway Dugda	Booka	8	5 -7	No			No			No	No	No	No	No	No	No	No	No	No	No	No											No	Sometimes	Never	Rarely	Sometimes	Rarely	Sometimes	Rarely	Rarely
1588	2050383	2445	Negative	Arsi	Yes	12 to 13	Ziway Dugda	zuway Dugda	Booka	5	5 -7	No			No			No	No	No	No	No	No	No	No	No	No	No	No											No	Sometimes	Never	Sometimes	Sometimes	Rarely	Sometimes	Rarely	Rarely
1589	2050411	2447	Negative	Arsi	Yes	10 to 11	Ziway Dugda	zuway Dugda	Boka	4	8+	No			No			No	No	No	No	No	No	No	No	No	No	No	No											No	Never	Never	Never	Never	Never	Never	Never	Never
1590	2050412	2448	Negative	Arsi	Yes	10 to 11	Ziway Dugda	zuway Dugda	Boka	4	8+	No			No			No	No	No	No	No	No	No	No	No	No	No	No											No	Never	Never	Never	Never	Never	Never	Sometimes	Never
1591	2050385	2449	Negative	Arsi	Yes	12 to 13	Ziway Dugda	zuway Dugda	Booka	5	5 -7	No			No			No	No	No	No	No	No	No	No	No	No	No	No											No	Sometimes	Never	Sometimes	Sometimes	Rarely	Sometimes	Rarely	Rarely
1592	2050386	2450	Negative	Arsi	Yes	10 to 11	Ziway Dugda	zuway Dugda	Booka	5	8+	No			No			No	No	No	No	No	No	No	No	No	No	No	No											No	Sometimes	Rarely	Rarely	Never	Never	Rarely	Rarely	Rarely
1593	2050397	2451	Negative	Arsi	Yes	12 to 13	Ziway Dugda	zuway Dugda	Booka	4	3-4	No			No			No	No	No	No	No	No	No	No	No	No	No	No											No	Sometimes	Sometimes	Sometimes	Never	Never	Sometimes	Sometimes	Sometimes
1594	2060436	2454	Negative	Arsi	Yes	18 to 19	Ziway Dugda	zuway Dugda	Koche Bore	11	3-4	No			No			No	No	No	No	No	No	No	No	No	No	No	No											No	Sometimes	Rarely	Sometimes	Sometimes	Rarely	Sometimes	Sometimes	Rarely
1595	2060448	2457	Negative	Arsi	Yes	20 to 21	Ziway Dugda	zuway Dugda	C/Jila	12	5 -7	No			No			No	No	No	No	No	No	No	No	No	No	No	No											No	Sometimes	Rarely	Sometimes	Sometimes	Sometimes	Sometimes	Sometimes	Rarely
1596	2060445	2458	Negative	Arsi	Yes	18 to 19	Ziway Dugda	zuway Dugda	C/Jila	12	3-4	No			No			No	No	No	No	No	No	No	No	No	No	No	No											No	Sometimes	Sometimes	Sometimes	Never	Sometimes	Rarely	Sometimes	Sometimes
1597	2060452	2459	Positive	Arsi	Yes	16 to 17	Ziway Dugda	zuway Dugda	Chafe Jila	12	8+	No			No			No	No	No	No	No	No	No	No	No	No	No	No											No	Sometimes	Rarely	Rarely	Rarely	Sometimes	Sometimes	Never	Never
1598	2060422	2460	Negative	Arsi	Yes	18 to 19	Ziway Dugda	zuway Dugda	koche bore	12	3-4	No			No			No	No	No	No	No	No	No	No	No	No	No	No											No	Rarely	Sometimes	Sometimes	Rarely	Rarely	Sometimes	Rarely	Rarely
1599	2060447	2461	Negative	Arsi	Yes	20 to 21	Ziway Dugda	zuway Dugda	C/jila	11	8+	No			No			No	No	No	No	No	No	No	No	No	No	No	No											No	Sometimes	Sometimes	Sometimes	Never	Sometimes	Frequently	Frequently	Sometimes
1600	2060437	2462	Negative	Arsi	Yes	16 to 17	Ziway Dugda	zuway Dugda	C/Jila	11	8+	No			No			No	No	No	No	No	No	No	No	No	No	No	No											No	Sometimes	Rarely	Rarely	Sometimes	Rarely	Sometimes	Rarely	Rarely
1601	2060438	2464	Negative	Arsi	Yes	20 to 21	Ziway Dugda	zuway Dugda	Senbero	11	1-2	No			No			No	No	No	No	No	No	No	No	No	No	No	No											No	Sometimes	Rarely	Rarely	Sometimes	Rarely	Sometimes	Rarely	Rarely
1602	2060453	2466	Negative	Arsi	Yes	18 to 19	Ziway Dugda	zuway Dugda	Chefa Jila	11	5 -7	No			No			No	No	No	No	No	No	No	No	No	No	No	No											No	Never	Never	Never	Never	Rarely	Sometimes	Sometimes	Rarely
1603	2060423	2467	Negative	Arsi	Yes	18 to 19	Ziway Dugda	zuway Dugda	c jila	12	8+	No			No			No	No	No	No	No	No	No	No	No	No	No	No											No	Sometimes	Sometimes	Rarely	Rarely	Sometimes	Rarely	Rarely	Rarely
1604	2060424	2468	Positive	Arsi	Yes	18 to 19	Ziway Dugda	zuway Dugda	c jila	12	8+	No			No			No	No	No	No	No	No	No	No	No	No	No	No											No	Sometimes	Rarely	Sometimes	Rarely	Never	Rarely	Rarely	Rarely
1605	2060425	2469	Negative	Arsi	Yes	22 to 23	Ziway Dugda	zuway Dugda	c jila	11	5 -7	No			No			No	No	No	No	No	No	No	No	No	No	No	No											No	Sometimes	Rarely	Sometimes	Sometimes	Never	Sometimes	Rarely	Rarely
1606	2060454	2470	Negative	Arsi	Yes	20 to 21	Ziway Dugda	zuway Dugda	Chafe Jila	12	5 -7	No			No			No	No	No	No	No	No	No	No	No	No	No	No											No	Sometimes	Rarely	Rarely	Rarely	Rarely	Sometimes	Never	Never
1607	1010037	2757	Negative	Adama Town	Yes	10 to 11	Adama Town	AdamaT	9	5	3-4	No			No			No	No	No	No	No	No	No	No	No	No	No	No											No	Sometimes	Never	Never	Sometimes	Never	Never	Sometimes	Never
1608	1010038	2758	Positive	Adama Town	Yes	12 to 13	Adama Town	AdamaT	9	5	8+	No			No			No	No	No	No	No	No	No	No	No	No	No	No											No	Frequently	Never	Never	Sometimes	Never	Never	Sometimes	Never
1609	1010039	2759	Negative	Adama Town	Yes	14 to 15	Adama Town	AdamaT	9	8	3-4	No			No			No	No	No	No	No	No	No	No	No	No	No	No											No	Sometimes	Never	Never	Sometimes	Never	Never	Sometimes	Never
1610	1010036	2760	Negative	Adama Town	Yes	14 to 15	Adama Town	AdamaT	9	8	5 -7	No			No			No	Yes	No	No	No	No	No	No	No	No	No	No		Yes							No		No	Never	Never	Never	Never	Rarely	Never	Never	Never
1611	1010040	2761	Negative	Adama Town	Yes	14 to 15	Adama Town	AdamaT	9	7	3-4	No			No			No	No	No	No	No	No	No	No	No	No	No	No											No	Sometimes	Never	Rarely	Sometimes	Never	Never	Never	Never
1612	1010006	2764	Negative	Adama Town	Yes	12 to 13	Adama Town	AdamaT	9	7	3-4	No			No			No	No	No	No	No	No	No	No	No	No	No	No											No	Never	Never	Never	Never	Never	Never	Rarely	Never
1613	1010007	2765	Negative	Adama Town	Yes	12 to 13	Adama Town	AdamaT	9	7	3-4	No			No			No	No	No	No	No	No	No	No	No	No	No	No											No	Never	Never	Sometimes	Sometimes	Never	Never	Sometimes	Never
1614	1010025	2766	Negative	Adama Town	Yes	12 to 13	Adama Town	AdamaT	9	8	5 -7	No			No			No	No	No	No	No	No	No	No	No	No	No	No											No	Never	Never	Never	Rarely	Never	Never	Never	Never
1615	1010026	2767	Negative	Adama Town	Yes	10 to 11	Adama Town	AdamaT	9	5	5 -7	No			No			No	No	No	No	No	No	No	No	No	No	No	No											No	Rarely	Never	Never	Rarely	Never	Never	Never	Never
1616	1010008	2768	Positive	Adama Town	Yes	12 to 13	Adama Town	AdamaT	5	7	5 -7	No			No			No	No	No	No	No	No	No	No	No	No	No	No											No	Never	Never	Sometimes	Sometimes	Never	Never	Never	Rarely
1617	1010033	2769	Negative	Adama Town	Yes	14 to 15	Adama Town	AdamaT	9	8	3-4	No			No			No	Yes	No	No	No	No	No	No	No	Yes	Yes	No		No	Yes	No	No	No	No				No	Sometimes	Never	Never	Frequently	Never	Never	Never	Never
1618	1010009	2771	Positive	Adama Town	Yes	12 to 13	Adama Town	AdamaT	9	7	5 -7	No			No			No	No	No	No	No	No	No	No	No	No	No	No											No	Never	Never	Never	Sometimes	Never	Never	Never	Never
1619	1010010	2772	Positive	Adama Town	Yes	14 to 15	Adama Town	AdamaT	5	6	5 -7	No			No			No	No	No	No	No	No	No	No	No	No	No	No											No	Never	Never	Never	Sometimes	Never	Never	Never	Never
1620	1010041	2773	Negative	Adama Town	Yes	10 to 11	Adama Town	AdamaT	9	4	5 -7	No			No			No	No	No	No	No	No	No	No	No	No	No	No											No	Frequently	Never	Never	Never	Never	Never	Never	Rarely
1621	1010034	2774	Positive	Adama Town	Yes	12 to 13	Adama Town	AdamaT	5	6	3-4	No			No			No	Yes	No	No	No	No	No	No	No	No	Yes	No		No	Yes	No	No	No	No				No	Rarely	Never	Rarely	Sometimes	Never	Never	Never	Never
1622	1010043	2777	Negative	Adama Town	Yes	14 to 15	Adama Town	AdamaT	14	8	5 -7	No			No			No	No	No	No	No	No	No	No	No	No	No	No											No	Sometimes	Never	Never	Never	Never	Never	Sometimes	Never
1623	1010044	2778	Positive	Adama Town	Yes	10 to 11	Adama Town	AdamaT	9	5	3-4	No			No			No	No	No	No	No	No	No	No	No	No	No	No											No	Never	Never	Rarely	Sometimes	Rarely	Rarely	Frequently	Rarely
1624	1010045	2779	Positive	Adama Town	Yes	10 to 11	Adama Town	AdamaT	9	5	5 -7	No			No			No	No	No	No	No	No	No	No	No	No	No	No											No	Sometimes	Never	Rarely	Sometimes	Never	Rarely	Never	Never
1625	1010046	2780	Positive	Adama Town	Yes	12 to 13	Adama Town	AdamaT	9	6	3-4	No			No			No	No	No	No	No	No	No	No	No	No	No	No											No	Never	Never	Never	Sometimes	Never	Never	Sometimes	Rarely
1626	1010047	2781	Negative	Adama Town	Yes	10 to 11	Adama Town	AdamaT	melka adama	4	5 -7	No			No			No	No	No	No	No	No	No	No	No	No	No	No											No	Frequently	Never	Rarely	Sometimes	Never	Never	Never	Rarely
1627	1010048	2782	Negative	Adama Town	Yes	12 to 13	Adama Town	AdamaT	5	6	5 -7	No			No			No	No	No	No	No	No	No	No	No	No	No	No											No	Sometimes	Never	Sometimes	Sometimes	Never	Never	Sometimes	Rarely
1628	1010027	2783	Negative	Adama Town	Yes	12 to 13	Adama Town	AdamaT	Boku. shenen	8	5 -7	No			No			No	No	No	No	No	No	No	No	No	No	No	No											No	Never	Never	Never	Never	Never	Never	Sometimes	Never
1629	1010011	2784	Negative	Adama Town	Yes	12 to 13	Adama Town	AdamaT	9	6	5 -7	No			No			No	No	No	No	No	No	No	No	No	No	No	No											No	Never	Never	Never	Rarely	Never	Rarely	Sometimes	Rarely
1630	1010012	2785	Negative	Adama Town	Yes	10 to 11	Adama Town	AdamaT	5	5	5 -7	No			No			No	No	No	No	No	No	No	No	No	No	No	No											No	Never	Never	Never	Never	Never	Rarely	Rarely	Rarely
1631	1010028	2786	Negative	Adama Town	Yes	10 to 11	Adama Town	AdamaT	5	5	5 -7	No			No			No	No	No	No	No	No	No	No	No	No	No	No											No	Never	Never	Never	Rarely	Never	Never	Never	Never
1632	1010013	2787	Negative	Adama Town	Yes	10 to 11	Adama Town	AdamaT	9	5	5 -7	No			No			No	No	No	No	No	No	No	No	No	No	No	No											No	Never	Never	Sometimes	Sometimes	Never	Never	Never	Never
1633	1010029	2788	Negative	Adama Town	Yes	10 to 11	Adama Town	AdamaT	5	4	5 -7	No			No			No	No	No	No	No	No	No	No	No	No	No	No											No	Never	Never	Never	Frequently	Never	Never	Rarely	Never
1634	1010014	2789	Negative	Adama Town	Yes	10 to 11	Adama Town	AdamaT	4	5	5 -7	No			No			No	No	No	No	No	No	No	No	No	No	No	No											No	Never	Never	Never	Rarely	Never	Never	Never	Never
1635	1010004	3103	Negative	Adama Town	Yes	12 to 13	Adama Town	AdamaT	8	6	5 -7	No			No			No	No	No	No	No	No	No	No	No	No	No	No											No	Sometimes	Sometimes	Sometimes	Sometimes	Never	Sometimes	Frequently	Rarely
1636	1010005	3104	Negative	Adama Town	Yes	12 to 13	Adama Town	AdamaT	1	6	3-4	No			No			No	No	No	No	No	No	No	No	No	No	No	No											No	Never	Never	Never	Sometimes	Never	Never	Frequently	Never
1637	1010015	3116	Negative	Adama Town	Yes	12 to 13	Adama Town	AdamaT	5	7	5 -7	No			No			No	No	No	No	No	No	No	No	No	No	No	No											No	Never	Never	Never	Sometimes	Never	Rarely	Sometimes	Never
1638	1010001	3117	Negative	Adama Town	Yes	12 to 13	Adama Town	AdamaT	Melka. Adama	6	5 -7	No			No			No	No	No	No	No	Yes	No	No	No	No	No	No		Yes							No		Yes	Never	Sometimes	Never	Sometimes	Never	Never	Sometimes	Rarely
1639	1010016	3118	Negative	Adama Town	Yes	10 to 11	Adama Town	AdamaT	5	5	3-4	No			No			No	No	No	No	No	No	No	No	No	No	No	No											No	Never	Never	Never	Never	Never	Never	Never	Never
1640	1020062	3120	Negative	Adama Town	Yes	12 to 13	Adama Town	AdamaT	Boku shanan	4	3-4	No			No			No	No	No	No	No	No	No	No	No	No	No	No											No	Rarely	Rarely	Rarely	Never	Rarely	Rarely	Rarely	Rarely
1641	1040340	3148	Positive	Adama Town	Yes	18 to 19	Adama Town	AdamaT	1	12	8+	No			No			No	No	No	No	No	No	No	No	No	No	No	No											No	Never	Never	Never	Never	Never	Sometimes	Frequently	Never
1642	1040338	3151	Negative	Adama Town	Yes	16 to 17	Adama Town	AdamaT	4	11	5 -7	No			No			No	No	No	No	No	No	No	No	No	No	No	No											No	Never	Never	Sometimes	Never	Never	Never	Frequently	Never
1643	1040373	3152	Negative	Adama Town	Yes	16 to 17	Adama Town	AdamaT	4	11	3-4	No			No			No	No	No	No	No	No	No	No	No	No	No	No											No	Never	Never	Never	Never	Never	Never	Sometimes	Never
1644	1040351	3153	Negative	Adama Town	Yes	18 to 19	Adama Town	AdamaT	wonji	12	3-4	No			No			No	No	No	No	No	No	No	No	No	No	Yes	No		No	Yes	No	No	No	No				No	Sometimes	Never	Rarely	Sometimes	Sometimes	Never	Sometimes	Never
1645	1040300	3159	Positive	Adama Town	Yes	18 to 19	Adama Town	AdamaT	9	11	5 -7	No			No			No	No	No	No	No	No	No	No	No	No	No	No											No	Rarely	Rarely	Sometimes	Rarely	Never	Never	Frequently	Rarely
1646	1040342	3160	Positive	Adama Town	Yes	16 to 17	Adama Town	AdamaT	20	11	8+	No			No			No	No	No	No	No	No	No	No	No	No	No	No											No	Frequently	Sometimes	Sometimes	Rarely	Rarely	Never	Never	Sometimes
1647	1040302	3162	Negative	Adama Town	Yes	14 to 15	Adama Town	AdamaT	9	11	3-4	No			No			No	No	No	No	No	No	No	No	No	No	No	No											No	Never	Rarely	Sometimes	Rarely	Never	Sometimes	Frequently	Sometimes
1648	1020082	3175	Negative	Adama Town	Yes	14 to 15	Adama Town	AdamaT	Bokku shanan	5	3-4	No			No			No	No	No	No	No	No	No	No	No	No	No	No											No	Never	Never	Rarely	Never	Rarely	Sometimes	Rarely	Rarely
1649	1020083	3177	Negative	Adama Town	Yes	12 to 13	Adama Town	AdamaT	Bokku shanen	6	5 -7	No			No			No	No	No	No	No	No	No	No	No	No	No	No											No	Sometimes	Rarely	Rarely	Rarely	Never	Rarely	Rarely	Rarely
1650	1020084	3178	Negative	Adama Town	Yes	14 to 15	Adama Town	AdamaT	Boku shanan	7	5 -7	No			No			No	No	No	No	No	No	No	No	No	No	No	No											No	Never	Never	Rarely	Rarely	Rarely	Never	Rarely	Rarely
1651	1020085	3179	Positive	Adama Town	Yes	14 to 15	Adama Town	AdamaT	9	7	5 -7	No			No			No	No	No	No	No	No	No	No	No	No	No	No											No	Sometimes	Rarely	Rarely	Never	Rarely	Rarely	Rarely	Rarely
1652	1020086	3180	Negative	Adama Town	Yes	14 to 15	Adama Town	AdamaT	14	8	5 -7	No			No			No	No	No	No	No	No	No	No	No	No	No	No											No	Rarely	Rarely	Rarely	Rarely	Rarely	Sometimes	Sometimes	Rarely
1653	1040352	3186	Positive	Adama Town	Yes	18 to 19	Adama Town	AdamaT	9	11	1-2	No			No			No	No	No	No	No	No	No	No	No	Yes	Yes	No		Yes							No		No	Sometimes	Never	Sometimes	Frequently	Rarely	Never	Sometimes	Never
1654	1040336	3188	Negative	Adama Town	Yes	18 to 19	Adama Town	AdamaT	1	11	5 -7	No			No			No	No	No	No	No	No	No	No	No	No	No	No											No	Sometimes	Never	Sometimes	Never	Rarely	Sometimes	Frequently	Sometimes
1655	1020137	3191	Positive	Adama Town	Yes	12 to 13	Adama Town	AdamaT	boku	6	8+	No			No			No	No	No	No	No	No	No	No	No	No	No	No											No	Sometimes	Sometimes	Never	Sometimes	Never	Sometimes	Never	Never
1656	1020138	3192	Negative	Adama Town	Yes	16 to 17	Adama Town	AdamaT	boku	7	3-4	No			No			No	No	No	No	No	No	No	No	No	No	No	No											No	Sometimes	Sometimes	Sometimes	Sometimes	Never	Sometimes	Sometimes	Never
1657	1040317	3194	Positive	Adama Town	Yes	16 to 17	Adama Town	AdamaT	10	11	5 -7	No			No			No	No	No	No	No	No	No	No	No	No	No	No											No	Sometimes	Never	Rarely	Rarely	Rarely	Rarely	Rarely	Rarely
1658	1040345	3195	Negative	Adama Town	Yes	18 to 19	Adama Town	AdamaT	3	11	3-4	No			No			No	No	No	No	No	No	No	No	No	No	No	No											No	Never	Rarely	Rarely	Rarely	Rarely	Rarely	Rarely	Rarely
1659	1040344	3196	Negative	Adama Town	Yes	16 to 17	Adama Town	AdamaT	17	11	8+	No			No			No	No	No	No	No	No	No	No	No	No	No	No											No	Rarely	Never	Never	Never	Rarely	Sometimes	Rarely	Rarely
1660	1040346	3197	Positive	Adama Town	Yes	18 to 19	Adama Town	AdamaT	14	11	5 -7	No			No			No	No	No	No	No	No	No	No	No	No	No	No											No	Rarely	Rarely	Rarely	Rarely	Rarely	Rarely	Rarely	Rarely
1661	1040318	3199	Positive	Adama Town	Yes	16 to 17	Adama Town	AdamaT	6	11	8+	No			No			No	No	No	No	No	No	No	No	No	No	No	No											No	Rarely	Never	Never	Never	Never	Rarely	Rarely	Rarely
1662	1010002	3200	Negative	Adama Town	Yes	12 to 13	Adama Town	AdamaT	9	7	3-4	No			No			No	No	No	No	No	No	No	No	No	No	No	No											No	Rarely	Rarely	Rarely	Rarely	Never	Never	Frequently	Rarely
1663	1010049	3202	Negative	Adama Town	Yes	10 to 11	Adama Town	AdamaT	9	5	5 -7	No			No			No	No	No	No	No	No	No	No	No	No	No	No											No	Sometimes	Never	Rarely	Never	Never	Never	Sometimes	Never
1664	1010050	3203	Negative	Adama Town	Yes	12 to 13	Adama Town	AdamaT	5	7	3-4	No			No			No	No	No	No	No	No	No	No	No	No	No	No											No	Frequently	Never	Rarely	Never	Never	Never	Never	Never
1665	1010051	3204	Negative	Adama Town	Yes	14 to 15	Adama Town	AdamaT	9	7	3-4	No			No			No	No	No	No	No	No	No	No	No	No	No	No											No	Sometimes	Never	Never	Sometimes	Never	Never	Frequently	Never
1666	1010052	3205	Positive	Adama Town	Yes	12 to 13	Adama Town	AdamaT	9	6	8+	No			No			No	No	No	No	No	No	No	No	No	No	No	No											No	Frequently	Never	Never	Rarely	Rarely	Never	Rarely	Never
1667	1010053	3206	Positive	Adama Town	Yes	10 to 11	Adama Town	AdamaT	9	5	5 -7	No			No			No	No	No	No	No	No	No	No	No	No	No	No											No	Never	Never	Never	Rarely	Never	Never	Never	Rarely
1668	1010055	3208	Positive	Adama Town	Yes	10 to 11	Adama Town	AdamaT	9	5	3-4	No			No			No	No	No	No	No	No	No	No	No	No	No	No											No	Never	Never	Never	Sometimes	Never	Never	Rarely	Rarely
1669	1010057	3210	Positive	Adama Town	Yes	10 to 11	Adama Town	AdamaT	9	5	3-4	No			No			No	No	No	No	No	No	No	No	No	No	No	No											No	Sometimes	Never	Rarely	Sometimes	Never	Never	Sometimes	Never
1670	1020120	3218	Negative	Adama Town	Yes	12 to 13	Adama Town	AdamaT	Boku shenen	5	5 -7	No			No			No	No	No	No	No	No	No	No	No	No	No	No											No	Never	Never	Frequently	Sometimes	Never	Never	Never	Rarely
1671	1020128	3219	Negative	Adama Town	Yes	12 to 13	Adama Town	AdamaT	Boku shenen	6	5 -7	No			No			No	No	No	No	No	No	No	No	No	No	No	No											No	Sometimes	Never	Never	Sometimes	Never	Never	Never	Never
1672	1020121	3224	Positive	Adama Town	Yes	12 to 13	Adama Town	AdamaT	2	5	5 -7	No			No			No	No	No	No	No	No	No	No	No	No	No	No											No	Never	Never	Never	Rarely	Never	Never	Never	Never
1673	1020122	3225	Negative	Adama Town	Yes	14 to 15	Adama Town	AdamaT	14	6	3-4	No			No			No	No	No	No	No	No	No	No	No	No	No	No											No	Never	Never	Rarely	Never	Never	Never	Never	Never
1674	1020160	3230	Negative	Adama Town	Yes	14 to 15	Adama Town	AdamaT	3	8	3-4	No			No			No	No	No	No	No	No	No	No	No	No	No	No											No	Never	Never	Rarely	Sometimes	Never	Never	Sometimes	Never
1675	1020161	3231	Negative	Adama Town	Yes	14 to 15	Adama Town	AdamaT	boku shenen	8	5 -7	No			No			No	No	No	No	No	No	No	No	No	No	No	No											No	Sometimes	Never	Rarely	Sometimes	Never	Sometimes	Sometimes	Sometimes
1676	1020162	3232	Negative	Adama Town	Yes	14 to 15	Adama Town	AdamaT	boku shenen	6	3-4	No			No			No	No	No	No	No	No	No	No	No	No	No	No											No	Sometimes	Never	Never	Sometimes	Never	Sometimes	Never	Never
1677	1020133	3233	Negative	Adama Town	Yes	12 to 13	Adama Town	AdamaT	boku shenen	5	8+	No			No			No	Yes	No	No	No	No	No	No	No	No	Yes	No		No	Yes	No	No	No	No				No	Frequently	Never	Never	Sometimes	Never	Never	Sometimes	Never
1678	1020163	3234	Negative	Adama Town	Yes	12 to 13	Adama Town	AdamaT	boku shenen	5	5 -7	No			No			No	No	No	No	No	No	No	No	No	No	No	No											No	Rarely	Never	Never	Sometimes	Never	Never	Sometimes	Never
1679	1030224	3242	Positive	Adama Town	Yes	18 to 19	Adama Town	AdamaT	9	10	3-4	No			No			No	No	No	No	No	No	No	No	No	No	No	No											No	Never	Never	Sometimes	Sometimes	Never	Sometimes	Rarely	Never
1680	1030238	3245	Negative	Adama Town	Yes	16 to 17	Adama Town	AdamaT	Melka adama	10	3-4	No			No			No	No	No	No	No	No	No	No	No	No	No	No											No	Never	Never	Never	Sometimes	Never	Rarely	Sometimes	Never
1681	1030226	3248	Positive	Adama Town	Yes	16 to 17	Adama Town	AdamaT	koka	10	3-4	No			No			No	No	No	No	No	No	No	No	No	No	No	No											No	Never	Never	Rarely	Rarely	Never	Never	Frequently	Never
1682	1020110	3254	Negative	Adama Town	Yes	12 to 13	Adama Town	AdamaT	Boku hsenen	6	3-4	No			No			No	No	No	No	No	No	No	No	No	No	No	No											No	Never	Never	Never	Frequently	Never	Never	Sometimes	Sometimes
1683	1020058	3255	Positive	Adama Town	Yes	12 to 13	Adama Town	AdamaT	3	7	3-4	No			No			No	No	No	No	No	Yes	No	No	No	Yes	Yes	No		No	No	No	No	No	No	home tearet ment forse flud and teraditional tearet meant			No	Never	Sometimes	Rarely	Sometimes	Never	Rarely	Never	Rarely
1684	1020111	3256	Positive	Adama Town	Yes	16 to 17	Adama Town	AdamaT	Boku hsenen	8	5 -7	No			No			No	No	No	No	No	No	No	No	No	No	No	No											No	Never	Never	Never	Sometimes	Never	Sometimes	Sometimes	Sometimes
1685	1020072	3260	Negative	Adama Town	Yes	12 to 13	Adama Town	AdamaT	Boku shanan	5	5 -7	No			No			No	No	No	No	No	No	No	No	No	No	No	No											No	Never	Never	Rarely	Never	Never	Never	Never	Rarely
1686	1020073	3261	Negative	Adama Town	Yes	12 to 13	Adama Town	AdamaT	Boki shanan	5	3-4	No			No			No	No	No	No	No	No	No	No	No	No	No	No											No	Rarely	Never	Never	Never	Never	Never	Never	Rarely
1687	1020074	3262	Positive	Adama Town	Yes	16 to 17	Adama Town	AdamaT	Boku shanan	5	3-4	No			No			No	No	No	No	No	No	No	No	No	No	No	No											No	Rarely	Rarely	Rarely	Never	Never	Sometimes	Never	Rarely
1688	1020076	3264	Positive	Adama Town	Yes	16 to 17	Adama Town	AdamaT	Boku shanan	7	8+	No			No			No	No	No	No	No	No	No	No	No	No	No	No											No	Rarely	Rarely	Sometimes	Sometimes	Never	Never	Never	Sometimes
1689	1020077	3266	Negative	Adama Town	Yes	16 to 17	Adama Town	AdamaT	Boku shanan	7	8+	No			No			No	No	No	No	No	No	No	No	No	No	No	No											No	Rarely	Rarely	Rarely	Rarely	Rarely	Sometimes	Sometimes	Rarely
1690	1020078	3267	Negative	Adama Town	Yes	18 to 19	Adama Town	AdamaT	7	8	5 -7	No			No			No	No	No	No	No	No	No	No	No	No	No	No											No	Never	Rarely	Rarely	Rarely	Never	Rarely	Never	Sometimes
1691	1020104	3268	Positive	Adama Town	Yes	18 to 19	Adama Town	AdamaT	3	8	3-4	No			No			No	No	No	No	No	No	No	No	No	No	No	No											No	Rarely	Never	Never	Never	Never	Never	Rarely	Never	no
1692	1020131	3269	Positive	Adama Town	Yes	16 to 17	Adama Town	AdamaT	Bokushenen	8	5 -7	No			No			No	No	No	No	No	No	No	No	No	No	No	No											No	Sometimes	Never	Sometimes	Never	Never	Sometimes	Rarely	Never	no
1693	1020106	3271	Positive	Adama Town	Yes	14 to 15	Adama Town	AdamaT	Bokushenen	6	5 -7	No			No			No	No	No	No	No	No	No	No	No	No	No	No											No	Never	Sometimes	Sometimes	Never	Never	Sometimes	Sometimes	Never	no
1694	1020107	3272	Negative	Adama Town	Yes	10 to 11	Adama Town	AdamaT	Bokushenen	5	5 -7	No			No			No	No	No	No	No	No	No	No	No	No	No	No											No	Sometimes	Never	Never	Never	Never	Rarely	Rarely	Sometimes
1695	1030213	3280	Negative	Adama Town	Yes	16 to 17	Adama Town	AdamaT	Jogo gudedo	10	5 -7	No			No			No	No	No	No	No	No	No	No	No	No	No	No											No	Never	Never	Never	Sometimes	Never	Never	Sometimes	Never
1696	1030187	3282	Positive	Adama Town	Yes	16 to 17	Adama Town	AdamaT	9	10	3-4	No			No			No	No	No	No	No	No	No	No	No	No	No	No											No	Never	Rarely	Sometimes	Rarely	Never	Never	Sometimes	Sometimes
1697	1030262	3283	Negative	Adama Town	Yes	16 to 17	Adama Town	AdamaT	6	10	1-2	No			No			No	No	No	No	No	No	No	No	No	No	No	No											No	Frequently	Never	Never	Frequently	Never	Sometimes	Sometimes	Rarely
1698	1030188	3284	Negative	Adama Town	Yes	16 to 17	Adama Town	AdamaT	9	10	3-4	No			No			No	No	No	No	No	No	No	No	No	No	No	No											No	Never	Rarely	Rarely	Rarely	Never	Rarely	Never	Sometimes
1699	1030190	3288	Negative	Adama Town	Yes	18 to 19	Adama Town	AdamaT	9	10	5 -7	No			No			No	No	No	No	No	No	No	No	No	No	No	No											No	Rarely	Never	Rarely	Rarely	Never	Never	Rarely	Sometimes
1700	1010017	3293	Positive	Adama Town	Yes	12 to 13	Adama Town	AdamaT	9	5	8+	No			No			No	No	No	No	No	No	No	No	No	No	No	No											No	Never	Never	Never	Rarely	Never	Never	Sometimes	Never
1701	1010018	3294	Negative	Adama Town	Yes	10 to 11	Adama Town	AdamaT	4	5	8+	No			No			No	No	No	No	No	No	No	No	No	No	No	No											No	Never	Rarely	Never	Never	Never	Never	Sometimes	Never
1702	1010019	3295	Positive	Adama Town	Yes	12 to 13	Adama Town	AdamaT	5	6	5 -7	No			No			No	No	No	No	No	No	No	No	No	No	No	No											No	Sometimes	Never	Sometimes	Sometimes	Never	Never	Sometimes	Never
1703	1010020	3296	Negative	Adama Town	Yes	10 to 11	Adama Town	AdamaT	9	5	5 -7	No			No			No	No	No	No	No	No	No	No	No	No	No	No											No	Never	Never	Never	Sometimes	Never	Never	Sometimes	Never
1704	1010031	3297	Negative	Adama Town	Yes	16 to 17	Adama Town	AdamaT	5	8	5 -7	No			No			No	No	No	No	No	No	No	No	No	No	No	No											No	Never	Never	Never	Rarely	Never	Never	Rarely	Never
1705	1030244	3324	Positive	Adama Town	Yes	16 to 17	Adama Town	AdamaT	Bokushene	10	3-4	No			No			No	No	No	No	No	No	No	No	No	No	No	No											No	Sometimes	Sometimes	Rarely	Never	Never	Rarely	Frequently	Sometimes
1706	1030266	3350	Negative	Adama Town	Yes	16 to 17	Adama Town	AdamaT	4	10	5 -7	No			No			No	No	No	No	No	No	No	No	No	No	No	No											No	Sometimes	Never	Never	Sometimes	Never	Sometimes	Frequently	Sometimes
1707	1030268	3353	Negative	Adama Town	Yes	16 to 17	Adama Town	AdamaT	9	10	5 -7	No			No			No	No	No	No	No	No	No	No	No	No	No	No											No	Never	Never	Rarely	Sometimes	Never	Never	Never	Never
1708	1010021	3356	Negative	Adama Town	Yes	12 to 13	Adama Town	AdamaT	5	7	5 -7	No			No			No	No	No	No	No	No	No	No	No	No	No	No											No	Never	Never	Never	Rarely	Never	Never	Never	Never
1709	1030227	3357	Negative	Adama Town	Yes	16 to 17	Adama Town	AdamaT	9	10	5 -7	No			No			No	No	No	No	No	No	No	No	No	No	No	No											No	Never	Never	Never	Sometimes	Never	Sometimes	Sometimes	Rarely
1710	1030230	3360	Negative	Adama Town	Yes	18 to 19	Adama Town	AdamaT	gudedo	10	5 -7	No			No			No	No	No	No	No	No	No	No	No	No	No	No											No	Sometimes	Never	Never	Never	Never	Never	Sometimes	Never
1711	1030269	3361	Positive	Adama Town	Yes	16 to 17	Adama Town	AdamaT	9	11	5 -7	No			No			No	No	No	No	No	No	No	No	No	No	No	No											No	Sometimes	Never	Rarely	Sometimes	Rarely	Never	Rarely	Never
1712	1030183	3364	Positive	Adama Town	Yes	18 to 19	Adama Town	AdamaT	9	10	5 -7	No			No			No	No	No	No	No	No	No	No	No	Yes	No	No		Yes							No		No	Rarely	Sometimes	Rarely	Never	Never	Never	Frequently	Sometimes
1713	1030208	3368	Positive	Adama Town	Yes	18 to 19	Adama Town	AdamaT	9	11	3-4	No			No			No	No	No	No	No	No	No	No	No	No	No	No											No	Sometimes	Never	Never	Never	Rarely	Sometimes	Rarely	Never	no
1714	1030209	3369	Negative	Adama Town	Yes	18 to 19	Adama Town	AdamaT	9	11	5 -7	No			No			No	No	No	No	No	No	No	No	No	No	No	No											No	Sometimes	Never	Never	Never	Never	Sometimes	Sometimes	Never	no
1715	1030181	3371	Negative	Adama Town	Yes	18 to 19	Adama Town	AdamaT	9	11	3-4	No			No			Yes	No	No	No	No	Yes	No	No	No	Yes	No	No		No	Yes	No	No	No	No				No	Never	Sometimes	Sometimes	Never	Rarely	Sometimes	Frequently	Sometimes
1716	1030240	3372	Negative	Adama Town	Yes	16 to 17	Adama Town	AdamaT	Melika Adama	11	5 -7	No			No			No	No	No	No	No	No	No	No	No	No	No	No											No	Sometimes	Never	Rarely	Sometimes	Never	Sometimes	Frequently	Never	no
1717	1030192	3374	Positive	Adama Town	Yes	18 to 19	Adama Town	AdamaT	malka Adama	11	3-4	No			No			No	No	No	No	No	No	No	No	No	No	No	No											No	Never	Rarely	Rarely	Rarely	Never	Sometimes	Frequently	Rarely
1718	1030250	3375	Negative	Adama Town	Yes	16 to 17	Adama Town	AdamaT	3	11	3-4	No			No			No	No	No	No	No	No	No	No	No	No	No	No											No	Sometimes	Never	Never	Sometimes	Never	Never	Frequently	Never
1719	1030253	3378	Positive	Adama Town	Yes	18 to 19	Adama Town	AdamaT	9	11	5 -7	No			No			No	No	No	No	No	No	No	No	No	No	No	No											No	Sometimes	Never	Never	Sometimes	Never	Never	Frequently	Never
1720	1030193	3379	Negative	Adama Town	Yes	16 to 17	Adama Town	AdamaT	18	11	3-4	No			No			No	No	No	No	No	No	No	No	No	No	No	No											No	Sometimes	Sometimes	Sometimes	Rarely	Never	Never	Frequently	Sometimes
1721	1030194	3380	Positive	Adama Town	Yes	18 to 19	Adama Town	AdamaT	9	11	5 -7	No			No			No	No	No	No	No	No	No	No	No	No	No	No											No	Rarely	Rarely	Sometimes	Rarely	Never	Never	Rarely	Sometimes
1722	1040359	3391	Positive	Adama Town	Yes	18 to 19	Adama Town	AdamaT	14	12	3-4	No			No			No	No	No	No	No	No	No	No	No	No	No	No											No	Sometimes	Never	Never	Never	Never	Never	Frequently	Never
1723	1040365	3397	Negative	Adama Town	Yes	16 to 17	Adama Town	AdamaT	10	12	5 -7	No			No			No	No	No	No	No	No	No	No	No	No	No	No											No	Sometimes	Never	Never	Sometimes	Never	Sometimes	Frequently	Rarely
1724	1040366	3399	Negative	Adama Town	Yes	16 to 17	Adama Town	AdamaT	1	10	5 -7	No			No			No	No	No	No	No	No	No	No	No	No	No	No											No	Sometimes	Rarely	Never	Sometimes	Sometimes	Sometimes	Frequently	Never
1725	1030270	3400	Negative	Adama Town	Yes	18 to 19	Adama Town	AdamaT	9	11	1-2	No			No			No	No	No	No	No	No	No	No	No	No	No	No											No	Never	Never	Sometimes	Sometimes	Never	Rarely	Sometimes	Never
1726	1030271	3402	Negative	Adama Town	Yes	18 to 19	Adama Town	AdamaT	9	11	3-4	No			No			No	No	No	No	No	No	No	No	No	No	No	No											No	Never	Never	Never	Sometimes	Never	Never	Sometimes	Never
1727	1030272	3404	Negative	Adama Town	Yes	16 to 17	Adama Town	AdamaT	Boku shenen	11	1-2	No			No			No	No	No	No	No	No	No	No	No	No	No	No											No	Never	Never	Never	Sometimes	Never	Sometimes	Frequently	Never
1728	1030255	3405	Negative	Adama Town	Yes	16 to 17	Adama Town	AdamaT	9	11	1-2	No			No			No	No	No	No	No	No	No	No	No	No	No	No											No	Sometimes	Never	Never	Sometimes	Never	Sometimes	Frequently	Never
1729	1030178	3409	Positive	Adama Town	Yes	18 to 19	Adama Town	AdamaT	kebele 09	11	3-4	No			No			No	No	No	No	No	No	No	No	No	No	No	No											No	Never	Never	Never	Frequently	Never	Sometimes	Sometimes	Never
1730	1030172	3410	Negative	Adama Town	Yes	16 to 17	Adama Town	AdamaT	kebele 05	11	5 -7	No			No			No	No	No	No	No	No	No	No	No	No	No	No											No	Never	Never	Never	Frequently	Never	Rarely	Never	Never
1731	1010022	3411	Positive	Adama Town	Yes	12 to 13	Adama Town	AdamaT	3	7	5 -7	No			No			No	No	No	No	No	No	No	No	No	No	No	No											No	Never	Rarely	Sometimes	Never	Never	Rarely	Never	Rarely
1732	1030176	3416	Negative	Adama Town	Yes	16 to 17	Adama Town	AdamaT	kebele09	10	8+	No			No			No	No	No	No	No	No	No	No	No	No	No	No											No	Rarely	Never	Never	Never	Never	Never	Frequently	Never
1733	1030174	3417	Negative	Adama Town	Yes	16 to 17	Adama Town	AdamaT	kebele Melka adama	10	3-4	No			No			No	No	No	No	No	No	No	No	No	No	No	No											No	Never	Never	Never	Never	Never	Never	Frequently	Never
1734	1030175	3418	Positive	Adama Town	Yes	18 to 19	Adama Town	AdamaT	kebele 09	10	5 -7	No			No			No	No	No	No	No	No	No	No	No	No	No	No											No	Never	Never	Never	Sometimes	Sometimes	Rarely	Rarely	Never
1735	1040291	3423	Negative	Adama Town	Yes	18 to 19	Adama Town	AdamaT	Kenele11	12	5 -7	No			No			No	No	No	No	No	No	No	No	No	No	No	No											No	Never	Never	Never	Never	Never	Rarely	Frequently	Never
1736	1040290	3430	Negative	Adama Town	Yes	16 to 17	Adama Town	AdamaT	Kebele 10	10	5 -7	No			No			No	No	No	No	No	No	No	No	No	No	No	No											No	Never	Never	Never	Rarely	Never	Rarely	Sometimes	Never
1737	1040286	3431	Negative	Adama Town	Yes	14 to 15	Adama Town	AdamaT	Kenele01	10	5 -7	No			No			No	Yes	No	No	No	Yes	No	No	No	No	No	No		No	Yes	No	No	No	No				No	Never	Never	Never	Rarely	Never	Never	Sometimes	Never
1738	1040292	3432	Positive	Adama Town	Yes	16 to 17	Adama Town	AdamaT	kebele 11	10	3-4	No			No			No	No	No	No	No	No	No	No	No	No	No	No											No	Never	Never	Never	Rarely	Rarely	Rarely	Sometimes	Never	hospital admition
1739	1030195	3434	Positive	Adama Town	Yes	16 to 17	Adama Town	AdamaT	9	11	3-4	No			No			No	No	No	No	No	No	No	No	No	No	No	No											No	Rarely	Rarely	Sometimes	Rarely	Rarely	Rarely	Frequently	Sometimes
1740	1030196	3435	Negative	Adama Town	Yes	16 to 17	Adama Town	AdamaT	Boku shanan	11	8+	No			No			No	No	No	No	No	No	No	No	No	No	No	No											No	Never	Rarely	Rarely	Rarely	Never	Never	Frequently	Sometimes
1741	1030242	3436	Negative	Adama Town	Yes	18 to 19	Adama Town	AdamaT	9	11	5 -7	No			No			No	No	No	No	No	No	No	No	No	No	No	No											No	Never	Rarely	Never	Sometimes	Rarely	Sometimes	Sometimes	Sometimes
1742	1030215	3438	Positive	Adama Town	Yes	16 to 17	Adama Town	AdamaT	8	10	3-4	No			No			No	No	No	No	No	No	No	No	No	No	No	No											No	Never	Sometimes	Sometimes	Sometimes	Never	Sometimes	Frequently	Never
1743	1030218	3443	Positive	Adama Town	Yes	18 to 19	Adama Town	AdamaT	8	10	8+	No			No			No	No	No	No	No	No	No	No	No	No	No	No											No	Never	Never	Never	Sometimes	Never	Never	Frequently	Never
1744	1030235	3448	Negative	Adama Town	Yes	16 to 17	Adama Town	AdamaT	9	11	1-2	No			No			No	No	No	No	No	No	No	No	No	No	No	No											No	Never	Never	Never	Sometimes	Never	Never	Sometimes	Never
1745	1030236	3449	Positive	Adama Town	Yes	16 to 17	Adama Town	AdamaT	9	11	8+	No			No			No	No	No	No	No	No	No	No	No	No	No	No											No	Never	Never	Never	Sometimes	Never	Never	Never	Never
1746	1030168	3450	Positive	Adama Town	Yes	22 to 23	Adama Town	AdamaT	9	11	3-4	No			No			No	No	No	No	No	Yes	No	No	No	No	No	No		No	No	No	No	Yes	No				No	Never	Never	Never	Sometimes	Never	Rarely	Rarely	Never
1747	1030222	3455	Negative	Adama Town	Yes	18 to 19	Adama Town	AdamaT	9	10	3-4	No			No			No	No	No	No	No	No	No	No	No	No	No	No											No	Never	Never	Never	Sometimes	Never	Sometimes	Sometimes	Never
1748	1040347	3459	Positive	Adama Town	Yes	18 to 19	Adama Town	AdamaT	6	12	8+	No			No			No	No	No	No	No	No	No	No	No	No	No	No											No	Never	Never	Never	Never	Never	Rarely	Rarely	Never	no
1749	1040298	3463	Positive	Adama Town	Yes	16 to 17	Adama Town	AdamaT	10	10	3-4	No			No			No	No	No	No	No	No	No	No	No	No	Yes	No		Yes							No		No	Frequently	Never	Rarely	Rarely	Never	Never	Rarely	Never	no
1750	1040295	3464	Negative	Adama Town	Yes	16 to 17	Adama Town	AdamaT	10	10	8+	No			Yes	At social gatherings		No	No	No	No	No	No	No	No	No	Yes	No	No		No	Yes	No	No	No	No				Yes	Never	Never	Never	Rarely	Rarely	Rarely	Rarely	Rarely
1751	1040367	3466	Negative	Adama Town	Yes	16 to 17	Adama Town	AdamaT	9	10	5 -7	No			No			No	No	No	No	No	No	No	No	No	No	No	No											No	Sometimes	Sometimes	Never	Sometimes	Never	Never	Never	Sometimes
1752	1040353	3467	Negative	Adama Town	Yes	16 to 17	Adama Town	AdamaT	9	10	5 -7	No			No			No	Yes	No	No	No	No	No	No	No	No	No	No		Yes							No		No	Sometimes	Sometimes	Sometimes	Sometimes	Never	Sometimes	Sometimes	Sometimes
1753	1040280	3468	Positive	Adama Town	Yes	16 to 17	Adama Town	AdamaT	dabe solke	10	8+	No			No			No	Yes	No	No	No	No	No	Yes	No	No	No	No		Yes							No		No	Never	Never	Sometimes	Never	Sometimes	Sometimes	Frequently	Never
1754	1040368	3469	Positive	Adama Town	Yes	16 to 17	Adama Town	AdamaT	1	11	3-4	No			No			No	No	No	No	No	No	No	No	No	No	No	No											No	Sometimes	Never	Never	Never	Never	Never	Frequently	Never
1755	1040369	3470	Negative	Adama Town	Yes	16 to 17	Adama Town	AdamaT	wonji	11	5 -7	No			No			No	No	No	No	No	No	No	No	No	No	No	No											No	Never	Never	Never	Sometimes	Never	Never	Frequently	Never	no
1756	1040370	3471	Negative	Adama Town	Yes	16 to 17	Adama Town	AdamaT	3	11	3-4	No			No			No	No	No	No	No	No	No	No	No	No	No	No											No	Sometimes	Never	Never	Sometimes	Sometimes	Never	Sometimes	Never	no
1757	1040279	3474	Negative	Adama Town	Yes	16 to 17	Adama Town	AdamaT	12	10	3-4	No			No			No	No	No	No	No	No	No	No	No	No	No	No											No	Sometimes	Never	Never	Sometimes	Rarely	Rarely	Frequently	Rarely
1758	1040372	3475	Negative	Adama Town	Yes	14 to 15	Adama Town	AdamaT	awashi	10	3-4	No			No			No	No	No	No	No	No	No	No	No	No	No	No											No	Sometimes	Never	Never	Frequently	Never	Never	Frequently	Rarely
1759	1030249	3482	Positive	Adama Town	Yes	16 to 17	Adama Town	AdamaT	9	10	3-4	No			No			Yes	Yes	No	No	No	No	No	No	No	No	No	No		No	No	No	No	Yes	No				No	Sometimes	Never	Sometimes	Frequently	Never	Never	Sometimes	Never
1760	1040330	3485	Negative	Adama Town	Yes	16 to 17	Adama Town	AdamaT	11	12	5 -7	No			No			No	No	No	No	No	No	No	No	No	No	No	No											No	Sometimes	Never	Never	Never	Never	Never	Rarely	Rarely
1761	1040331	3487	Positive	Adama Town	Yes	14 to 15	Adama Town	AdamaT	15	10	5 -7	No			No			No	No	No	No	No	No	No	No	No	No	No	No											No	Sometimes	Rarely	Rarely	Rarely	Never	Rarely	Rarely	Rarely
1762	1040348	3488	Negative	Adama Town	Yes	10 to 11	Adama Town	AdamaT	10	10	5 -7	No			No			No	No	No	No	No	No	No	No	No	No	No	No											No	Rarely	Rarely	Rarely	Rarely	Rarely	Sometimes	Rarely	Rarely
1763	1040322	3489	Negative	Adama Town	Yes	14 to 15	Adama Town	AdamaT	3	10	5 -7	No			No			No	No	No	No	No	No	No	No	No	No	No	No											No	Sometimes	Rarely	Rarely	Rarely	Never	Rarely	Rarely	Rarely
1764	1040316	3491	Negative	Adama Town	Yes	16 to 17	Adama Town	AdamaT	10	10	3-4	No			No			No	No	No	No	No	No	No	No	No	No	No	No											No	Sometimes	Rarely	Rarely	Rarely	Rarely	Rarely	Rarely	Rarely
1765	1040324	3492	Negative	Adama Town	Yes	16 to 17	Adama Town	AdamaT	1	11	3-4	No			No			No	No	No	No	No	No	No	No	No	No	No	No											No	Sometimes	Never	Never	Never	Never	Never	Frequently	Rarely
1766	1040341	3498	Positive	Adama Town	Yes	16 to 17	Adama Town	AdamaT	4	10	5 -7	No			No			No	No	No	No	No	No	No	No	No	No	No	No											No	Never	Never	Rarely	Never	Never	Never	Sometimes	Rarely
1767	1040328	3500	Positive	Adama Town	Yes	16 to 17	Adama Town	AdamaT	9	10	3-4	No			No			No	No	No	No	No	No	No	No	No	No	No	No											No	Rarely	Never	Never	Rarely	Never	Sometimes	Sometimes	Rarely
1768	1030170	3502	Positive	Adama Town	Yes	16 to 17	Adama Town	AdamaT	kebele 05	10	1-2	No			No			No	No	No	No	No	No	No	No	No	No	No	No											No	Rarely	Never	Never	Never	Never	Rarely	Frequently	Sometimes
1769	1030274	3503	Negative	Adama Town	Yes	16 to 17	Adama Town	AdamaT	melka adama	11	3-4	No			No			No	No	No	No	No	No	No	No	No	No	No	No											No	Never	Never	Sometimes	Frequently	Never	Never	Sometimes	Sometimes
1770	1030197	3508	Negative	Adama Town	Yes	16 to 17	Adama Town	AdamaT	3	10	3-4	No			No			No	No	No	No	No	No	No	No	No	No	No	No											No	Never	Rarely	Sometimes	Rarely	Never	Never	Frequently	Sometimes
1771	1040306	3510	Positive	Adama Town	Yes	16 to 17	Adama Town	AdamaT	Wanji	11	3-4	No			No			No	No	No	No	No	No	No	No	No	No	No	No											No	Never	Never	Rarely	Never	Never	Sometimes	Frequently	Rarely
1772	1040313	3513	Negative	Adama Town	Yes	18 to 19	Adama Town	AdamaT	10	11	5 -7	No			No			No	No	No	No	No	No	No	No	No	No	No	No											No	Never	Rarely	Rarely	Rarely	Never	Frequently	Rarely	Rarely
1773	1040314	3515	Negative	Adama Town	Yes	16 to 17	Adama Town	AdamaT	7	10	5 -7	No			No			No	No	No	No	No	No	No	No	No	No	No	No											No	Never	Rarely	Sometimes	Rarely	Never	Frequently	Frequently	Rarely
1774	1040354	3517	Positive	Adama Town	Yes	16 to 17	Adama Town	AdamaT	3	10	5 -7	No			No			No	No	No	No	No	No	No	No	No	No	No	No											No	Never	Rarely	Sometimes	Never	Never	Never	Frequently	Sometimes
1775	1040355	3518	Positive	Adama Town	Yes	16 to 17	Adama Town	AdamaT	14	10	3-4	No			No			No	No	No	No	No	No	No	No	No	No	No	No											No	Sometimes	Rarely	Rarely	Rarely	Rarely	Never	Frequently	Rarely
1776	1040311	3519	Negative	Adama Town	Yes	16 to 17	Adama Town	AdamaT	9	10	3-4	No			No			No	No	No	No	No	No	No	No	No	No	No	No											No	Sometimes	Sometimes	Sometimes	Sometimes	Never	Rarely	Frequently	Frequently
1777	6220895	3524	Negative	Burayu Town	Yes	12 to 13	Burayu Town	Burayu Town	Burayu keta	5	8+	No			No			No	Yes	No	No	No	No	No	No	No	No	No	No		No	Yes	No	No	No	No				No	Never	Never	Never	Sometimes	Sometimes	Sometimes	Never	Never	no other
1778	6220897	3525	Negative	Burayu Town	Yes	12 to 13	Burayu Town	Burayu Town	Burayu keta	5	3-4	No			No			No	No	No	No	No	No	No	No	No	No	No	Yes	not sick	No	No	No	No	No	No	not sick			No	Never	Never	Never	Sometimes	Never	Sometimes	Sometimes	Never	no other
1779	6220889	3526	Negative	Burayu Town	Yes	12 to 13	Burayu Town	Burayu Town	burayu kata	6	8+	No			No			No	No	No	No	No	No	No	No	No	No	No	Yes	none	No	No	No	No	No	No	no illness			No	Never	Never	Never	Sometimes	Never	Never	Sometimes	Never	none
1780	6220888	3527	Negative	Burayu Town	Yes	10 to 11	Burayu Town	Burayu Town	burayu kata	4	3-4	No			No			No	No	No	No	No	No	No	No	No	No	No	Yes	headache	No	Yes	No	No	No	No				No	Frequently	Never	Sometimes	Sometimes	Never	Sometimes	Sometimes	Sometimes
1781	6220890	3530	Negative	Burayu Town	Yes	14 to 15	Burayu Town	Burayu Town	laku kata	8	5 -7	No			No			No	No	No	No	No	No	No	No	No	No	No	Yes	no sick	No	No	No	No	No	No	no sicknes			No	Never	Never	Rarely	Sometimes	Never	Rarely	Frequently	Sometimes
1782	6220891	3533	Positive	Burayu Town	Yes	10 to 11	Burayu Town	Burayu Town	burayu kata	4	5 -7	No			No			No	No	No	No	No	No	No	No	No	No	No	Yes	no sick	No	No	No	No	No	No				No	Never	Never	Rarely	Never	Never	Never	Never	Never	none
1783	6220892	3534	Negative	Burayu Town	Yes	14 to 15	Burayu Town	Burayu Town	burayu kata	8	3-4	No			No			No	No	No	No	No	No	No	No	No	No	No	Yes	headache	Yes							No		No	Sometimes	Never	Never	Sometimes	Sometimes	Never	Frequently	Never	none
1784	6240925	3535	Negative	Burayu Town	Yes	18 to 19	Burayu Town	Burayu Town	gafarsa nono	11	8+	No			No			No	No	No	No	No	No	No	No	No	No	No	No											No	Frequently	Never	Frequently	Sometimes	Never	Never	Frequently	Rarely
1785	6240926	3537	Negative	Burayu Town	Yes	18 to 19	Burayu Town	Burayu Town	gafarsa nono	11	8+	No			No			No	No	No	No	No	No	No	No	No	No	No	No											No	Sometimes	Never	Never	Never	Never	Never	Never	Never	none
1786	6240961	3538	Negative	Burayu Town	Yes	18 to 19	Burayu Town	Burayu Town	Gefersa Burayu	11	3-4	No			No			No	No	No	No	No	No	No	No	No	No	No	Yes	Not sick	No	No	No	No	No	No	no any symptom			No	Never	Sometimes	Sometimes	Sometimes	Never	Sometimes	Sometimes	Never	no other
1787	6240962	3539	Negative	Burayu Town	Yes	16 to 17	Burayu Town	Burayu Town	Gefersa Burayu	10	5 -7	No			No			No	No	No	No	No	No	No	No	No	No	No	Yes	not sick	No	No	No	No	No	No	no other			No	Never	Never	Sometimes	Sometimes	Never	Sometimes	Sometimes	Sometimes
1788	6240927	3540	Positive	Burayu Town	Yes	16 to 17	Burayu Town	Burayu Town	gafarsa nono	10	5 -7	No			No			No	No	No	No	No	No	No	No	No	No	No	No											No	Sometimes	Never	Never	Never	Never	Never	Never	Never	school only
1789	6240994	3541	Negative	Burayu Town	Yes	18 to 19	Burayu Town	Burayu Town	Gefersa Burayu	11	5 -7	No			No			No	No	No	No	No	No	No	No	No	No	No	Yes	she is testedvoluntary	No	No	No	No	No	No	not sick			No	Never	Never	Sometimes	Sometimes	Never	Sometimes	Sometimes	Sometimes
1790	6240928	3542	Negative	Burayu Town	Yes	16 to 17	Burayu Town	Burayu Town	gafarsa nono	10	5 -7	No			No			No	No	No	No	No	No	No	No	No	No	No	No											No	Sometimes	Sometimes	Sometimes	Frequently	Never	Never	Frequently	Never	school only
1791	6240917	3543	Negative	Burayu Town	Yes	18 to 19	Burayu Town	Burayu Town	gafarsa nono	11	3-4	No			No			No	No	No	No	No	No	No	No	Yes	No	No	No		Yes							No		No	Never	Never	Never	Sometimes	Never	Never	Never	Rarely
1792	6240913	3544	Negative	Burayu Town	Yes	20 to 21	Burayu Town	Burayu Town	gafarsa nono	11	5 -7	No			No			No	No	No	No	No	No	No	No	No	No	Yes	No		No	Yes	No	No	No	No				No	Never	Frequently	Frequently	Sometimes	Never	Never	Frequently	Never	school only
1793	6240929	3546	Negative	Burayu Town	Yes	18 to 19	Burayu Town	Burayu Town	gafarsa nono	11	1-2	No			No			No	No	No	No	No	No	No	No	No	No	No	No											No	Frequently	Never	Rarely	Never	Never	Sometimes	Frequently	Rarely
1794	6240963	3548	Negative	Burayu Town	Yes	18 to 19	Burayu Town	Burayu Town	Gefersa Nono	11	5 -7	No			No			No	No	No	No	No	No	No	No	No	No	No	Yes	not sick	No	No	No	No	No	No	no other			No	Sometimes	Sometimes	Sometimes	Sometimes	Never	Sometimes	Sometimes	Sometimes
1795	6240930	3549	Positive	Burayu Town	Yes	18 to 19	Burayu Town	Burayu Town	gafarsa nono	11	1-2	No			No			No	No	No	No	No	No	No	No	No	No	No	No											No	Never	Never	Never	Never	Never	Never	Frequently	Never	school only
1796	6240964	3550	Positive	Burayu Town	Yes	18 to 19	Burayu Town	Burayu Town	Gefersa Nono	11	8+	No			No			No	No	No	No	No	No	No	No	No	No	No	Yes	not sick	No	No	No	No	No	No	no other			No	Never	Never	Sometimes	Never	Never	Sometimes	Sometimes	Sometimes
1797	6240931	3552	Negative	Burayu Town	Yes	18 to 19	Burayu Town	Burayu Town	gafarsa nono	11	5 -7	No			No			No	No	No	No	No	No	No	No	No	No	No	No											No	Never	Never	Never	Sometimes	Never	Sometimes	Frequently	Never	only at school
1798	6240918	3556	Negative	Burayu Town	Yes	16 to 17	Burayu Town	Burayu Town	gafarsa nono	10	3-4	No			No			No	Yes	No	No	No	No	No	No	No	No	No	No		Yes							No		No	Sometimes	Never	Never	Sometimes	Rarely	Never	Frequently	Never	only at school
1799	6240995	3557	Negative	Burayu Town	Yes	16 to 17	Burayu Town	Burayu Town	Gefersa Burayu	10	8+	No			No			No	Yes	No	No	No	No	No	No	No	No	No	No		Yes							No		No	Never	Sometimes	Sometimes	Sometimes	Sometimes	Sometimes	Sometimes	Sometimes
1800	6240932	3558	Negative	Burayu Town	Yes	18 to 19	Burayu Town	Burayu Town	gafarsa nono	10	3-4	No			No			No	No	No	No	No	No	No	No	No	No	No	No											No	Sometimes	Never	Never	Frequently	Never	Never	Sometimes	Never	none
1801	6240967	3559	Negative	Burayu Town	Yes	16 to 17	Burayu Town	Burayu Town	Burayu Nono	10	5 -7	No			No			No	No	No	No	No	No	No	No	No	No	No	Yes	Not sick	No	No	No	No	No	No	no other			Yes	Sometimes	Never	Sometimes	Sometimes	Never	Sometimes	Sometimes	Sometimes
1802	6240969	3562	Positive	Burayu Town	Yes	16 to 17	Burayu Town	Burayu Town	Gefersa Burayu	10	5 -7	No			No			No	No	No	No	No	No	No	No	No	No	No	Yes	Not sick	No	No	No	No	No	No	no other			No	Never	Never	Sometimes	Sometimes	Sometimes	Never	Sometimes	Sometimes
1803	6240971	3565	Negative	Burayu Town	Yes	16 to 17	Burayu Town	Burayu Town	Gefersa Nono	10	3-4	No			No			No	No	No	No	No	No	No	No	No	No	No	Yes	Not sick	No	No	No	No	No	No	no other			No	Never	Sometimes	Sometimes	Sometimes	Never	Sometimes	Sometimes	Sometimes
1804	6240934	3566	Positive	Burayu Town	Yes	16 to 17	Burayu Town	Burayu Town	gafarsa nono	10	5 -7	No			No			No	No	No	No	No	No	No	No	No	No	No	No											No	Sometimes	Never	Sometimes	Sometimes	Never	Never	Sometimes	Never	none
1805	6240935	3567	Positive	Burayu Town	Yes	16 to 17	Burayu Town	Burayu Town	gafarsa nono	10	3-4	No			No			No	No	No	No	No	No	No	No	No	No	No	No											No	Sometimes	Never	Never	Sometimes	Never	Sometimes	Frequently	Never	none
1806	6240955	3569	Negative	Burayu Town	Yes	16 to 17	Burayu Town	Burayu Town	Gefersa Nono	10	5 -7	No			No			No	No	No	No	No	No	No	No	No	No	No	Yes	Not sick	No	No	No	No	No	No	no other			No	Never	Sometimes	Sometimes	Sometimes	Never	Never	Sometimes	Sometimes
1807	6240972	3570	Negative	Burayu Town	Yes	18 to 19	Burayu Town	Burayu Town	Gefersa Nono	10	3-4	No			No			No	No	No	No	No	No	No	No	No	No	No	Yes	Not sick	No	No	No	No	No	No	no other			No	Sometimes	Sometimes	Sometimes	Never	Never	Never	Sometimes	Sometimes
1808	6240920	3571	Positive	Burayu Town	Yes	16 to 17	Burayu Town	Burayu Town	gafarsa nono	10	5 -7	No			No			No	No	No	No	No	Yes	No	No	No	No	No	No		Yes							No		No	Sometimes	Never	Never	Frequently	Sometimes	Frequently	Frequently	Never	none
1809	6240921	3573	Positive	Burayu Town	Yes	16 to 17	Burayu Town	Burayu Town	gafarsa nono	10	5 -7	No			No			No	No	No	No	No	No	No	No	No	No	No	Yes	headache	Yes							No		No	Sometimes	Never	Sometimes	Sometimes	Never	Sometimes	Frequently	Never	none
1810	6240936	3574	Negative	Burayu Town	Yes	18 to 19	Burayu Town	Burayu Town	gafarsa nono	10	3-4	No			No			No	No	No	No	No	No	No	No	No	No	No	No											No	Never	Rarely	Never	Frequently	Never	Sometimes	Never	Never	none
1811	6240937	3575	Positive	Burayu Town	Yes	18 to 19	Burayu Town	Burayu Town	gafarsa nono	10	1-2	No			No			No	No	No	No	No	No	No	No	No	No	No	No											No	Never	Sometimes	Never	Frequently	Never	Sometimes	Sometimes	Never	none
1812	6240996	3577	Negative	Burayu Town	Yes	16 to 17	Burayu Town	Burayu Town	GefersaNono	10	5 -7	No			No			No	No	No	No	No	No	No	No	No	No	No	No											No	Never	Never	Never	Never	Never	Never	Never	Never	He comes the school with foot
1813	6240975	3579	Positive	Burayu Town	Yes	18 to 19	Burayu Town	Burayu Town	Gefersa Burayu	10	3-4	No			No			No	No	No	No	No	No	No	No	No	No	No	Yes	Not sick	No	No	No	No	No	No	No other			No	Sometimes	Never	Never	Sometimes	Never	Sometimes	Sometimes	Sometimes
1814	6240993	3581	Negative	Burayu Town	Yes	16 to 17	Burayu Town	Burayu Town	Gefersa Nono	10	5 -7	No			No			No	No	No	No	No	No	No	No	No	No	No	Yes	Notsick	No	No	No	No	No	No	no other			No	Sometimes	Sometimes	Sometimes	Sometimes	Never	Never	Sometimes	Sometimes
1815	6240976	3582	Negative	Burayu Town	Yes	18 to 19	Burayu Town	Burayu Town	Gefersa Nono	12	5 -7	No			No			No	No	No	No	No	No	No	No	No	No	No	Yes	Not sick	No	No	No	No	No	No	no other			No	Sometimes	Sometimes	Sometimes	Sometimes	Sometimes	Sometimes	Sometimes	Sometimes
1816	6240999	3585	Positive	Burayu Town	Yes	18 to 19	Burayu Town	Burayu Town	Gefersa Nono	12	5 -7	No			No			No	No	No	No	No	No	No	No	No	No	No	Yes	not sick	No	No	No	No	No	No	no other			No	Never	Never	Never	Sometimes	Never	Never	Sometimes	Sometimes
1817	6240977	3586	Negative	Burayu Town	Yes	18 to 19	Burayu Town	Burayu Town	Gefersa Burayu	12	5 -7	No			No			No	No	No	No	No	No	No	No	No	No	No	Yes	not sick	No	No	No	No	No	No	no other			No	Sometimes	Sometimes	Sometimes	Sometimes	Sometimes	Rarely	Sometimes	Sometimes
1818	6240922	3588	Positive	Burayu Town	Yes	18 to 19	Burayu Town	Burayu Town	gafarsa guje	12	8+	No			No			No	No	No	No	No	Yes	No	No	No	No	No	No		Yes							Yes	No	No	Sometimes	Never	Sometimes	Frequently	Rarely	Sometimes	Frequently	Never	none
1819	6240956	3589	Negative	Burayu Town	Yes	18 to 19	Burayu Town	Burayu Town	Gefersa Nono	12	5 -7	No			No			No	No	No	No	No	No	No	No	No	No	No	Yes	Not sick	No	No	No	No	No	No	no other			No	Never	Sometimes	Sometimes	Sometimes	Sometimes	Never	Sometimes	Sometimes
1820	6240924	3591	Negative	Burayu Town	Yes	24 to 25	Burayu Town	Burayu Town	gafarsa nono	12	5 -7	No			No			No	No	No	No	No	No	No	No	No	No	No	No											No	Sometimes	Never	Never	Never	Never	Never	Frequently	Never	none
1821	6240941	3592	Negative	Burayu Town	Yes	20 to 21	Burayu Town	Burayu Town	gafarsa guje	12	3-4	No			No			No	No	No	No	No	No	No	No	No	No	No	No											No	Never	Never	Never	Sometimes	Never	Sometimes	Frequently	Never	none
1822	6240914	3594	Negative	Burayu Town	Yes	18 to 19	Burayu Town	Burayu Town	gafarsa guje	12	5 -7	No			No			No	Yes	No	No	No	No	No	No	No	No	No	No		No	Yes	No	No	No	No				Yes	Never	Never	Never	Sometimes	Never	Never	Frequently	Never	none
1823	6240915	3595	Positive	Burayu Town	Yes	20 to 21	Burayu Town	Burayu Town	gafarsa nono	12	5 -7	No			No			No	No	No	No	No	No	No	No	No	No	No	Yes	headache	No	Yes	No	No	No	No				No	Never	Never	Never	Frequently	Never	Sometimes	Sometimes	Never	none
1824	6240978	3596	Positive	Burayu Town	Yes	20 to 21	Burayu Town	Burayu Town	Gefersa nono	12	3-4	No			No			No	No	No	No	No	No	No	No	No	No	No	Yes	not sick	No	No	No	No	No	No	mo other			No	Never	Never	Sometimes	Sometimes	Never	Sometimes	Sometimes	Sometimes
1825	6240979	3597	Negative	Burayu Town	Yes	18 to 19	Burayu Town	Burayu Town	Getersa Guje	12	1-2	No			No			No	No	No	No	No	No	No	No	No	No	No	Yes	Not sick	No	No	No	No	No	No	No other			No	Sometimes	Sometimes	Never	Sometimes	Sometimes	Never	Sometimes	Sometimes
1826	6230901	3598	Positive	Burayu Town	Yes	16 to 17	Burayu Town	Burayu Town	malka gafarsa	10	5 -7	Yes	At home		No			No	No	No	No	No	Yes	No	No	No	No	No	No		No	No	No	No	Yes	No				Yes	Frequently	Never	Never	Frequently	Never	Never	Never	Never	none
1827	6230903	3599	Negative	Burayu Town	Yes	16 to 17	Burayu Town	Burayu Town	Melka Gefersa	11	8+	No			No			No	Yes	No	No	No	No	No	No	No	No	No	No		No	No	No	No	No	No	no other			No	Never	Sometimes	Sometimes	Sometimes	Never	Sometimes	Frequently	Sometimes
1828	6230902	3600	Negative	Burayu Town	Yes	16 to 17	Burayu Town	Burayu Town	gafarsa nono	11	5 -7	No			No			No	No	No	No	No	No	No	No	No	No	No	Yes	abdominal crump	Yes							No		No	Sometimes	Never	Never	Never	Never	Sometimes	Frequently	Never	none
1829	6230900	3601	Negative	Burayu Town	Yes	16 to 17	Burayu Town	Burayu Town	gafarsa nono	11	5 -7	No			No			No	No	No	No	No	No	No	No	No	No	No	Yes	headache	No	Yes	No	No	No	No				Yes	Sometimes	Sometimes	Sometimes	Never	Never	Sometimes	Sometimes	Sometimes
1830	6230898	3604	Positive	Burayu Town	Yes	18 to 19	Burayu Town	Burayu Town	Malka Gafarsa	11	5 -7	No			No			No	No	No	No	No	No	No	No	No	No	No	No											No	Sometimes	Rarely	Sometimes	Sometimes	Never	Sometimes	Sometimes	Never	none
1831	6230904	3606	Positive	Burayu Town	Yes	14 to 15	Burayu Town	Burayu Town	Melka Gefersa	10	8+	No			No			No	No	No	No	No	No	No	No	No	No	No	Yes	not sick	No	No	No	No	No	No	no other			No	Never	Never	Never	Sometimes	Never	Sometimes	Never	Sometimes
1832	6230905	3607	Negative	Burayu Town	Yes	16 to 17	Burayu Town	Burayu Town	Melka Gefersa	10	8+	No			No			No	Yes	No	No	No	No	No	No	No	No	No	Yes	only cough	No	No	No	No	No	No	no other			No	Never	Sometimes	Sometimes	Sometimes	Never	Never	Sometimes	Sometimes
1833	6230908	3608	Positive	Burayu Town	Yes	14 to 15	Burayu Town	Burayu Town	atana tara	10	5 -7	No			No			No	No	No	No	No	No	No	No	No	No	No	No											No	Never	Never	Never	Never	Never	Never	Sometimes	Sometimes
1834	6230906	3609	Negative	Burayu Town	Yes	18 to 19	Burayu Town	Burayu Town	Melka Gefersa	12	8+	No			No			No	Yes	No	No	No	No	No	No	No	No	No	No		No	No	No	No	No	No	no other			No	Never	Sometimes	Sometimes	Sometimes	Never	Never	Sometimes	Sometimes
1835	6230907	3610	Negative	Burayu Town	Yes	16 to 17	Burayu Town	Burayu Town	MelkaGefersa	10	8+	No			No			No	No	No	No	No	No	No	No	No	No	No	Yes	no other	No	No	No	No	No	No	no other			No	Never	Never	Sometimes	Never	Never	Sometimes	Sometimes	Sometimes
1836	6230899	3611	Negative	Burayu Town	Yes	16 to 17	Burayu Town	Burayu Town	malka gafarsa	12	5 -7	No			No			No	No	No	No	No	No	No	No	No	No	No	No											No	Rarely	Never	Never	Never	Never	Never	Never	Never	none
1837	6251012	3612	Negative	Burayu Town	Yes	12 to 13	Burayu Town	Burayu Town	burayu kata	6	5 -7	No			No			No	No	No	No	No	No	No	No	No	No	No	No											No	Never	Never	Never	Sometimes	Never	Sometimes	Sometimes	Sometimes
1838	6251024	3613	Positive	Burayu Town	Yes	12 to 13	Burayu Town	Burayu Town	Burayu Kata	7	3-4	No			No			No	No	No	No	No	No	No	No	No	No	No	Yes	not sick	No	No	No	No	No	No	no other			No	Never	Never	Never	Never	Never	Never	Sometimes	Sometimes
1839	6251013	3614	Negative	Burayu Town	Yes	14 to 15	Burayu Town	Burayu Town	burayu kata	4	5 -7	No			No			No	No	No	No	No	No	No	No	No	No	No	No											No	Never	Never	Never	Never	Never	Never	Never	Never	none
1840	6251004	3615	Negative	Burayu Town	Yes	14 to 15	Burayu Town	Burayu Town	burayu kata	7	5 -7	No			No			No	No	No	No	No	No	No	No	No	No	No	No											No	Sometimes	Never	Never	Frequently	Never	Never	Never	Never	none
1841	6251020	3616	Negative	Burayu Town	Yes	14 to 15	Burayu Town	Burayu Town	Burayu keta	6	5 -7	No			No			No	No	No	No	No	No	No	No	No	No	No	Yes	Not sick	No	No	No	No	No	No	no other			No	Never	Never	Never	Never	Never	Never	Never	Never	walking with foot
1842	6240980	3617	Negative	Burayu Town	Yes	16 to 17	Burayu Town	Burayu Town	Burka nono	10	5 -7	No			No			No	No	No	No	No	No	No	No	No	No	No	Yes	not sick	No	No	No	No	No	No	no other			No	Sometimes	Sometimes	Sometimes	Sometimes	Never	Sometimes	Sometimes	Sometimes
1843	6240981	3618	Negative	Burayu Town	Yes	20 to 21	Burayu Town	Burayu Town	Gefersa Guje	12	3-4	No			No			No	No	No	No	No	No	No	No	No	No	No	Yes	not sick	No	No	No	No	No	No	no other			No	Never	Never	Sometimes	Never	Never	Sometimes	Sometimes	Sometimes
1844	6240950	3620	Negative	Burayu Town	Yes	16 to 17	Burayu Town	Burayu Town	gafarsa nono	11	5 -7	No			No			No	No	No	No	No	No	No	No	No	No	No	No											No	Frequently	Never	Never	Sometimes	Never	Sometimes	Sometimes	Sometimes
1845	6240992	3621	Negative	Burayu Town	Yes	18 to 19	Burayu Town	Burayu Town	Gefersa nono	11	5 -7	No			No			No	No	No	No	No	No	No	No	No	No	No	Yes	not sick	No	No	No	No	No	No	no other			No	Never	Never	Sometimes	Sometimes	Never	Sometimes	Sometimes	Sometimes
1846	6240982	3622	Positive	Burayu Town	Yes	18 to 19	Burayu Town	Burayu Town	Gefersa nono	11	1-2	No			No			No	No	No	No	No	No	No	No	No	No	No	Yes	not sick	No	No	No	No	No	No	no other			No	Never	Sometimes	Sometimes	Sometimes	Never	Sometimes	Never	Sometimes
1847	6240951	3623	Negative	Burayu Town	Yes	18 to 19	Burayu Town	Burayu Town	gafarsa nono	11	5 -7	No			No			No	No	No	No	No	No	No	No	No	No	No	No											No	Sometimes	Never	Never	Sometimes	Never	Sometimes	Sometimes	Never	none
1848	6240943	3624	Negative	Burayu Town	Yes	18 to 19	Burayu Town	Burayu Town	guje gafarsa	11	3-4	No			No			No	No	No	No	No	No	No	No	No	No	No	No											No	Never	Never	Never	Frequently	Never	Never	Frequently	Never	none
1849	6240983	3625	Negative	Burayu Town	Yes	18 to 19	Burayu Town	Burayu Town	Gefersa nono	11	3-4	No			No			No	No	No	No	No	No	No	No	No	No	No	Yes	not sick	No	No	No	No	No	No	no other			No	Never	Never	Never	Never	Never	Never	Sometimes	Sometimes
1850	6240984	3628	Positive	Burayu Town	Yes	16 to 17	Burayu Town	Burayu Town	Gefersa kela	10	3-4	No			No			No	Yes	No	No	No	No	No	No	No	No	No	No		No	No	No	No	No	No	only cough			No	Never	Never	Sometimes	Sometimes	Never	Sometimes	Sometimes	Sometimes
1851	6240944	3629	Negative	Burayu Town	Yes	16 to 17	Burayu Town	Burayu Town	gafarsa nono	10	5 -7	No			No			No	No	No	No	No	No	No	No	No	No	No	No											No	Never	Never	Never	Sometimes	Never	Sometimes	Sometimes	Never	none
1852	6240945	3630	Positive	Burayu Town	Yes	20 to 21	Burayu Town	Burayu Town	gafarsa nono	12	3-4	No			No			No	No	No	No	No	No	No	No	No	No	No	No											No	Never	Never	Never	Frequently	Never	Never	Never	Never	none
1853	6240953	3631	Negative	Burayu Town	Yes	16 to 17	Burayu Town	Burayu Town	gafarsa nono	10	3-4	No			No			No	No	No	No	No	No	No	No	No	No	No	No											No	Never	Never	Never	Sometimes	Never	Sometimes	Frequently	Never	none
1854	6240957	3632	Negative	Burayu Town	Yes	18 to 19	Burayu Town	Burayu Town	GefersaGuje	11	5 -7	No			No			No	No	No	No	No	No	No	No	No	No	No	Yes	not sick	No	No	No	No	No	No	no other			No	Never	Never	Never	Sometimes	Never	Sometimes	Sometimes	Sometimes
1855	6240958	3633	Positive	Burayu Town	Yes	20 to 21	Burayu Town	Burayu Town	Gefersa kela	12	5 -7	No			No			No	Yes	No	No	No	No	No	No	No	No	No	No		No	No	No	No	No	No	no other			No	Sometimes	Sometimes	Sometimes	Sometimes	Never	Sometimes	Frequently	Sometimes
1856	6240946	3634	Negative	Burayu Town	Yes	18 to 19	Burayu Town	Burayu Town	gafarsa nono	11	5 -7	No			No			No	No	No	No	No	No	No	No	No	No	No	No											No	Never	Sometimes	Sometimes	Never	Never	Never	Sometimes	Never	none
1857	6240985	3635	Negative	Burayu Town	Yes	18 to 19	Burayu Town	Burayu Town	Gefersa kela	11	1-2	No			No			No	No	No	No	No	No	No	No	No	No	No	Yes	not sick	No	No	No	No	No	No	no other			No	Never	Sometimes	Never	Sometimes	Never	Sometimes	Frequently	Sometimes
1858	6240947	3636	Negative	Burayu Town	Yes	18 to 19	Burayu Town	Burayu Town	gafarsa guje	11	3-4	No			No			No	No	No	No	No	No	No	No	No	No	No	No											No	Never	Never	Never	Never	Never	Never	Sometimes	Never	none
1859	6241000	3637	Negative	Burayu Town	Yes	16 to 17	Burayu Town	Burayu Town	jamo	10	5 -7	No			No			No	No	No	No	No	No	No	No	No	No	No	No											No	Never	Never	Never	Never	Never	Never	Never	Never	none
1860	6240987	3640	Negative	Burayu Town	Yes	18 to 19	Burayu Town	Burayu Town	Gefersa kela	11	5 -7	No			No			No	No	No	No	No	No	No	No	No	No	No	Yes	not sick	No	No	No	No	No	No	no other			No	Never	Sometimes	Sometimes	Sometimes	Never	Sometimes	Sometimes	Sometimes
1861	6240988	3641	Negative	Burayu Town	Yes	16 to 17	Burayu Town	Burayu Town	Gafarsa nono	10	5 -7	No			No			No	No	No	No	No	No	No	No	No	No	No	Yes	not sick	No	No	No	No	No	No	no other			No	Never	Rarely	Sometimes	Sometimes	Never	Sometimes	Sometimes	Sometimes
1862	6240959	3643	Negative	Burayu Town	Yes	16 to 17	Burayu Town	Burayu Town	Gefersa Guje	11	3-4	No			No			No	No	No	No	No	No	No	No	No	No	No	Yes	Not sick	No	No	No	No	No	No	no other			No	Never	Never	Sometimes	Sometimes	Never	Never	Frequently	Sometimes
1863	6240948	3644	Positive	Burayu Town	Yes	20 to 21	Burayu Town	Burayu Town	gafarsa nono	12	3-4	No			No			No	No	No	No	No	No	No	No	No	No	No	No											No	Never	Never	Never	Sometimes	Never	Never	Frequently	Never	none
1864	6240989	3645	Positive	Burayu Town	Yes	18 to 19	Burayu Town	Burayu Town	Melka Gefersa	11	1-2	No			No			No	No	No	No	No	No	No	No	No	No	No	Yes	not sick	No	No	No	No	No	No	no other			No	Never	Sometimes	Sometimes	Sometimes	Never	Sometimes	Frequently	Sometimes
1865	6240949	3646	Negative	Burayu Town	Yes	18 to 19	Burayu Town	Burayu Town	gafarsa guje	10	1-2	No			No			No	No	No	No	No	No	No	No	No	No	No	No											No	Never	Never	Never	Sometimes	Never	Never	Frequently	Sometimes
1866	6251017	3647	Negative	Burayu Town	Yes	16 to 17	Burayu Town	Burayu Town	burayu kata	8	5 -7	No			No			No	No	No	No	No	No	No	No	No	No	No	No											No	Never	Never	Never	Never	Never	Never	Never	Never	none
1867	6251005	3649	Negative	Burayu Town	Yes	12 to 13	Burayu Town	Burayu Town	burayu kata	6	3-4	No			No			No	No	No	No	No	No	No	No	No	No	No	No											No	Sometimes	Never	Never	Sometimes	Never	Never	Sometimes	Never	none
1868	6251025	3650	Positive	Burayu Town	Yes	12 to 13	Burayu Town	Burayu Town	Burayu keta	6	8+	No			No			No	No	No	No	No	No	No	No	No	No	No	Yes	not sick	No	No	No	No	No	No	no other			No	Never	Never	Sometimes	Sometimes	Never	Sometimes	Sometimes	Rarely
1869	6251018	3652	Positive	Burayu Town	Yes	16 to 17	Burayu Town	Burayu Town	burayu kata	5	3-4	No			No			No	No	No	No	No	No	No	No	No	No	No	No											No	Never	Never	Never	Never	Never	Never	Rarely	Never	none
1870	6251006	3653	Negative	Burayu Town	Yes	14 to 15	Burayu Town	Burayu Town	burayu kata	6	5 -7	No			No			No	No	No	No	No	No	No	No	No	No	No	No											No	Never	Never	Never	Never	Never	Frequently	Frequently	Never	none
1871	6251034	3656	Positive	Burayu Town	Yes	16 to 17	Burayu Town	Burayu Town	Keta	5	5 -7	No			No			No	No	No	No	No	No	No	No	No	No	No	Yes	Not sick	No	No	No	No	No	No	no other			No	Never	Sometimes	Sometimes	Sometimes	Sometimes	Sometimes	Sometimes	Sometimes
1872	6251016	3658	Negative	Burayu Town	Yes	16 to 17	Burayu Town	Burayu Town	burayu kata	8	1-2	No			No			No	No	No	No	No	No	No	No	No	No	No	No											No	Never	Never	Never	Sometimes	Never	Never	Sometimes	Never	none
1873	6251007	3659	Positive	Burayu Town	Yes	16 to 17	Burayu Town	Burayu Town	burayu kata	7	3-4	No			No			No	No	No	No	No	No	No	No	No	No	No	No											No	Never	Never	Never	Sometimes	Never	Never	Sometimes	Never	none
1874	6251003	3660	Positive	Burayu Town	Yes	14 to 15	Burayu Town	Burayu Town	burayu kata	7	5 -7	No			No			Yes	No	No	No	No	No	No	No	No	No	No	No		Yes							No		No	Frequently	Never	Never	Sometimes	Sometimes	Never	Never	Never	none
1875	6251022	3661	Negative	Burayu Town	Yes	16 to 17	Burayu Town	Burayu Town	Burayu keta	8	3-4	No			No			No	No	No	No	No	No	No	No	No	No	No	Yes	Not sick	No	No	No	No	No	No	no other			No	Never	Sometimes	Rarely	Never	Sometimes	Never	Sometimes	Sometimes
1876	6251002	3662	Positive	Burayu Town	Yes	14 to 15	Burayu Town	Burayu Town	burayu kata	4	3-4	No			No			No	Yes	No	No	No	No	No	No	No	No	No	No		No	Yes	No	No	No	No				No	Never	Sometimes	Never	Sometimes	Never	Never	Never	Sometimes
1877	6251035	3663	Negative	Burayu Town	Yes	16 to 17	Burayu Town	Burayu Town	smacho	8	3-4	Yes	At home		Yes	At home		No	No	No	No	No	No	No	No	No	No	No	Yes	not other	No	No	No	No	No	No	no other			No	Never	Never	Sometimes	Sometimes	Never	Sometimes	Sometimes	Sometimes
[truncated: 7 more rows]
[truncated: 21 more columns]
