# Supplementary material for: Expression of Concern: Escalating spread of SARS-CoV-2 infection after school reopening among students in hotspot districts of Oromia Region in Ethiopia: Longitudinal study
Source: PLoS One. 2025 Dec 19;20(12):e0339229. doi: 10.1371/journal.pone.0339229 (PMC12716687; doi:10.1371/journal.pone.0339229)
Supplement: S3 File — (XLSX) [file pone.0339229.s002.xlsx]

## Sheet: School sero survey second round
Column1	Barcode	zone2	ElecsysResultR2	Thechildisvoluntarytogiv2	Bloodsampletaken2	Age group	CityTown2	Woreda2	Kebele2	Currentlevelofschooling2	FamilysizeNumberofpeople3	havingcontactwithcofirmedcase2	placeofcontactwithcovid2	contactplaceother2	havingcontactwithsuspect2	placeofcontactwithsuspect2	placeothercontact	Feverselfreportedormeas2	Cough2	difficultofbreathfastbre2	Chestpain2	Wheezing2	Sorethroat2	Lossofsmellortest2	Fatigue2	Muscleachejointpain2	Poorappetite2	Runnynose2	Anyotherspecify2	specifyother22	Didyouseekmedicaltreatmen2	Illneswasmild2	Financialproblem2	Distancefromfacility2	Prefertraditionaltreatment2	notseekother2	Specifyother23	Hadthestudentbeenhospita2	needrespi_sup2	hadcont_pastthreemonth2	Attendingorparticipating2	Partyfeast2	Holidaygathering2	Attendingworship2	Visitinghealthfacility2	Market2	Usingpublictransportser2	Othersocialeventgatherin2	Others_pecify2
1	37	Bishoftu Town	Positive	Yes	Yes	10 to 11	Bishoftu Town	Bishoftu Town	Birbirsa Foka	4	3-4	No			No			No	No	No	No	No	No		No															No	Never	Never	Never	Never	Never	Never	1	Sometimes
2	42	Bishoftu Town	Negative	Yes	Yes	10 to 11	Bishoftu Town	Bishoftu Town	Ketta	5	1-2	No			No			No	No	No	No	No	No		No															No	Never	Never	Never	Sometimes	Never	Sometimes	2	Never
3	43	Bishoftu Town	Negative	Yes	Yes	12 to 13	Bishoftu Town	Bishoftu Town	Ketta	5	3-4	No			No			No	No	No	No	No	No		No															No	Never	Never	Never	Frequently	Never	Never	2	Never
4	45	Bishoftu Town	Negative	Yes	Yes	12 to 13	Bishoftu Town	Bishoftu Town	7	5	3-4	No			No			No	No	No	No	No	No		No															No	Never	Never	Never	Never	Never	Never	2	Never	no
5	46	Bishoftu Town	Negative	Yes	Yes	12 to 13	Bishoftu Town	Bishoftu Town	8	5	3-4	No			No			Yes	No	Yes	No	No	Yes	No	No	No	No	Yes	No		No	Yes	No	No	No	No				No	Never	Never	Never	Never	Frequently	Never	2	Never
6	47	Bishoftu Town	Negative	Yes	Yes	12 to 13	Bishoftu Town	Bishoftu Town	Ketta	6	5-7	No			No			No	No	No	No	No	No		No															No	Never	Never	Never	Sometimes	Never	Sometimes	2	Never
7	48	Bishoftu Town	Negative	Yes	Yes	12 to 13	Bishoftu Town	Bishoftu Town	Ketta	5	3-4	No			No			No	Yes	No	No	No	No	No	No	No	No	No	No		No	Yes	No	No	No	No				No	Never	Never	Never	Never	Never	Sometimes	2	Never
8	49	Bishoftu Town	Positive	Yes	Yes	12 to 13	Bishoftu Town	Bishoftu Town	4	5	5-7	No			No			No	No	No	No	No	No		No															No	Sometimes	Never	Never	Never	Never	Never	3	Never	for treatment
9	50	Bishoftu Town	Positive	Yes	Yes	14 to 15	Bishoftu Town	Bishoftu Town	9	5	1-2	No			No			No	No	No	No	No	No		No															No	Never	Never	Never	Never	Never	Sometimes	2	Never	no
10	51	Bishoftu Town	Negative	Yes	Yes	10 to 11	Bishoftu Town	Bishoftu Town	7	5	5-7	No			No			No	No	No	No	No	No		No															No	Never	Never	Never	Never	Never	Never	2	Never
11	52	Dukem Town	Positive	Yes	Yes	18 to 19	Dukem Town	Dukem Town	Melka Dukem	11	3-4	No			No			No	No	No	No	No	No	No	No	No	No	Yes	No		No	Yes	No	No	No	No				No	Never	Never	Never	Sometimes	Never	Sometimes	3	Never
12	55	Bishoftu Town	Negative	Yes	Yes	16 to 17	Bishoftu Town	Bishoftu Town	2	10	3-4	No			No			No	Yes	No	No	No	No	No	No	No	No	No	No		No	Yes	No	No	No	No				No	Sometimes	Sometimes	Sometimes	Frequently	Never	Frequently	1	Never	no
13	56	Bishoftu Town	Positive	Yes	Yes	16 to 17	Bishoftu Town	Bishoftu Town	Cheleleka	10	3-4	No			No			No	No	No	No	No	No		No															No	Frequently	Never	Never	Frequently	Never	Sometimes	1	Never
14	57	Bishoftu Town	Positive	Yes	Yes	18 to 19	Bishoftu Town	Bishoftu Town	5	10	3-4	No			No			No	No	No	No	No	No		No															No	Never	Never	Never	Frequently	Never	Never	1	Never
15	58	Bishoftu Town	Positive	Yes	Yes	18 to 19	Bishoftu Town	Bishoftu Town	Dire jitu	10	1-2	No			No			No	No	No	No	No	No		No															No	Never	Never	Never	Sometimes	Never	Sometimes	1	Never
16	59	Bishoftu Town	Negative	Yes	Yes	16 to 17	Bishoftu Town	Bishoftu Town	5	10	3-4	No			No			No	Yes	No	No	No	No	No	No	No	No	No	No		No	Yes	No	No	No	No				No	Never	Never	Sometimes	Sometimes	Never	Never	2	Never	no
17	62	Bishoftu Town	Positive	Yes	Yes	16 to 17	Bishoftu Town	Bishoftu Town	1	10	5-7	No			No			No	Yes	No	No	No	No	No	No	No	No	No	No		No	Yes	No	No	No	No				No	Never	Never	Sometimes	Frequently	Never	Never	1	Never	no
18	63	Bishoftu Town	Negative	Yes	Yes	16 to 17	Bishoftu Town	Bishoftu Town	2	10	8+	No			No			No	No	No	No	No	No		No															No	Never	Never	Sometimes	Frequently	Frequently	Never	1	Never
19	64	Bishoftu Town	Positive	Yes	Yes	16 to 17	Bishoftu Town	Bishoftu Town	Biftu	10	3-4	No			No			No	No	No	No	No	No		No															No	Never	Never	Never	Frequently	Never	Frequently	1	Never
20	65	Bishoftu Town	Positive	Yes	Yes	16 to 17	Bishoftu Town	Bishoftu Town	1	10	5-7	No			No			No	No	No	No	No	No		No															No	Never	Never	Frequently	Frequently	Never	Frequently	1	Never
21	66	Bishoftu Town	Negative	Yes	Yes	16 to 17	Bishoftu Town	Bishoftu Town	3	10	5-7	No			No			No	No	No	No	No	No		No															No	Never	Never	Never	Frequently	Never	Frequently	1	Never
22	67	Bishoftu Town	Negative	Yes	Yes	18 to 19	Bishoftu Town	Bishoftu Town	1	10	1-2	No			No			No	No	No	No	No	No		No															No	Never	Never	Sometimes	Frequently	Never	Never	1	Never
23	68	Bishoftu Town	Negative	Yes	Yes	16 to 17	Bishoftu Town	Bishoftu Town	1	10	5-7	No			No			No	No	No	No	No	No		No															No	Frequently	Never	Sometimes	Never	Never	Never	1	Never	no
24	70	Bishoftu Town	Negative	Yes	Yes	16 to 17	Bishoftu Town	Bishoftu Town	Dire jitu	10	1-2	No			No			No	No	No	No	No	No		No															No	Never	Never	Never	Never	Never	Frequently	1	Never
25	71	Bishoftu Town	Negative	Yes	Yes	18 to 19	Bishoftu Town	Bishoftu Town	2	10	3-4	No			No			No	No	No	No	No	No		No															No	Never	Never	Frequently	Frequently	Never	Sometimes	1	Never
26	72	Bishoftu Town	Positive	Yes	Yes	16 to 17	Bishoftu Town	Bishoftu Town	3	10	1-2	No			No			No	Yes	No	No	No	No	No	No	No	No	No	No		No	Yes	No	No	No	No				No	Never	Never	Frequently	Frequently	Never	Sometimes	1	Never	no
27	73	Bishoftu Town	Negative	Yes	Yes	16 to 17	Bishoftu Town	Bishoftu Town	1	10	3-4	No			No			No	No	No	No	No	No		No															No	Never	Never	Never	Frequently	Never	Never	1	Never
28	75	Bishoftu Town	Positive	Yes	Yes	16 to 17	Bishoftu Town	Bishoftu Town	1	10	5-7	No			No			No	No	No	No	No	No		No															No	Sometimes	Never	Never	Sometimes	Never	Never	2	Never
29	76	Bishoftu Town	Positive	Yes	Yes	16 to 17	Bishoftu Town	Bishoftu Town	Burka hora bishoftu	10	3-4	No			No			No	No	No	No	No	No	No	No	No	Yes	No	No		No	Yes	No	No	No	No				Yes	Sometimes	Never	Never	Never	Never	Never	3	Never
30	77	Bishoftu Town	Negative	Yes	Yes	16 to 17	Bishoftu Town	Bishoftu Town	Dhibbayu	10	1-2	No			No			No	No	No	No	No	No		No															No	Never	Never	Never	Sometimes	Never	Never	1	Never
31	78	Bishoftu Town	Positive	Yes	Yes	16 to 17	Bishoftu Town	Bishoftu Town	Dire jitu	10	5-7	No			No			No	No	No	No	No	No		No															No	Never	Never	Never	Never	Never	Sometimes	1	Never
32	79	Bishoftu Town	Positive	Yes	Yes	16 to 17	Bishoftu Town	Bishoftu Town	1	10	5-7	No			No			No	No	No	No	No	No		No															No	Frequently	Never	Never	Frequently	Never	Never	1	Never
33	80	Bishoftu Town	Positive	Yes	Yes	16 to 17	Bishoftu Town	Bishoftu Town	Dire jitu	11	5-7	No			No			No	No	No	No	No	No		No															No	Never	Never	Never	Frequently	Never	Never	1	Never
34	81	Bishoftu Town	Negative	Yes	Yes	16 to 17	Bishoftu Town	Bishoftu Town	1	10	5-7	No			No			No	No	No	No	No	Yes	No	No	No	No	No	No		No	No	No	No	No	Yes	Take drug at home			No	Sometimes	Never	Never	Frequently	Never	Never	3	Never
35	82	Bishoftu Town	Negative	Yes	Yes	16 to 17	Bishoftu Town	Bishoftu Town	2	10	1-2	No			No			No	No	No	No	No	No		No															No	Never	Never	Never	Frequently	Never	Never	1	Never
36	83	Bishoftu Town	Positive	Yes	Yes	16 to 17	Bishoftu Town	Bishoftu Town	Dire jitu	10	3-4	No			No			No	No	No	No	No	No		No															No	Never	Never	Never	Sometimes	Never	Never	3	Never
37	85	Bishoftu Town	Negative	Yes	Yes	16 to 17	Bishoftu Town	Bishoftu Town	2	10	1-2	No			No			No	No	No	No	No	No		No															No	Never	Never	Never	Never	Never	Sometimes	2	Never	no
38	86	Bishoftu Town	Negative	Yes	Yes	18 to 19	Bishoftu Town	Bishoftu Town	4	10	5-7	No			No			No	No	No	No	No	No		No															No	Never	Never	Never	Never	Never	Never	2	Never	health facilitu fore care
39	87	Bishoftu Town	Negative	Yes	Yes	18 to 19	Bishoftu Town	Bishoftu Town	Kudada	10	1-2	No			No			No	No	No	No	No	No		No															No	Never	Never	Never	Frequently	Never	Sometimes	3	Never
40	88	Bishoftu Town	Negative	Yes	Yes	16 to 17	Bishoftu Town	Bishoftu Town	5	10	3-4	No			No			No	No	No	No	Yes	No	No	No	No	No	Yes	No		No	Yes	No	No	No	No				No	Sometimes	Never	Never	Sometimes	Never	Never	1	Never
41	89	Bishoftu Town	Positive	Yes	Yes	18 to 19	Bishoftu Town	Bishoftu Town	5	10	1-2	No			No			No	No	No	No	No	No		No															No	Never	Never	Never	Sometimes	Never	Never	2	Never	no
42	90	Bishoftu Town	Negative	Yes	Yes	18 to 19	Bishoftu Town	Bishoftu Town	Kudada	10	5-7	No			No			No	Yes	No	No	No	No	No	No	No	No	No	No		No	Yes	No	No	No	No				Yes	Frequently	Never	Never	Frequently	Sometimes	Never	2	Never
43	91	Bishoftu Town	Positive	Yes	Yes	16 to 17	Bishoftu Town	Bishoftu Town	Kajima	10	3-4	No			No			No	No	No	No	No	No		No															No	Never	Never	Never	Sometimes	Never	Never	2	Never
44	92	Bishoftu Town	Positive	Yes	Yes	18 to 19	Bishoftu Town	Bishoftu Town	Kajima	10	1-2	No			No			No	No	No	No	No	No		No															No	Never	Never	Never	Never	Never	Never	2	Never
45	93	Bishoftu Town	Positive	Yes	Yes	16 to 17	Bishoftu Town	Bishoftu Town	Debeso	10	3-4	Yes	At home		Yes	At home		Yes	Yes	No	No	No	No	No	No	Yes	No	No	No		Yes							No		Yes	Never	Never	Never	Frequently	Never	Never	3	Sometimes
46	94	Bishoftu Town	Positive	Yes	Yes	18 to 19	Bishoftu Town	Bishoftu Town	1	10	3-4	No			No			No	No	No	No	No	No		No															No	Never	Never	Never	Never	Never	Sometimes	1	Never	no
47	96	Bishoftu Town	Positive	Yes	Yes	18 to 19	Bishoftu Town	Bishoftu Town	5	10	5-7	No			No			No	No	No	No	No	No		No															No	Never	Never	Never	Sometimes	Never	Never	3	Never	no
48	98	Bishoftu Town	Negative	Yes	Yes	18 to 19	Bishoftu Town	Bishoftu Town	Gara Beru	10	8+	No			No			No	No	No	No	No	No		No															No	Never	Never	Never	Never	Never	Never	2	Never
49	99	Bishoftu Town	Negative	Yes	Yes	16 to 17	Bishoftu Town	Bishoftu Town	1	10	3-4	No			No			No	Yes	No	No	No	No	No	No	No	No	No	No		No	Yes	No	No	No	No				No	Never	Never	Never	Frequently	Never	Never	1	Never	no
50	100	Bishoftu Town	Positive	Yes	Yes	14 to 15	Bishoftu Town	Bishoftu Town	Dire jitu	10	3-4	No			No			No	No	No	No	No	No	No	No	No	No	Yes	No		No	Yes	No	No	No	No				No	Never	Never	Never	Frequently	Never	Sometimes	3	Never
51	101	Bishoftu Town	Negative	Yes	Yes	18 to 19	Bishoftu Town	Bishoftu Town	5	10	5-7	No			No			No	No	No	No	No	No		No															Yes	Never	Never	Never	Frequently	Never	Never	2	Sometimes
52	102	Bishoftu Town	Negative	Yes	Yes	16 to 17	Bishoftu Town	Bishoftu Town	5	10	3-4	No			No			No	No	No	No	No	No		No															No	Never	Never	Never	Sometimes	Never	Never	3	Never	no
53	103	Bishoftu Town	Negative	Yes	Yes	16 to 17	Bishoftu Town	Bishoftu Town	1	10	3-4	No			No			No	No	No	No	Yes	No	No	No	No	No	No	No		No	No	No	No	Yes	No				No	Never	Never	Never	Sometimes	Never	Never	3	Frequently
54	104	Bishoftu Town	Negative	Yes	Yes	16 to 17	Bishoftu Town	Bishoftu Town	2	10	5-7	No			No			No	Yes	No	No	No	No	No	No	No	No	No	No		No	Yes	No	No	No	No				No	Never	Never	Sometimes	Frequently	Never	Frequently	3	Never	no
55	105	Bishoftu Town	Negative	Yes	Yes	14 to 15	Bishoftu Town	Bishoftu Town	7	10	3-4	No			No			No	No	No	No	No	Yes	No	No	No	No	No	No		No	Yes	No	No	No	No				Yes	Never	Sometimes	Frequently	Never	Never	Sometimes	1	Sometimes
56	106	Bishoftu Town	Negative	Yes	Yes	16 to 17	Bishoftu Town	Bishoftu Town	Kudada	10	1-2	No			No			No	Yes	No	No	No	No	No	No	No	No	No	No		No	Yes	No	No	No	No				No	Never	Never	Never	Never	Never	Sometimes	2	Never
57	107	Bishoftu Town	Negative	Yes	Yes	16 to 17	Bishoftu Town	Bishoftu Town	8	10	5-7	No			No			Yes	No	Yes	No	No	No	No	No	No	Yes	Yes	No		No	No	No	No	No	Yes	Bought medicine from drug store			No	Never	Sometimes	Sometimes	Frequently	Never	Never	3	Never
58	108	Bishoftu Town	Positive	Yes	Yes	16 to 17	Bishoftu Town	Bishoftu Town	2	10	5-7	No			No			Yes	No	Yes	No	No	Yes	No	No	No	Yes	No	No		No	Yes	No	No	No	No				Yes	Never	Never	Never	Never	Never	Never	1	Never
59	109	Bishoftu Town	Positive	Yes	Yes	18 to 19	Bishoftu Town	Bishoftu Town	2	10	5-7	No			No			No	No	No	No	No	No		No															No	Never	Sometimes	Sometimes	Sometimes	Never	Never	3	Never	no
60	110	Bishoftu Town	Negative	Yes	Yes	18 to 19	Bishoftu Town	Bishoftu Town	2	10	3-4	No			No			No	No	No	No	No	No		No															No	Never	Never	Never	Frequently	Never	Never	1	Never	no
61	111	Bishoftu Town	Negative	Yes	Yes	16 to 17	Bishoftu Town	Bishoftu Town	1	10	3-4	No			No			No	Yes	No	No	No	No	No	No	No	No	Yes	No		No	Yes	No	No	No	No				No	Never	Never	Never	Frequently	Never	Never	1	Never	no
62	112	Bishoftu Town	Negative	Yes	Yes	18 to 19	Bishoftu Town	Bishoftu Town	Kudada	10	3-4	No			No			No	No	No	No	No	No		No															No	Never	Never	Never	Sometimes	Never	Never	1	Never
63	114	Bishoftu Town	Negative	Yes	Yes	16 to 17	Bishoftu Town	Bishoftu Town	1	10	3-4	No			No			Yes	No	No	No	No	No	No	No	No	No	No	No		Yes							No		No	Sometimes	Never	Sometimes	Never	Never	Never	1	Never
64	115	Bishoftu Town	Positive	Yes	Yes	26 to 27	Bishoftu Town	Bishoftu Town	Dire jitu	10	1-2	No			No			No	No	No	No	No	No		No															No	Never	Never	Never	Sometimes	Never	Never	1	Never
65	116	Bishoftu Town	Positive	Yes	Yes	14 to 15	Bishoftu Town	Bishoftu Town	Horahadho	10	5-7	No			No			No	Yes	No	No	No	No	No	No	No	No	No	No		No	Yes	No	No	No	No				No	Never	Never	Frequently	Frequently	Never	Sometimes	1	Never	no
66	119	Bishoftu Town	Negative	Yes	Yes	16 to 17	Bishoftu Town	Bishoftu Town	5	10	1-2	No			No			No	No	No	No	No	No		No															No	Never	Never	Never	Never	Never	Never	2	Never	no
67	120	Bishoftu Town	Negative	Yes	Yes	14 to 15	Bishoftu Town	Bishoftu Town	2	10	3-4	Yes	Other (specify)	School	No			No	No	No	No	No	No		No															No	Frequently	Never	Never	Frequently	Never	Never	1	Never
68	121	Bishoftu Town	Negative	Yes	Yes	16 to 17	Bishoftu Town	Bishoftu Town	Dire jitu	10	3-4	No			No			No	No	No	No	No	No		No															No	Never	Sometimes	Sometimes	Sometimes	Never	Never	1	Sometimes
69	122	Bishoftu Town	Negative	Yes	Yes	16 to 17	Bishoftu Town	Bishoftu Town	2	10	3-4	No			No			No	No	No	No	No	No		No															No	Never	Never	Never	Sometimes	Never	Never	2	Never	no
70	124	Bishoftu Town	Positive	Yes	Yes	16 to 17	Bishoftu Town	Bishoftu Town	14	10	3-4	No			No			No	No	No	No	No	No		No															No	Sometimes	Never	Never	Frequently	Never	Sometimes	1	Never
71	125	Bishoftu Town	Positive	Yes	Yes	16 to 17	Bishoftu Town	Bishoftu Town	Horahadho	10	3-4	No			No			No	Yes	No	No	No	No	No	No	No	No	No	No		No	Yes	No	No	No	No				No	Never	Never	Never	Never	Never	Never	1	Never	no
72	127	Bishoftu Town	Negative	Yes	Yes	16 to 17	Bishoftu Town	Bishoftu Town	1	10	5-7	No			No			Yes	No	Yes	No	No	No	No	No	No	No	Yes	No		No	Yes	No	No	No	No				Yes	Never	Never	Never	Never	Never	Never	1	Never
73	128	Bishoftu Town	Negative	Yes	Yes	18 to 19	Bishoftu Town	Bishoftu Town	4	10	3-4	No			No			No	No	No	No	No	No		No															No	Never	Never	Never	Never	Never	Never	2	Never	health facilitu for care
74	129	Bishoftu Town	Positive	Yes	Yes	16 to 17	Bishoftu Town	Bishoftu Town	8	10	5-7	No			No			No	No	No	No	No	No		No															No	Never	Never	Never	Frequently	Never	Sometimes	1	Never	no
75	130	Bishoftu Town	Negative	Yes	Yes	16 to 17	Bishoftu Town	Bishoftu Town	kudada	10	3-4	No			No			No	No	No	No	No	No		No															Yes	Never	Never	Never	Frequently	Never	Never	1	Never
76	132	Bishoftu Town	Positive	Yes	Yes	16 to 17	Bishoftu Town	Bishoftu Town	3	10	5-7	No			No			No	No	No	No	No	No		No															No	Never	Never	Never	Sometimes	Never	Never	2	Never	health facility fore care
77	133	Bishoftu Town	Negative	Yes	Yes	16 to 17	Bishoftu Town	Bishoftu Town	2	10	3-4	No			No			Yes	No	No	No	No	No	No	No	No	Yes	Yes	No		No	No	No	No	No	Yes	Bought paracetamol fron pharmacy			Yes	Never	Never	Never	Frequently	Never	Never	1	Never
78	134	Bishoftu Town	Negative	Yes	Yes	16 to 17	Bishoftu Town	Bishoftu Town	Kudada	10	1-2	No			No			No	No	No	No	No	No		No															No	Never	Never	Never	Never	Never	Never	2	Never
79	135	Bishoftu Town	Negative	Yes	Yes	18 to 19	Bishoftu Town	Bishoftu Town	3	10	5-7	No			No			No	Yes	No	No	No	No	No	No	No	No	No	No		No	Yes	No	No	No	No				No	Never	Sometimes	Sometimes	Frequently	Never	Never	2	Never	no
80	136	Bishoftu Town	Positive	Yes	Yes	16 to 17	Bishoftu Town	Bishoftu Town	1	10	3-4	No			No			No	No	No	No	No	No		No															No	Never	Never	Never	Sometimes	Never	Sometimes	2	Never	no
81	138	Bishoftu Town	Negative	Yes	Yes	16 to 17	Bishoftu Town	Bishoftu Town	Dire jitu	10	5-7	No			No			No	No	No	No	No	No		No															No	Never	Never	Never	Never	Never	Never	3	Never
82	140	Bishoftu Town	Negative	Yes	Yes	16 to 17	Bishoftu Town	Bishoftu Town	1	10	5-7	No			No			Yes	No	No	No	No	Yes	No	No	No	Yes	Yes	No		Yes							No		No	Never	Never	Never	Never	Never	Never	1	Sometimes
83	141	Bishoftu Town	Negative	Yes	Yes	16 to 17	Bishoftu Town	Bishoftu Town	3	10	1-2	No			No			No	No	No	No	No	No		No															No	Never	Sometimes	Sometimes	Never	Never	Sometimes	1	Never
84	145	Bishoftu Town	Negative	Yes	Yes	14 to 15	Bishoftu Town	Bishoftu Town	Dire jitu	10	1-2	No			No			No	No	No	No	No	No		No															No	Never	Sometimes	Sometimes	Frequently	Never	Sometimes	3	Never
85	146	Bishoftu Town	Negative	Yes	Yes	16 to 17	Bishoftu Town	Bishoftu Town	2	10	3-4	No			No			No	No	No	No	No	No		No															No	Never	Never	Sometimes	Frequently	Never	Never	1	Never	no
86	148	Bishoftu Town	Negative	Yes	Yes	14 to 15	Bishoftu Town	Bishoftu Town	5	10	3-4	No			No			No	Yes	No	No	No	No	No	No	No	No	No	No		No	Yes	No	No	No	No				Yes	Never	Never	Never	Frequently	Never	Never	1	Never	no
87	217	Bishoftu Town	Negative	Yes	Yes	16 to 17	Bishoftu Town	Bishoftu Town	2	10	3-4	No			No			No	Yes	No	No	No	No	No	No	No	No	No	No		No									No	Never	Sometimes	Frequently	Frequently	Never	Never	3	Never	no
88	218	Bishoftu Town	Negative	Yes	Yes	16 to 17	Bishoftu Town	Bishoftu Town	1	10	5-7	No			No			No	No	No	No	No	No		No															Yes	Never	Never	Frequently	Frequently	Never	Sometimes	1	Never
89	219	Bishoftu Town	Positive	Yes	Yes	16 to 17	Bishoftu Town	Bishoftu Town	Dire jitu	10	3-4	No			No			No	No	No	No	No	No		No															Yes	Never	Never	Never	Never	Never	Never	3	Never
90	220	Bishoftu Town	Negative	Yes	Yes	16 to 17	Bishoftu Town	Bishoftu Town	8	10	1-2	No			No			Yes	No	No	No	No	No	No	No	No	No	No	No		No	Yes	No	No	No	No				No	Never	Never	Never	Sometimes	Never	Never	2	Never
91	221	Bishoftu Town	Positive	Yes	Yes	16 to 17	Bishoftu Town	Bishoftu Town	Dire jitu	10	3-4	No			No			No	No	No	No	No	No		No															Yes	Never	Never	Never	Never	Never	Never	2	Never
92	222	Bishoftu Town	Negative	Yes	Yes	16 to 17	Bishoftu Town	Bishoftu Town	1	10	1-2	No			No			No	Yes	No	No	No	No	No	No	No	No	No	No		No	Yes	No	No	No	No				No	Never	Never	Sometimes	Frequently	Never	Sometimes	1	Sometimes
93	223	Bishoftu Town	Positive	Yes	Yes	16 to 17	Bishoftu Town	Bishoftu Town	1	10	3-4	No			No			No	No	No	No	No	No		No															No	Never	Never	Never	Never	Never	Never	1	Never	no
94	224	Bishoftu Town	Positive	Yes	Yes	16 to 17	Bishoftu Town	Bishoftu Town	1	10	5-7	No			No			No	No	No	No	No	No		No															No	Frequently	Never	Never	Sometimes	Never	Never	1	Never
95	225	Bishoftu Town	Negative	Yes	Yes	16 to 17	Bishoftu Town	Bishoftu Town	1	10	5-7	No			No			No	No	No	No	No	No		No															No	Never	Never	Never	Never	Never	Never	3	Never
96	226	Bishoftu Town	Positive	Yes	Yes	16 to 17	Bishoftu Town	Bishoftu Town	Cheleleka	10	3-4	No			No			No	Yes	No	No	No	No	No	No	No	No	Yes	No		No	Yes	No	No	No	No				No	Frequently	Never	Never	Never	Never	Never	1	Never
97	227	Bishoftu Town	Negative	Yes	Yes	16 to 17	Bishoftu Town	Bishoftu Town	Dire jitu	10	5-7	No			No			No	Yes	No	No	No	No	No	No	No	No	No	No		No	Yes	No	No	No	No				Yes	Never	Never	Never	Never	Never	Sometimes	3	Never
98	228	Bishoftu Town	Negative	Yes	Yes	16 to 17	Bishoftu Town	Bishoftu Town	1	10	5-7	No			No			No	Yes	No	No	No	No	No	No	No	No	No	No		No	Yes	No	No	No	No				Yes	Never	Sometimes	Sometimes	Frequently	Never	Never	1	Never	no
99	229	Bishoftu Town	Positive	Yes	Yes	16 to 17	Bishoftu Town	Bishoftu Town	2	10	3-4	No			No			No	No	No	No	No	No		No															No	Sometimes	Never	Sometimes	Frequently	Never	Never	3	Never	no
100	230	Bishoftu Town	Negative	Yes	Yes	16 to 17	Bishoftu Town	Bishoftu Town	Debeso	10	8+	No			No			No	Yes	No	No	No	No	No	No	No	No	No	No		No	Yes	No	No	No	No				Yes	Never	Never	Never	Sometimes	Never	Frequently	1	Never
101	233	Bishoftu Town	Negative	Yes	Yes	14 to 15	Bishoftu Town	Bishoftu Town	1	10	3-4	No			No			No	No	No	No	No	No		No															No	Never	Never	Never	Never	Never	Never	1	Never	no
102	234	Bishoftu Town	Positive	Yes	Yes	18 to 19	Bishoftu Town	Bishoftu Town	1	10	3-4	No			No			No	No	No	No	No	No		No															No	Never	Never	Never	Never	Never	Never	2	Never	no
103	235	Bishoftu Town	Negative	Yes	Yes	16 to 17	Bishoftu Town	Bishoftu Town	1	10	3-4	No			No			No	No	No	No	No	No		No															No	Never	Never	Frequently	Sometimes	Never	Never	1	Never	no
104	236	Bishoftu Town	Positive	Yes	Yes	16 to 17	Bishoftu Town	Bishoftu Town	1	10	5-7	No			No			No	No	No	No	No	No		No															No	Never	Never	Sometimes	Never	Never	Sometimes	1	Never	no
105	237	Bishoftu Town	Positive	Yes	Yes	16 to 17	Bishoftu Town	Bishoftu Town	1	10	1-2	No			No			No	No	No	No	No	No		No															No	Never	Never	Sometimes	Never	Never	Never	1	Never	no
106	238	Bishoftu Town	Negative	Yes	Yes	16 to 17	Bishoftu Town	Bishoftu Town	5	10	5-7	No			No			No	No	No	No	No	No		No															No	Never	Never	Sometimes	Frequently	Never	Never	1	Never	no
107	240	Bishoftu Town	Negative	Yes	Yes	16 to 17	Bishoftu Town	Bishoftu Town	Kudada	10	3-4	No			No			No	No	No	No	No	No		No															No	Never	Never	Never	Sometimes	Never	Never	3	Never
108	241	Bishoftu Town	Negative	Yes	Yes	12 to 13	Bishoftu Town	Bishoftu Town	Hora hado	4	5-7	No			No			No	No	No	No	No	No		No															No	Never	Never	Never	Never	Never	Never	2	Never
109	243	Bishoftu Town	Positive	Yes	Yes	10 to 11	Bishoftu Town	Bishoftu Town	8	4	3-4	No			No			No	No	No	No	No	No		No															No	Never	Never	Never	Frequently	Never	Never	1	Never	no
110	244	Bishoftu Town	Negative	Yes	Yes	14 to 15	Bishoftu Town	Bishoftu Town	Hora Hado	8	5-7	No			No			Yes	No	No	No	No	No	No	No	No	No	No	No		No	Yes	No	No	No	No				No	Never	Never	Sometimes	Sometimes	Never	Never	3	Never
111	245	Bishoftu Town	Positive	Yes	Yes	10 to 11	Bishoftu Town	Bishoftu Town	Hora Hadho	4	3-4	No			No			No	No	No	No	No	Yes	No	No	No	No	No	No		No	No	Yes	No	No	No				Yes	Sometimes	Never	Sometimes	Never	Never	Never	2	Never
112	246	Bishoftu Town	Positive	Yes	Yes	16 to 17	Bishoftu Town	Bishoftu Town	1	7	8+	No			No			No	No	No	No	No	No		No															No	Sometimes	Never	Never	Never	Never	Sometimes	1	Never
113	247	Bishoftu Town	Negative	Yes	Yes	14 to 15	Bishoftu Town	Bishoftu Town	8	8	3-4	No			No			No	No	No	No	No	No		No															No	Frequently	Never	Never	Sometimes	Never	Sometimes	2	Never
114	249	Bishoftu Town	Negative	Yes	Yes	14 to 15	Bishoftu Town	Bishoftu Town	Hora Hado	8	5-7	No			No			Yes	No	No	No	No	No	No	No	No	No	No	No		No	Yes	No	No	No	No				Yes	Never	Never	Sometimes	Sometimes	Never	Sometimes	1	Never
115	250	Bishoftu Town	Negative	Yes	Yes	14 to 15	Bishoftu Town	Bishoftu Town	8	8	5-7	No			No			No	No	No	No	No	No		No															No	Never	Never	Never	Never	Never	Sometimes	2	Never
116	251	Bishoftu Town	Negative	Yes	Yes	14 to 15	Bishoftu Town	Bishoftu Town	Gerbicha	8	5-7	No			No			No	No	No	No	No	No		No															No	Never	Never	Sometimes	Never	Never	Never	2	Frequently
117	252	Bishoftu Town	Positive	Yes	Yes	12 to 13	Bishoftu Town	Bishoftu Town	Hora Hado	7	5-7	No			No			Yes	No	No	No	No	No	No	No	No	No	Yes	No		No	Yes	No	No	No	No				Yes	Never	Sometimes	Sometimes	Sometimes	Never	Sometimes	3	Sometimes
118	253	Bishoftu Town	Negative	Yes	Yes	20 to 21	Bishoftu Town	Bishoftu Town	1	11	1-2	No			No			No	No	No	No	No	No		No															Yes	Never	Never	Never	Sometimes	Never	Never	3	Never
119	254	Bishoftu Town	Negative	Yes	Yes	18 to 19	Bishoftu Town	Bishoftu Town	5	11	8+	No			No			No	No	No	No	No	No		No															No	Sometimes	Never	Never	Sometimes	Never	Never	1	Never
120	255	Bishoftu Town	Positive	Yes	Yes	18 to 19	Bishoftu Town	Bishoftu Town	2	11	5-7	No			No			No	No	No	No	No	No		No															No	Sometimes	Never	Never	Sometimes	Never	Never	3	Never
121	262	Bishoftu Town	Positive	Yes	Yes	16 to 17	Bishoftu Town	Bishoftu Town	ketta	10	5-7	No			No			No	No	No	No	No	No		No															No	Never	Never	Never	Sometimes	Never	Sometimes	1	Sometimes
122	263	Bishoftu Town	Positive	Yes	Yes	18 to 19	Bishoftu Town	Bishoftu Town	3	11	5-7	No			No			No	No	No	No	No	No		No															Yes	Never	Never	Sometimes	Frequently	Never	Sometimes	1	Sometimes
123	264	Bishoftu Town	Negative	Yes	Yes	18 to 19	Bishoftu Town	Bishoftu Town	1	12	5-7	No			No			Yes	No	No	No	No	Yes	No	No	No	Yes	No	No		No	Yes	No	No	No	No				No	Sometimes	Never	Never	Never	Never	Never	3	Sometimes
124	265	Bishoftu Town	Negative	Yes	Yes	16 to 17	Bishoftu Town	Bishoftu Town	FILTU	11	3-4	No			No			No	Yes	No	No	No	No	No	No	No	No	No	No		No	Yes	No	No	No	No				No	Never	Never	Never	Never	Never	Never	1	Never
125	266	Bishoftu Town	Positive	Yes	Yes	16 to 17	Bishoftu Town	Bishoftu Town	1	11	3-4	No			No			No	Yes	No	No	No	No	No	No	No	No	No	No		No	Yes	No	No	No	No				No	Sometimes	Never	Sometimes	Sometimes	Never	Sometimes	1	Never	no
126	267	Bishoftu Town	Negative	Yes	Yes	18 to 19	Bishoftu Town	Bishoftu Town	KETTA	11	5-7	No			No			No	No	No	No	No	No		No															Yes	Never	Never	Never	Frequently	Never	Never	1	Never
127	268	Bishoftu Town	Negative	Yes	Yes	12 to 13	Bishoftu Town	Bishoftu Town	9	7	3-4	Yes	At home		No			No	No	No	No	No	Yes	No	No	No	No	No	No		No	Yes	No	No	No	No				Yes	Sometimes	Sometimes	Sometimes	Never	Never	Never	1	Sometimes
128	270	Bishoftu Town	Positive	Yes	Yes	12 to 13	Bishoftu Town	Bishoftu Town	Denkaka	7	5-7	No			No			No	Yes	No	No	No	No	No	No	No	No	No	No		No	Yes	No	No	No	No				Yes	Never	Never	Never	Sometimes	Never	Never	1	Sometimes
129	271	Bishoftu Town	Negative	Yes	Yes	10 to 11	Bishoftu Town	Bishoftu Town	9	4	8+	No			No			No	No	No	No	No	No		No															No	Never	Never	Never	Never	Never	Never	1	Never	no
130	272	Bishoftu Town	Negative	Yes	Yes	12 to 13	Bishoftu Town	Bishoftu Town	5	6	5-7	No			No			No	No	No	No	No	No		No															No	Never	Never	Never	Never	Sometimes	Never	1	Never	no
131	274	Bishoftu Town	Negative	Yes	Yes	12 to 13	Bishoftu Town	Bishoftu Town	9	6	5-7	No			No			No	No	No	No	No	No		No															No	Never	Never	Never	Frequently	Never	Never	1	Never	no
132	275	Bishoftu Town	Negative	Yes	Yes	14 to 15	Bishoftu Town	Bishoftu Town	Birbirsa foka	5	8+	Yes	Other (specify)	at school	No			Yes	No	No	No	No	Yes	No	No	No	No	Yes	No		No	Yes	No	No	No	No				Yes	Frequently	Never	Sometimes	Frequently	Never	Sometimes	1	Sometimes
133	276	Bishoftu Town	Negative	Yes	Yes	10 to 11	Bishoftu Town	Bishoftu Town	Birbirsa foka	5	3-4	No			No			No	No	No	No	No	No		No															No	Never	Never	Never	Frequently	Never	Never	1	Never
134	278	Bishoftu Town	Positive	Yes	Yes	12 to 13	Bishoftu Town	Bishoftu Town	7	5	5-7	No			No			No	No	No	No	No	No		No															No	Sometimes	Never	Never	Frequently	Never	Never	1	Never	no
135	282	East Shoa	Negative	Yes	Yes	16 to 17	Adea	Adea	Gobesayie	10	5-7	No			No			No	No	No	No	No	No		No															No	Never	Never	Never	Never	Never	Never	2	Never
136	284	East Shoa	Negative	Yes	Yes	16 to 17	Adea	Adea	Denkaka	10	5-7	No			No			No	No	No	No	No	No		No															No	Never	Never	Never	Never	Sometimes	Never	3	Sometimes
137	285	East Shoa	Negative	Yes	Yes	18 to 19	Adea	Adea	Gobesayie	11	5-7	No			No			No	No	No	No	No	No		No															No	Never	Never	Never	Never	Never	Never	2	Never
138	286	East Shoa	Negative	Yes	Yes	18 to 19	Adea	Adea	Gobesayie	10	5-7	No			No			No	No	No	No	No	No		No															No	Sometimes	Never	Never	Never	Never	Sometimes	3	Never
139	287	East Shoa	Positive	Yes	Yes	18 to 19	Adea	Adea	Udea Rural	11	3-4	No			No			No	No	No	No	No	No		No															No	Never	Never	Never	Never	Never	Never	2	Never
140	288	East Shoa	Negative	Yes	Yes	14 to 15	Adea	Adea	Ude Rural	10	5-7	No			No			No	No	No	No	No	No		No															No	Never	Sometimes	Sometimes	Sometimes	Never	Sometimes	3	Never
141	290	East Shoa	Positive	Yes	Yes	16 to 17	Adea	Adea	Udee	10	8+	No			Yes	At home		No	No	No	No	No	No		No															No	Sometimes	Never	Sometimes	Never	Never	Sometimes	3	Never
142	291	East Shoa	Negative	Yes	Yes	16 to 17	Adea	Adea	Ude urban	10	3-4	No			No			No	No	No	No	No	No		No															No	Never	Sometimes	Never	Never	Never	Never	2	Never
143	292	East Shoa	Negative	Yes	Yes	14 to 15	Adea	Adea	Udee	10	3-4	No			No			No	No	No	No	No	No		No															No	Frequently	Never	Never	Never	Never	Sometimes	3	Never
144	293	East Shoa	Positive	Yes	Yes	18 to 19	Adea	Adea	Udee	10	8+	No			No			No	No	No	No	No	No		No															No	Never	Never	Never	Never	Never	Sometimes	3	Never
145	294	East Shoa	Positive	Yes	Yes	16 to 17	Adea	Adea	Udee rural	10	3-4	No			No			No	No	No	No	No	No		No															No	Never	Never	Never	Never	Never	Never	2	Never
146	295	East Shoa	Positive	Yes	Yes	18 to 19	Adea	Adea	Gerbicha urban	11	5-7	No			No			No	No	No	No	No	No		No															No	Never	Never	Never	Never	Never	Never	2	Never
147	296	East Shoa	Negative	Yes	Yes	16 to 17	Adea	Adea	Udee	10	1-2	No			No			No	No	No	No	No	No		No															No	Sometimes	Sometimes	Never	Never	Never	Never	2	Never
148	299	East Shoa	Negative	Yes	Yes	16 to 17	Adea	Adea	Udee	10	5-7	No			No			No	No	No	No	No	No		No															No	Never	Never	Never	Never	Never	Never	2	Never
149	301	East Shoa	Negative	Yes	Yes	18 to 19	Adea	Adea	Katila	11	3-4	No			No			No	No	No	No	No	No		No															No	Never	Never	Never	Sometimes	Never	Never	2	Never
150	302	East Shoa	Negative	Yes	Yes	16 to 17	Adea	Adea	Hidi urban	10	5-7	No			No			No	No	No	No	No	No		No															No	Never	Never	Never	Never	Never	Never	2	Never
151	303	East Shoa	Negative	Yes	Yes	16 to 17	Adea	Adea	Qatila	10	5-7	No			No			No	No	No	No	No	No		No															No	Never	Never	Never	Never	Never	Frequently	2	Never
152	304	East Shoa	Negative	Yes	Yes	16 to 17	Adea	Adea	Hidi	10	5-7	No			No			No	No	No	No	No	No		No															No	Never	Never	Never	Never	Never	Sometimes	2	Never
153	305	East Shoa	Positive	Yes	Yes	16 to 17	Adea	Adea	hidi Rural	11	5-7	No			No			No	No	No	No	No	No		No															No	Never	Never	Sometimes	Sometimes	Never	Sometimes	2	Never
154	306	East Shoa	Positive	Yes	Yes	16 to 17	Adea	Adea	katila	10	5-7	No			No			No	No	No	No	No	No		No															No	Sometimes	Sometimes	Sometimes	Sometimes	Never	Sometimes	3	Never
155	307	East Shoa	Positive	Yes	Yes	16 to 17	Adea	Adea	Hidi	10	5-7	No			No			No	No	No	No	No	No		No															No	Never	Never	Never	Never	Never	Never	2	Never
156	308	East Shoa	Positive	Yes	Yes	16 to 17	Adea	Adea	hidi rural	10	5-7	No			No			No	No	No	No	No	No		No															No	Never	Never	Never	Never	Never	Never	2	Never
157	311	East Shoa	Positive	Yes	Yes	12 to 13	Adea	Adea	Hidii Urban	7	5-7	No			No			No	No	No	No	No	No		No															No	Never	Sometimes	Sometimes	Sometimes	Never	Sometimes	2	Never
158	313	East Shoa	Positive	Yes	Yes	16 to 17	Adea	Adea	Hidi	7	5-7	No			No			No	No	No	No	No	No		No															No	Sometimes	Never	Never	Never	Never	Sometimes	3	Never
159	314	East Shoa	Negative	Yes	Yes	14 to 15	Adea	Adea	Hidi rural	7	5-7	No			No			No	No	No	No	No	No		No															No	Never	Never	Never	Never	Never	Sometimes	3	Never
160	316	East Shoa	Negative	Yes	Yes	14 to 15	Adea	Adea	Hidi Rural	8	3-4	No			No			No	No	No	No	No	No		No															No	Never	Never	Never	Frequently	Never	Sometimes	2	Never
161	317	East Shoa	Positive	Yes	Yes	12 to 13	Adea	Adea	Hidii rural	6	3-4	No			No			No	No	No	No	No	No		No															No	Never	Sometimes	Sometimes	Sometimes	Sometimes	Never	2	Never
162	318	East Shoa	Negative	Yes	Yes	12 to 13	Adea	Adea	Hidi Rural	5	3-4	No			No			No	No	No	No	No	No		No															No	Never	Sometimes	Sometimes	Never	Never	Sometimes	2	Never
163	328	East Shoa	Positive	Yes	Yes	18 to 19	Adea	Adea	Katila	8	1-2	No			No			No	No	No	No	No	No		No															No	Never	Sometimes	Sometimes	Sometimes	Never	Sometimes	3	Never
164	329	East Shoa	Positive	Yes	Yes	14 to 15	Adea	Adea	Hidi rural	8	5-7	No			No			No	No	No	No	No	No		No															No	Never	Sometimes	Sometimes	Sometimes	Never	Never	2	Never
165	330	East Shoa	Positive	Yes	Yes	12 to 13	Adea	Adea	Hora	5	5-7	No			No			No	No	No	No	No	No		No															No	Never	Never	Never	Never	Never	Sometimes	2	Never
166	332	East Shoa	Positive	Yes	Yes	14 to 15	Adea	Adea	Hidi urban	7	5-7	No			No			No	No	No	No	No	No		No															No	Never	Never	Never	Sometimes	Never	Sometimes	2	Sometimes
167	333	East Shoa	Negative	Yes	Yes	12 to 13	Adea	Adea	Hidi Urban	6	3-4	No			No			No	No	No	No	No	No		No															No	Never	Sometimes	Sometimes	Never	Sometimes	Sometimes	2	Never
168	334	East Shoa	Negative	Yes	Yes	16 to 17	Adea	Adea	Horra	7	5-7	No			No			No	No	No	No	No	No		No															No	Never	Never	Never	Never	Sometimes	Sometimes	3	Never
169	335	East Shoa	Negative	Yes	Yes	14 to 15	Adea	Adea	Deko	6	5-7	No			No			No	No	No	No	No	No		No															No	Sometimes	Never	Sometimes	Never	Never	Never	2	Never
170	336	East Shoa	Negative	Yes	Yes	12 to 13	Adea	Adea	Hidi Urban	6	5-7	No			No			No	No	No	No	No	No		No															No	Never	Sometimes	Sometimes	Never	Never	Sometimes	2	Never
171	337	East Shoa	Negative	Yes	Yes	16 to 17	Adea	Adea	Hidi	7	8+	No			No			No	No	No	No	No	No	No	No	No	No	No	Yes	Epilepsy	No	No	No	No	Yes	No				No	Never	Never	Never	Never	Sometimes	Sometimes	2	Never
172	338	East Shoa	Negative	Yes	Yes	14 to 15	Adea	Adea	Robe	7	1-2	No			No			No	No	No	No	No	No		No															No	Never	Never	Sometimes	Never	Sometimes	Sometimes	3	Never
173	339	East Shoa	Negative	Yes	Yes	16 to 17	Adea	Adea	Hida	7	3-4	No			No			No	No	No	No	No	No		No															No	Never	Never	Sometimes	Sometimes	Frequently	Sometimes	2	Never
174	341	East Shoa	Negative	Yes	Yes	14 to 15	Adea	Adea	Hidi	6	5-7	No			No			No	No	No	No	No	No		No															No	Never	Never	Sometimes	Never	Sometimes	Sometimes	3	Never
175	342	East Shoa	Negative	Yes	Yes	14 to 15	Adea	Adea	Hidi	8	5-7	No			No			No	No	No	No	No	No		No															No	Never	Never	Sometimes	Sometimes	Sometimes	Sometimes	3	Never
176	344	East Shoa	Negative	Yes	Yes	12 to 13	Adea	Adea	Hidi	6	3-4	No			No			No	No	No	No	No	No		No															No	Never	Never	Sometimes	Never	Never	Sometimes	3	Never
177	346	East Shoa	Negative	Yes	Yes	10 to 11	Adea	Adea	Hidi	5	5-7	No			No			No	No	No	No	No	No		No															No	Never	Never	Never	Never	Never	Sometimes	2	Never
178	380	Sebeta Town	Positive	Yes	Yes	18 to 19	Sebeta Town	Sebeta Town	2	11	5-7	No			No			No	No	No	No	No	No	Yes	No	No	No	No	No		No	Yes	No	No	No	No				No	Never	Never	Never	Never	Never	Never	2	Never
179	381	Sebeta Town	Negative	Yes	Yes	18 to 19	Sebeta Town	Sebeta Town	2	11	3-4	No			No			No	No	No	No	No	No		No															No	Sometimes	Never	Never	Never	Never	Never	1	Frequently
180	382	Sebeta Town	Positive	Yes	Yes	20 to 21	Sebeta Town	Sebeta Town	2	11	8+	No			No			No	No	No	Yes	No	No	No	No	No	No	Yes	No		No	Yes	No	No	No	No				No	Never	Never	Never	Never	Sometimes	Never	2	Sometimes
181	383	Sebeta Town	Positive	Yes	Yes	18 to 19	Sebeta Town	Sebeta Town	2	11	8+	No			No			No	No	No	Yes	No	No	No	No	Yes	No	No	No		No	No	Yes	No	No	No				No	Never	Never	Never	Never	Never	Never	2	Never
182	385	Sebeta Town	Negative	Yes	Yes	16 to 17	Sebeta Town	Sebeta Town	2	11	3-4	No			No			No	No	No	No	No	No	Yes	No	No	No	No	No		No	No	No	No	Yes	No				No	Never	Never	Never	Never	Never	Never	2	Never
183	390	Sebeta Town	Positive	Yes	Yes	16 to 17	Sebeta Town	Sebeta Town	2	11	1-2	No			No			No	No	No	Yes	No	No	No	No	No	No	No	No		No	No	Yes	No	No	No				No	Never	Never	Never	Never	Never	Never	2	Never
184	391	Sebeta Town	Negative	Yes	Yes	20 to 21	Sebeta Town	Sebeta Town	2	11	5-7	No			No			No	No	No	No	Yes	No	Yes	No	No	No	No	No		No	No	Yes	No	No	No				No	Never	Never	Never	Never	Never	Never	2	Never
185	392	Sebeta Town	Negative	Yes	Yes	16 to 17	Sebeta Town	Sebeta Town	6	11	5-7	No			No			No	No	No	No	No	No		No															No	Never	Never	Never	Never	Never	Never	1	Never
186	398	Sebeta Town	Positive	Yes	Yes	16 to 17	Sebeta Town	Sebeta Town	2	11	3-4	No			No			No	Yes	No	No	Yes	No	No	No	No	No	No	No		No	Yes	No	No	No	No				No	Never	Never	Never	Never	Never	Never	2	Never
187	399	Sebeta Town	Negative	Yes	Yes	18 to 19	Sebeta Town	Sebeta Town	2	11	8+	No			No			No	No	No	No	No	Yes	No	No	No	No	No	No		No	No	No	Yes	No	No				No	Never	Never	Never	Never	Never	Never	2	Never
188	400	Sebeta Town	Positive	Yes	Yes	14 to 15	Sebeta Town	Sebeta Town	2	11	5-7	No			No			No	No	No	No	No	No		No															No	Never	Never	Never	Never	Never	Never	3	Never
189	402	Sebeta Town	Negative	Yes	Yes	18 to 19	Sebeta Town	Sebeta Town	Gadaamba	11	8+	No			No			No	No	No	No	No	No		No															No	Never	Never	Never	Never	Never	Never	1	Never
190	403	Sebeta Town	Negative	Yes	Yes	18 to 19	Sebeta Town	Sebeta Town	2	11	3-4	No			No			No	No	No	No	No	No		No															No	Never	Never	Never	Frequently	Never	Never	2	Never
191	404	Sebeta Town	Negative	Yes	Yes	18 to 19	Sebeta Town	Sebeta Town	1	11	5-7	No			No			No	No	No	No	No	No		No															No	Never	Never	Never	Never	Never	Never	1	Sometimes
192	405	Sebeta Town	Negative	Yes	Yes	14 to 15	Sebeta Town	Sebeta Town	7	7	8+	No			No			No	No	No	No	No	Yes	No	No	No	No	Yes	No		No	No	No	No	Yes	No				No	Never	Never	Never	Never	Never	Never	2	Never
193	408	Sebeta Town	Positive	Yes	Yes	12 to 13	Sebeta Town	Sebeta Town	7	5	8+	No			No			No	No	No	No	No	No	No	Yes	No	No	Yes	No		No	No	No	No	Yes	No				No	Never	Never	Never	Never	Never	Never	2	Never
194	409	Sebeta Town	Negative	Yes	Yes	12 to 13	Sebeta Town	Sebeta Town	7	7	3-4	No			No			No	No	No	No	No	Yes	No	No	No	Yes	No	No		No	No	No	Yes	No	No				No	Never	Never	Frequently	Sometimes	Never	Sometimes	2	Never	Social distance
195	410	Sebeta Town	Negative	Yes	Yes	12 to 13	Sebeta Town	Sebeta Town	7	5	5-7	No			No			No	No	No	No	No	Yes	No	No	No	No	No	No		No	No	No	No	Yes	No				No	Never	Never	Never	Never	Sometimes	Never	3	Never
196	411	Sebeta Town	Positive	Yes	Yes	10 to 11	Sebeta Town	Sebeta Town	7	6	3-4	No			No			No	No	No	No	Yes	No	No	No	No	No	Yes	No		No	No	No	Yes	No	No				No	Never	Never	Never	Never	Never	Never	2	Sometimes
197	413	Sebeta Town	Positive	Yes	Yes	12 to 13	Sebeta Town	Sebeta Town	5	4	5-7	No			No			No	No	No	No	No	Yes	No	No	No	Yes	No	No		No	No	Yes	No	No	No				No	Sometimes	Never	Never	Never	Never	Never	2	Never
198	414	Sebeta Town	Positive	Yes	Yes	14 to 15	Sebeta Town	Sebeta Town	5	4	1-2	No			No			No	No	No	No	Yes	No	No	No	No	No	Yes	No		No	No	No	Yes	No	No				No	Never	Never	Never	Never	Never	Never	2	Never
199	417	Sebeta Town	Positive	Yes	Yes	12 to 13	Sebeta Town	Sebeta Town	5	4	5-7	No			No			No	No	No	No	Yes	No	No	Yes	No	No	No	No		No	No	Yes	No	No	No				No	Never	Never	Never	Never	Never	Never	2	Never	Distance
200	419	Sebeta Town	Negative	Yes	Yes	10 to 11	Sebeta Town	Sebeta Town	5	4	5-7	No			No			No	No	No	No	Yes	No	No	No	No	Yes	No	No		No	No	No	Yes	No	No				No	Never	Never	Never	Never	Never	Never	2	Never
201	420	Sebeta Town	Negative	Yes	Yes	10 to 11	Sebeta Town	Sebeta Town	5	4	8+	No			No			No	No	No	Yes	No	No	No	No	No	Yes	No	No		No	No	No	No	Yes	No				No	Never	Never	Never	Never	Never	Never	2	Never	Distance
202	422	Sebeta Town	Negative	Yes	Yes	12 to 13	Sebeta Town	Sebeta Town	5	4	5-7	No			No			No	No	No	No	No	No	No	Yes	No	No	Yes	No		No	No	Yes	Yes	No	No				No	Sometimes	Sometimes	Never	Never	Never	Never	2	Never	distance
203	426	Sebeta Town	Negative	Yes	Yes	10 to 11	Sebeta Town	Sebeta Town	5	4	8+	No			No			No	No	No	No	No	Yes	No	No	No	No	Yes	No		No	No	Yes	Yes	No	No				No	Never	Sometimes	Never	Never	Never	Never	2	Never
204	427	Sebeta Town	Negative	Yes	Yes	12 to 13	Sebeta Town	Sebeta Town	5	4	5-7	No			No			No	No	No	No	Yes	No	No	Yes	No	No	No	No		No	No	No	Yes	No	No				No	Never	Never	Never	Never	Never	Never	2	Never
205	428	Sebeta Town	Positive	Yes	Yes	12 to 13	Sebeta Town	Sebeta Town	5	4	5-7	No			No			No	No	No	No	No	No	No	No	No	No	Yes	No		No	No	Yes	No	No	No				No	Never	Never	Never	Never	Never	Never	3	Never
206	429	Sebeta Town	Positive	Yes	Yes	12 to 13	Sebeta Town	Sebeta Town	5	4	5-7	No			No			No	No	No	Yes	No	No	No	Yes	No	No	No	No		No	No	Yes	No	No	No				No	Never	Never	Never	Never	Never	Never	2	Sometimes
207	432	Sebeta Town	Negative	Yes	Yes	16 to 17	Sebeta Town	Sebeta Town	5	6	3-4	No			No			No	No	No	No	No	No	Yes	No	No	Yes	No	No		No	No	Yes	No	No	No				No	Never	Never	Never	Never	Never	Never	2	Never
208	433	Sebeta Town	Positive	Yes	Yes	18 to 19	Sebeta Town	Sebeta Town	5	6	3-4	No			No			No	No	No	No	Yes	No	No	No	No	Yes	No	No		No	No	Yes	No	No	No				No	Sometimes	Sometimes	Never	Never	Never	Never	2	Never
209	434	Sebeta Town	Negative	Yes	Yes	12 to 13	Sebeta Town	Sebeta Town	5	6	3-4	No			No			No	No	No	No	No	No	No	Yes	No	No	No	No		No	No	No	Yes	No	No				No	Never	Never	Never	Never	Never	Never	2	Never
210	439	Sebeta Town	Positive	Yes	Yes	14 to 15	Sebeta Town	Sebeta Town	5	8	5-7	No			No			No	No	No	No	Yes	No	No	No	No	No	Yes	No		No	No	Yes	No	No	No				No	Never	Never	Never	Never	Never	Never	2	Never	distance
211	441	Sebeta Town	Negative	Yes	Yes	14 to 15	Sebeta Town	Sebeta Town	5	5	8+	No			No			No	No	No	No	Yes	No	No	No	No	No	No	No		No	No	No	Yes	No	No				No	Never	Never	Never	Never	Never	Never	2	Never
212	442	Sebeta Town	Positive	Yes	Yes	12 to 13	Sebeta Town	Sebeta Town	5	5	3-4	No			No			No	No	No	No	Yes	No	No	No	No	No	No	No		No	No	Yes	No	No	No				No	Never	Never	Never	Never	Never	Never	2	Never
213	443	Sebeta Town	Negative	Yes	Yes	14 to 15	Sebeta Town	Sebeta Town	5	6	5-7	No			No			No	Yes	No	No	No	No	Yes	No	No	Yes	No	No		No	No	No	Yes	No	No				No	Never	Never	Frequently	Never	Never	Never	2	Never
214	444	Sebeta Town	Positive	Yes	Yes	12 to 13	Sebeta Town	Sebeta Town	5	6	5-7	No			No			No	No	No	No	No	No	Yes	No	No	No	No	No		No	No	Yes	No	No	No				No	Never	Never	Never	Never	Never	Never	2	Never
215	446	Sebeta Town	Negative	Yes	Yes	10 to 11	Sebeta Town	Sebeta Town	5	5	3-4	No			No			No	No	No	Yes	No	No	No	No	No	No	No	No		No	No	Yes	No	No	No				No	Never	Never	Never	Never	Sometimes	Never	3	Never	distance
216	448	Sebeta Town	Positive	Yes	Yes	12 to 13	Sebeta Town	Sebeta Town	5	6	5-7	No			No			No	No	No	No	No	Yes	No	No	No	No	No	No		No	No	No	Yes	No	No				No	Never	Never	Sometimes	Sometimes	Never	Never	2	Never
217	449	Sebeta Town	Negative	Yes	Yes	10 to 11	Sebeta Town	Sebeta Town	5	6	3-4	No			No			No	No	No	Yes	No	No	No	No	No	No	No	No		No	No	No	Yes	No	No				No	Never	Sometimes	Never	Never	Never	Never	2	Sometimes
218	450	Sebeta Town	Negative	Yes	Yes	14 to 15	Sebeta Town	Sebeta Town	5	6	5-7	No			No			No	No	No	No	No	Yes	No	No	No	No	Yes	No		No	Yes	No	No	No	No				No	Never	Never	Frequently	Never	Never	Sometimes	2	Never
219	453	Sebeta Town	Positive	Yes	Yes	12 to 13	Sebeta Town	Sebeta Town	5	5	3-4	No			No			No	No	No	No	No	Yes	No	No	No	No	Yes	No		No	No	Yes	No	No	No				No	Never	Never	Sometimes	Never	Never	Never	2	Never
220	455	Sebeta Town	Negative	Yes	Yes	12 to 13	Sebeta Town	Sebeta Town	5	6	3-4	No			No			No	No	No	No	No	No	Yes	No	No	No	No	No		No	No	No	Yes	No	No				No	Never	Never	Never	Never	Never	Sometimes	2	Sometimes
221	456	Sebeta Town	Negative	Yes	Yes	16 to 17	Sebeta Town	Sebeta Town	5	8	5-7	No			No			No	No	Yes	No	No	No	No	No	Yes	No	No	No		No	No	Yes	No	No	No				No	Never	Sometimes	Never	Sometimes	Never	Never	3	Never
222	458	Sebeta Town	Negative	Yes	Yes	14 to 15	Sebeta Town	Sebeta Town	5	6	3-4	No			No			No	No	No	No	No	Yes	No	No	No	No	No	No		No	No	Yes	No	No	No				No	Sometimes	Never	Never	Never	Never	Never	2	Never
223	461	Sebeta Town	Negative	Yes	Yes	20 to 21	Sebeta Town	Sebeta Town	2	10	5-7	No			No			No	No	No	No	No	No		No															No	Never	Never	Never	Never	Sometimes	Sometimes	1	Never
224	462	Sebeta Town	Positive	Yes	Yes	16 to 17	Sebeta Town	Sebeta Town	2	10	5-7	No			No			No	Yes	No	No	No	Yes	No	No	No	No	No	No		No	No	No	No	Yes	No				No	Never	Never	Sometimes	Sometimes	Never	Never	1	Never
225	463	Sebeta Town	Negative	Yes	Yes	16 to 17	Sebeta Town	Sebeta Town	8	10	5-7	No			No			No	No	No	No	No	No		No															No	Never	Never	Never	Sometimes	Never	Never	3	Never
226	464	Sebeta Town	Positive	Yes	Yes	16 to 17	Sebeta Town	Sebeta Town	2	10	5-7	No			No			Yes	No	No	No	No	Yes	Yes	Yes	No	Yes	No	No		Yes							No		No	Never	Never	Never	Never	Never	Never	2	Never
227	465	Sebeta Town	Positive	Yes	Yes	16 to 17	Sebeta Town	Sebeta Town	almgans	10	8+	No			No			No	No	No	No	No	No		No															No	Never	Never	Never	Never	Never	Never	3	Never
228	466	Sebeta Town	Positive	Yes	Yes	18 to 19	Sebeta Town	Sebeta Town	2	10	3-4	No			No			No	No	No	No	No	No		No															No	Never	Never	Never	Never	Frequently	Never	1	Never	no
229	469	Sebeta Town	Positive	Yes	Yes	20 to 21	Sebeta Town	Sebeta Town	3	10	3-4	No			No			No	Yes	No	Yes	No	No	No	No	No	No	No	No		No	No	No	No	Yes	No				No	Never	Never	Never	Frequently	Never	Never	1	Never
230	470	Sebeta Town	Negative	Yes	Yes	18 to 19	Sebeta Town	Sebeta Town	8	10	5-7	No			No			No	No	No	No	No	No		No															No	Never	Never	Never	Frequently	Never	Never	2	Never
231	471	Sebeta Town	Negative	Yes	Yes	16 to 17	Sebeta Town	Sebeta Town	2	10	3-4	No			No			No	No	No	No	No	No		No															No	Never	Never	Sometimes	Sometimes	Never	Never	1	Never
232	472	Sebeta Town	Positive	Yes	Yes	20 to 21	Sebeta Town	Sebeta Town	9	10	5-7	No			No			No	No	No	No	No	No		No															No	Never	Never	Never	Sometimes	Never	Never	1	Never
233	473	Sebeta Town	Negative	Yes	Yes	16 to 17	Sebeta Town	Sebeta Town	2	10	5-7	No			No			No	No	No	No	No	No		No															No	Never	Never	Never	Never	Never	Never	1	Never
234	474	Sebeta Town	Positive	Yes	Yes	16 to 17	Sebeta Town	Sebeta Town	2	10	3-4	No			No			No	No	No	No	No	No		No															No	Never	Never	Never	Frequently	Never	Never	1	Never
235	477	Sebeta Town	Positive	Yes	Yes	16 to 17	Sebeta Town	Sebeta Town	2	10	8+	No			No			No	No	No	No	Yes	No	Yes	No	No	Yes	Yes	No		No	Yes	No	No	No	No				No	Never	Never	Never	Never	Never	Never	1	Never
236	478	Sebeta Town	Positive	Yes	Yes	16 to 17	Sebeta Town	Sebeta Town	dalati	10	3-4	No			No			No	No	No	No	No	No		No															No	Sometimes	Never	Never	Never	Never	Never	1	Never
237	479	Sebeta Town	Negative	Yes	Yes	18 to 19	Sebeta Town	Sebeta Town	9	10	5-7	No			No			No	No	No	No	No	No		No															No	Never	Never	Never	Frequently	Sometimes	Never	3	Never
238	480	Sebeta Town	Positive	Yes	Yes	16 to 17	Sebeta Town	Sebeta Town	7	10	5-7	No			No			No	No	No	No	No	No		No															No	Never	Never	Never	Never	Never	Never	1	Never
239	484	Sebeta Town	Positive	Yes	Yes	16 to 17	Sebeta Town	Sebeta Town	2	10	5-7	No			No			No	No	No	No	No	No		No															No	Never	Never	Never	Sometimes	Sometimes	Never	1	Never
240	486	Sebeta Town	Negative	Yes	Yes	14 to 15	Sebeta Town	Sebeta Town	2	10	5-7	No			No			No	No	No	No	No	No		No															No	Sometimes	Never	Never	Never	Never	Never	2	Never	no
241	487	Sebeta Town	Positive	Yes	Yes	16 to 17	Sebeta Town	Sebeta Town	3	10	3-4	No			No			No	No	No	No	No	No		No															No	Sometimes	Never	Never	Never	Never	Sometimes	1	Never
242	490	Sebeta Town	Positive	Yes	Yes	18 to 19	Sebeta Town	Sebeta Town	2	10	5-7	No			No			No	No	No	No	No	No		No															No	Never	Never	Never	Never	Never	Never	2	Never	no
243	491	Sebeta Town	Negative	Yes	Yes	18 to 19	Sebeta Town	Sebeta Town	2	10	3-4	No			No			No	Yes	No	No	No	Yes	No	No	No	Yes	Yes	No		No	Yes	No	No	No	No				No	Never	Never	Never	Never	Never	Never	3	Never	no
244	494	Sebeta Town	Negative	Yes	Yes	18 to 19	Sebeta Town	Sebeta Town	4	10	5-7	No			No			No	No	No	No	No	No		No															No	Never	Never	Never	Frequently	Sometimes	Never	1	Never
245	495	Sebeta Town	Positive	Yes	Yes	16 to 17	Sebeta Town	Sebeta Town	4	10	3-4	No			No			No	Yes	No	No	No	No	No	Yes	No	Yes	Yes	No		No	Yes	No	No	No	No				No	Never	Never	Never	Never	Never	Never	1	Never
246	506	Sebeta Town	Negative	Yes	Yes	18 to 19	Sebeta Town	Sebeta Town	8	11	8+	No			No			No	No	No	No	No	No		No															No	Never	Never	Never	Frequently	Never	Sometimes	3	Never
247	507	Sebeta Town	Negative	Yes	Yes	18 to 19	Sebeta Town	Sebeta Town	2	11	8+	No			No			No	Yes	No	No	No	No	Yes	No	No	No	No	No		No	No	No	Yes	No	No				No	Never	Never	Never	Never	Never	Never	1	Never
248	510	Sebeta Town	Positive	Yes	Yes	16 to 17	Sebeta Town	Sebeta Town	2	11	1-2	No			No			No	No	No	No	Yes	No	No	No	No	No	No	No		No	No	No	Yes	No	No				No	Never	Never	Never	Never	Never	Never	2	Never	distance
249	511	Sebeta Town	Negative	Yes	Yes	18 to 19	Sebeta Town	Sebeta Town	3	11	5-7	No			No			No	No	No	No	No	No		No															No	Never	Never	Never	Never	Never	Sometimes	1	Never
250	512	Sebeta Town	Positive	Yes	Yes	16 to 17	Sebeta Town	Sebeta Town	8	10	5-7	No			No			No	No	No	No	No	No		No															No	Never	Never	Never	Never	Never	Never	3	Never
251	513	Sebeta Town	Positive	Yes	Yes	14 to 15	Sebeta Town	Sebeta Town	4	10	3-4	No			No			No	No	No	No	No	No		No															No	Never	Never	Never	Never	Never	Never	2	Never	no
252	514	Sebeta Town	Positive	Yes	Yes	14 to 15	Sebeta Town	Sebeta Town	8	10	5-7	No			No			No	No	No	No	No	No		No															No	Never	Never	Never	Never	Never	Never	2	Never	no
253	516	Sebeta Town	Positive	Yes	Yes	16 to 17	Sebeta Town	Sebeta Town	2	10	5-7	No			No			No	No	No	No	No	No		No															No	Never	Never	Never	Never	Never	Never	3	Never
254	517	Sebeta Town	Negative	Yes	Yes	16 to 17	Sebeta Town	Sebeta Town	4	10	5-7	No			No			No	No	No	No	No	No		No															No	Never	Never	Never	Frequently	Never	Never	1	Never
255	518	Sebeta Town	Negative	Yes	Yes	16 to 17	Sebeta Town	Sebeta Town	2	10	5-7	No			No			No	No	No	No	No	No		No															No	Never	Never	Never	Sometimes	Never	Never	1	Never
256	519	Sebeta Town	Negative	Yes	Yes	16 to 17	Sebeta Town	Sebeta Town	6	10	3-4	No			No			No	No	No	No	No	No		No															No	Never	Never	Never	Never	Never	Never	1	Never
257	521	Sebeta Town	Positive	Yes	Yes	16 to 17	Sebeta Town	Sebeta Town	4	10	5-7	No			No			No	No	No	No	No	No		No															No	Never	Never	Never	Never	Never	Never	2	Never	no
258	522	Sebeta Town	Positive	Yes	Yes	16 to 17	Sebeta Town	Sebeta Town	8	10	5-7	No			No			No	No	No	No	No	No		No															No	Never	Never	Never	Never	Never	Never	2	Never
259	524	Sebeta Town	Negative	Yes	Yes	16 to 17	Sebeta Town	Sebeta Town	4	10	5-7	No			No			No	No	No	No	No	No		No															No	Never	Never	Never	Sometimes	Never	Never	1	Never
260	525	Sebeta Town	Positive	Yes	Yes	18 to 19	Sebeta Town	Sebeta Town	2	10	5-7	No			No			No	No	No	No	No	No		No															No	Never	Never	Never	Never	Never	Sometimes	3	Never
261	527	Sebeta Town	Negative	Yes	Yes	16 to 17	Sebeta Town	Sebeta Town	2	10	5-7	No			No			No	No	No	No	No	No		No															No	Never	Never	Never	Never	Never	Never	2	Never
262	528	Sebeta Town	Negative	Yes	Yes	16 to 17	Sebeta Town	Sebeta Town	3	10	8+	No			No			No	No	No	No	No	No		No															No	Never	Never	Never	Frequently	Never	Never	2	Never
263	530	Sebeta Town	Positive	Yes	Yes	18 to 19	Sebeta Town	Sebeta Town	2	11	1-2	No			No			No	No	No	No	No	No		No															No	Never	Never	Never	Sometimes	Never	Never	3	Never
264	531	Sebeta Town	Negative	Yes	Yes	24 to 25	Sebeta Town	Sebeta Town	2	11	1-2	No			No			No	No	No	No	Yes	No	No	No	No	No	No	No		No	No	Yes	No	No	No				No	Never	Frequently	Never	Never	Never	Never	2	Never
265	534	Sebeta Town	Negative	Yes	Yes	16 to 17	Sebeta Town	Sebeta Town	2	11	5-7	No			No			No	Yes	No	No	No	Yes	No	No	No	No	No	No		No	No	No	No	Yes	No				No	Never	Never	Never	Never	Never	Never	2	Sometimes
266	535	Sebeta Town	Positive	Yes	Yes	16 to 17	Sebeta Town	Sebeta Town	2	11	3-4	No			No			No	No	No	No	No	No		No															No	Never	Never	Never	Frequently	Never	Sometimes	1	Never
267	536	Sebeta Town	Positive	Yes	Yes	20 to 21	Sebeta Town	Sebeta Town	2	9	3-4	No			No			No	No	No	No	Yes	No	No	No	No	No	No	No		No	No	No	Yes	No	No				No	Never	Sometimes	Never	Never	Never	Never	2	Never	distance
268	537	Sebeta Town	Negative	Yes	Yes	16 to 17	Sebeta Town	Sebeta Town	2	11	5-7	No			No			No	No	No	No	No	Yes	Yes	No	No	No	No	No		No	No	Yes	No	No	No				No	Never	Never	Never	Never	Never	Sometimes	2	Never
269	538	Sebeta Town	Positive	Yes	Yes	16 to 17	Sebeta Town	Sebeta Town	2	11	5-7	No			No			No	No	No	No	No	No		No															No	Sometimes	Never	Sometimes	Never	Never	Never	1	Never
270	540	Sebeta Town	Negative	Yes	Yes	16 to 17	Sebeta Town	Sebeta Town	8	10	5-7	No			No			No	No	No	No	No	No		No															No	Never	Never	Never	Never	Never	Never	2	Never
271	541	Sebeta Town	Negative	Yes	Yes	16 to 17	Sebeta Town	Sebeta Town	gadaamba	10	5-7	No			No			Yes	Yes	No	No	No	No	No	No	No	Yes	No	No		No	Yes	No	No	No	No				Yes	Never	Never	Never	Never	Never	Never	1	Never	no
272	542	Sebeta Town	Negative	Yes	Yes	16 to 17	Sebeta Town	Sebeta Town	Gadaamba	10	5-7	No			No			No	No	No	No	No	No		No															No	Never	Never	Never	Never	Never	Never	1	Frequently
273	543	Sebeta Town	Positive	Yes	Yes	16 to 17	Sebeta Town	Sebeta Town	2	10	3-4	No			No			No	No	No	No	No	Yes	No	No	No	No	No	No		No	No	Yes	No	No	No				No	Never	Never	Never	Never	Never	Sometimes	2	Sometimes
274	545	Sebeta Town	Positive	Yes	Yes	16 to 17	Sebeta Town	Sebeta Town	5	10	5-7	No			No			No	No	No	Yes	No	No	No	No	No	Yes	No	No		No	No	Yes	No	No	No				No	Never	Never	Sometimes	Sometimes	Never	Never	2	Never	social distance
275	546	Sebeta Town	Negative	Yes	Yes	16 to 17	Sebeta Town	Sebeta Town	2	10	5-7	No			No			No	No	No	No	No	Yes	No	No	No	No	No	No		No	No	Yes	No	No	No				No	Never	Never	Never	Never	Never	Never	2	Never
276	547	Sebeta Town	Negative	Yes	Yes	18 to 19	Sebeta Town	Sebeta Town	2	10	5-7	No			No			No	No	No	No	No	No	No	Yes	No	No	No	No		No	No	Yes	No	No	No				No	Never	Never	Never	Never	Never	Never	2	Never
277	550	Sebeta Town	Negative	Yes	Yes	16 to 17	Sebeta Town	Sebeta Town	8	10	3-4	No			No			No	No	No	No	No	No		No															No	Never	Never	Never	Frequently	Never	Never	2	Never
278	551	Sebeta Town	Negative	Yes	Yes	16 to 17	Sebeta Town	Sebeta Town	2	10	5-7	No			No			No	No	No	No	Yes	No	No	No	No	No	No	No		No	No	No	Yes	No	No				No	Never	Never	Never	Never	Never	Never	3	Sometimes
279	552	Sebeta Town	Positive	Yes	Yes	18 to 19	Sebeta Town	Sebeta Town	2	10	3-4	No			No			No	No	No	No	No	No		No															No	Never	Never	Never	Never	Never	Sometimes	3	Never	no
280	553	Sebeta Town	Negative	Yes	Yes	16 to 17	Sebeta Town	Sebeta Town	karabu	10	8+	No			No			No	Yes	No	Yes	No	Yes	Yes	No	No	No	Yes	No		Yes							No		No	Never	Never	Never	Never	Sometimes	Never	3	Sometimes
281	554	Sebeta Town	Negative	Yes	Yes	18 to 19	Sebeta Town	Sebeta Town	2	10	5-7	Yes	At home		Yes	At home		No	Yes	No	No	Yes	Yes	No	No	No	No	Yes	No		No	Yes	No	No	No	No				No	Never	Never	Never	Never	Never	Never	3	Never	no
282	556	Sebeta Town	Positive	Yes	Yes	16 to 17	Sebeta Town	Sebeta Town	2	11	5-7	No			No			No	No	Yes	No	No	No	No	No	Yes	No	No	No		No	No	Yes	No	No	No				No	Never	Never	Never	Never	Never	Never	2	Sometimes
283	557	Sebeta Town	Negative	Yes	Yes	16 to 17	Sebeta Town	Sebeta Town	2	11	3-4	No			No			No	No	No	No	No	No		No															No	Never	Never	Never	Never	Never	Never	2	Never	no
284	559	Sebeta Town	Positive	Yes	Yes	18 to 19	Sebeta Town	Sebeta Town	2	11	5-7	No			No			No	No	No	No	No	No		No															No	Never	Never	Never	Never	Never	Never	3	Never	no
285	561	Sebeta Town	Positive	Yes	Yes	16 to 17	Sebeta Town	Sebeta Town	2	10	5-7	No			No			No	No	No	No	No	No		No															No	Never	Never	Never	Frequently	Never	Never	1	Never
286	562	Sebeta Town	Positive	Yes	Yes	18 to 19	Sebeta Town	Sebeta Town	8	11	5-7	No			No			No	No	No	No	No	No		No															No	Never	Never	Never	Never	Never	Never	2	Never	no
287	565	Sebeta Town	Negative	Yes	Yes	16 to 17	Sebeta Town	Sebeta Town	2	11	3-4	No			No			No	No	No	No	No	No		No															No	Never	Never	Never	Sometimes	Never	Never	1	Never
288	566	Sebeta Town	Negative	Yes	Yes	16 to 17	Sebeta Town	Sebeta Town	2	11	5-7	No			No			No	No	No	No	No	No		No															No	Never	Never	Never	Never	Never	Never	2	Never
289	567	Sebeta Town	Positive	Yes	Yes	18 to 19	Sebeta Town	Sebeta Town	8	11	5-7	No			No			No	No	No	No	No	No		No															No	Never	Never	Never	Never	Never	Never	3	Never
290	569	Sebeta Town	Positive	Yes	Yes	18 to 19	Sebeta Town	Sebeta Town	4	11	5-7	No			No			No	Yes	No	No	No	No	No	Yes	No	Yes	Yes	No		No	Yes	No	No	No	No				No	Never	Never	Never	Never	Never	Sometimes	1	Never	no
291	570	Sebeta Town	Positive	Yes	Yes	20 to 21	Sebeta Town	Sebeta Town	2	12	5-7	No			No			No	Yes	No	No	Yes	No	No	Yes	No	Yes	Yes	No		No	Yes	No	No	No	No				No	Never	Never	Never	Never	Never	Sometimes	3	Never
292	571	Sebeta Town	Positive	Yes	Yes	18 to 19	Sebeta Town	Sebeta Town	4	12	8+	No			No			No	Yes	No	No	No	No	No	No	No	Yes	Yes	No		No	Yes	No	No	No	No				No	Never	Never	Never	Never	Never	Never	3	Never
293	572	Sebeta Town	Positive	Yes	Yes	18 to 19	Sebeta Town	Sebeta Town	8	11	3-4	No			No			No	No	No	No	No	No		No															No	Never	Never	Never	Frequently	Never	Never	1	Never
294	573	Sebeta Town	Positive	Yes	Yes	16 to 17	Sebeta Town	Sebeta Town	2	11	5-7	No			No			No	No	No	No	No	No		No															No	Never	Never	Never	Frequently	Never	Never	1	Never
295	575	Sebeta Town	Positive	Yes	Yes	16 to 17	Sebeta Town	Sebeta Town	Dalati	11	5-7	No			No			No	No	No	No	No	No		No															No	Never	Never	Never	Never	Never	Never	1	Never	no
296	576	Sebeta Town	Positive	Yes	Yes	18 to 19	Sebeta Town	Sebeta Town	8	12	3-4	No			No			No	No	No	No	No	No		No															No	Never	Never	Never	Sometimes	Never	Never	1	Never
297	577	Sebeta Town	Positive	Yes	Yes	18 to 19	Sebeta Town	Sebeta Town	4	12	8+	No			No			No	No	No	No	No	No		No															No	Never	Never	Never	Sometimes	Never	Never	1	Never
298	578	Sebeta Town	Negative	Yes	Yes	18 to 19	Sebeta Town	Sebeta Town	6	12	1-2	No			No			No	Yes	No	No	No	No	No	Yes	No	Yes	No	No		No	Yes	No	No	No	No				No	Never	Never	Never	Never	Never	Never	1	Never
299	580	Sebeta Town	Negative	Yes	Yes	16 to 17	Sebeta Town	Sebeta Town	8	11	5-7	No			No			No	No	No	No	No	No		No															No	Never	Never	Never	Frequently	Never	Never	1	Never
300	583	Sebeta Town	Positive	Yes	Yes	16 to 17	Sebeta Town	Sebeta Town	2	11	5-7	No			No			No	No	No	No	No	No		No															No	Never	Never	Never	Frequently	Never	Never	1	Never
301	585	Sebeta Town	Negative	Yes	Yes	18 to 19	Sebeta Town	Sebeta Town	kara	11	5-7	No			No			No	No	No	No	No	No		No															No	Never	Never	Never	Never	Never	Never	1	Never
302	587	Sebeta Town	Positive	Yes	Yes	20 to 21	Sebeta Town	Sebeta Town	8	12	1-2	No			No			No	Yes	No	No	Yes	No	No	No	No	Yes	Yes	No		No	Yes	No	No	No	No				No	Never	Never	Never	Sometimes	Sometimes	Never	2	Never
303	588	Sebeta Town	Positive	Yes	Yes	18 to 19	Sebeta Town	Sebeta Town	4	12	8+	No			No			No	No	No	No	No	No		No															No	Never	Never	Never	Sometimes	Never	Never	1	Never
304	589	Sebeta Town	Positive	Yes	Yes	18 to 19	Sebeta Town	Sebeta Town	4	12	8+	No			No			No	Yes	No	No	Yes	Yes	No	No	No	No	No	No		No	Yes	No	No	No	No				No	Sometimes	Sometimes	Sometimes	Never	Never	Never	2	Never
305	591	Sebeta Town	Positive	Yes	Yes	18 to 19	Sebeta Town	Sebeta Town	2	12	5-7	No			No			No	No	No	No	No	No		No															No	Never	Never	Never	Never	Never	Never	1	Never
306	592	Sebeta Town	Positive	Yes	Yes	18 to 19	Sebeta Town	Sebeta Town	4	12	3-4	No			No			No	No	No	No	No	No		No															No	Never	Never	Never	Frequently	Never	Never	1	Never
307	593	Sebeta Town	Positive	Yes	Yes	18 to 19	Sebeta Town	Sebeta Town	8	12	5-7	No			No			No	No	No	No	No	No		No															No	Never	Never	Never	Frequently	Never	Never	1	Never
308	594	Sebeta Town	Negative	Yes	Yes	18 to 19	Sebeta Town	Sebeta Town	8	12	5-7	No			No			No	No	No	No	No	No		No															No	Never	Never	Never	Never	Never	Never	2	Never	no
309	601	Sebeta Town	Positive	Yes	Yes	16 to 17	Sebeta Town	Sebeta Town	8	11	3-4	No			No			No	No	No	No	No	No		No															No	Never	Never	Never	Never	Sometimes	Never	3	Sometimes
310	602	Sebeta Town	Negative	Yes	Yes	18 to 19	Sebeta Town	Sebeta Town	2	11	3-4	No			No			No	No	No	No	No	No		No															No	Never	Never	Never	Never	Never	Never	1	Never
311	650	East Harerghe	Positive	Yes	Yes	18 to 19	Babile	Babile	N/jata	11	5-7	No			No			No	No	No	No	No	No		No															No	Never	Never	Never	Sometimes	Never	Sometimes	3	Never
312	651	East Harerghe	Positive	Yes	Yes	14 to 15	Babile	Babile	bisidimo	7	5-7	No			No			No	No	No	No	No	No		No															No	Never	Never	Never	Never	Never	Never	2	Never
313	652	East Harerghe	Negative	Yes	Yes	16 to 17	Babile	Babile	bisidimo	5	3-4	No			No			No	No	No	No	No	No		No															No	Never	Never	Never	Never	Never	Never	3	Never
314	655	East Harerghe	Positive	Yes	Yes	16 to 17	Babile	Babile	bisidimo	8	5-7	No			No			No	No	No	No	No	No		No															No	Never	Never	Never	Never	Never	Never	3	Never
315	657	East Harerghe	Positive	Yes	Yes	14 to 15	Babile	Babile	bisidimo	7	5-7	No			No			No	No	No	No	No	No		No															No	Never	Never	Sometimes	Sometimes	Never	Sometimes	2	Never
316	658	East Harerghe	Positive	Yes	Yes	12 to 13	Babile	Babile	bisidimo	7	3-4	No			No			No	No	No	No	No	No		No															No	Never	Never	Never	Never	Never	Sometimes	3	Never
317	662	East Harerghe	Negative	Yes	Yes	16 to 17	Babile	Babile	Bisidimo	8	3-4	No			No			No	No	No	No	No	No		No															No	Never	Never	Never	Sometimes	Never	Sometimes	3	Never
318	663	East Harerghe	Positive	Yes	Yes	18 to 19	Babile	Babile	bisidimo	6	5-7	No			No			No	No	No	No	No	No		No															No	Sometimes	Never	Never	Sometimes	Never	Sometimes	3	Never
319	664	East Harerghe	Positive	Yes	Yes	14 to 15	Babile	Babile	bisidimo	8	5-7	No			No			No	No	No	No	No	No		No															No	Never	Never	Never	Sometimes	Never	Sometimes	2	Never
320	665	East Harerghe	Negative	Yes	Yes	18 to 19	Babile	Babile	bisidimo	5	5-7	No			No			No	No	No	No	No	No		No															No	Never	Never	Never	Sometimes	Never	Never	3	Never
321	667	East Harerghe	Positive	Yes	Yes	16 to 17	Babile	Babile	Erar ibada	11	5-7	No			No			No	No	No	No	No	No		No															No	Never	Never	Never	Sometimes	Never	Sometimes	3	Never
322	669	East Harerghe	Negative	Yes	Yes	16 to 17	Babile	Babile	bisidimo	10	1-2	No			No			No	No	No	No	No	No		No															No	Sometimes	Never	Sometimes	Sometimes	Never	Sometimes	2	Never
323	674	East Harerghe	Positive	Yes	Yes	14 to 15	Babile	Babile	Ifadin	11	5-7	No			No			No	No	No	No	No	No		No															No	Never	Never	Never	Sometimes	Never	Sometimes	3	Never
324	676	East Harerghe	Negative	Yes	Yes	18 to 19	Babile	Babile	bisidimo	11	5-7	No			No			No	No	No	No	No	No		No															No	Never	Never	Never	Never	Never	Never	3	Never
325	679	East Harerghe	Positive	Yes	Yes	20 to 21	Babile	Babile	bisidimo	11	3-4	No			No			No	No	No	No	No	No		No															No	Never	Sometimes	Never	Sometimes	Never	Sometimes	3	Never
326	681	East Harerghe	Positive	Yes	Yes	18 to 19	Babile	Babile	Ifadin	12	8+	No			No			No	No	No	No	No	No		No															No	Never	Never	Never	Sometimes	Never	Sometimes	2	Never
327	685	East Harerghe	Positive	Yes	Yes	18 to 19	Babile	Babile	Bididimo	12	5-7	Yes	At home		No			No	No	No	No	No	No		No															No	Never	Never	Never	Sometimes	Never	Sometimes	3	Never
328	686	East Harerghe	Positive	Yes	Yes	18 to 19	Babile	Babile	Bisidimo	12	5-7	No			No			No	No	No	No	No	No		No															No	Never	Never	Never	Sometimes	Never	Sometimes	3	Never
329	687	East Harerghe	Negative	Yes	Yes	18 to 19	Babile	Babile	bisidimo	11	5-7	No			No			No	No	No	No	No	No		No															No	Never	Never	Never	Never	Never	Never	2	Never
330	700	East Harerghe	Positive	Yes	Yes	20 to 21	Babile	Babile	wayyu	12	8+	No			No			No	No	No	No	No	No		No															No	Never	Sometimes	Never	Sometimes	Never	Never	2	Never
331	701	Jimma	Positive	Yes	Yes	16 to 17	Seka Chekorsa	Seka Chekorsa	Seka 02	11	5-7	No			No			No	No	No	No	No	No		No															No	Sometimes	Never	Sometimes	Sometimes	Never	Sometimes	3	Never
332	702	Jimma	Positive	Yes	Yes	16 to 17	Seka Chekorsa	Seka Chekorsa	Seka 01	11	5-7	No			No			No	No	No	No	No	No		No															No	Never	Never	Never	Sometimes	Never	Sometimes	3	Never
333	703	Jimma	Negative	Yes	Yes	18 to 19	Seka Chekorsa	Seka Chekorsa	Shashamane	11	8+	No			No			No	No	No	No	No	No		No															No	Sometimes	Never	Never	Sometimes	Never	Sometimes	3	Never
334	704	Jimma	Positive	Yes	Yes	16 to 17	Seka Chekorsa	Seka Chekorsa	Seka02	11	5-7	No			No			No	No	No	No	No	No		No															No	Sometimes	Never	Never	Sometimes	Never	Sometimes	3	Sometimes
335	705	Jimma	Negative	Yes	Yes	20 to 21	Seka Chekorsa	Seka Chekorsa	Lilu Omoti	11	3-4	No			No			No	No	No	No	No	No		No															No	Never	Never	Never	Sometimes	Sometimes	Sometimes	3	Never
336	706	Jimma	Negative	Yes	Yes	20 to 21	Seka Chekorsa	Seka Chekorsa	Lilu Omoti	11	8+	No			No			No	No	No	No	No	No		No															No	Never	Never	Never	Sometimes	Never	Sometimes	3	Never
337	708	Jimma	Negative	Yes	Yes	20 to 21	Seka Chekorsa	Seka Chekorsa	Lilu omoti	11	5-7	No			No			No	No	No	No	No	No	No	Yes	No	No	No	No		No	Yes	No	No	No	No				No	Sometimes	Sometimes	Sometimes	Sometimes	Never	Sometimes	3	Sometimes
338	709	Jimma	Negative	Yes	Yes	18 to 19	Seka Chekorsa	Seka Chekorsa	Lilu	11	5-7	No			No			No	No	No	No	No	No		No															No	Never	Never	Never	Sometimes	Never	Sometimes	3	Never
339	712	Jimma	Negative	Yes	Yes	18 to 19	Seka Chekorsa	Seka Chekorsa	Seka 01	12	5-7	No			No			No	No	No	No	No	No		No															No	Never	Never	Never	Sometimes	Never	Sometimes	3	Never
340	713	Jimma	Negative	Yes	Yes	18 to 19	Seka Chekorsa	Seka Chekorsa	AndodeAllaga	12	5-7	No			No			No	No	No	No	No	No		No															No	Never	Never	Never	Sometimes	Never	Never	3	Never
341	714	Jimma	Negative	Yes	Yes	18 to 19	Seka Chekorsa	Seka Chekorsa	Bekeguddo	4	3-4	No			No			No	No	No	No	No	No		No															No	Never	Never	Never	Sometimes	Never	Sometimes	2	Never
342	715	Jimma	Negative	Yes	Yes	18 to 19	Seka Chekorsa	Seka Chekorsa	Ushane Buyyo	12	5-7	No			No			No	No	No	No	No	No		No															No	Sometimes	Never	Never	Sometimes	Never	Sometimes	3	Never
343	717	Jimma	Negative	Yes	Yes	20 to 21	Seka Chekorsa	Seka Chekorsa	Seka 02	12	3-4	No			No			No	No	No	No	No	No		No															No	Never	Never	Never	Sometimes	Never	Never	3	Never
344	718	Jimma	Negative	Yes	Yes	18 to 19	Seka Chekorsa	Seka Chekorsa	2	12	5-7	No			No			No	No	No	No	No	No	No	No	No	No	No	Yes	no	No	Yes	No	No	No	No				No	Sometimes	Sometimes	Sometimes	Sometimes	Sometimes	Never	2	Sometimes
345	720	Jimma	Positive	Yes	Yes	18 to 19	Seka Chekorsa	Seka Chekorsa	Seka 02	12	5-7	No			No			No	No	No	No	No	No		No															No	Never	Never	Sometimes	Sometimes	Never	Sometimes	3	Never
346	721	Jimma	Positive	Yes	Yes	20 to 21	Seka Chekorsa	Seka Chekorsa	Seka 01	11	5-7	No			No			No	No	No	No	No	No		No															No	Sometimes	Never	Sometimes	Sometimes	Sometimes	Sometimes	3	Never
347	722	Jimma	Positive	Yes	Yes	18 to 19	Seka Chekorsa	Seka Chekorsa	Seka01	12	1-2	No			No			No	No	No	No	No	No		No															No	Never	Never	Never	Sometimes	Never	Never	2	Never
348	724	Jimma	Negative	Yes	Yes	20 to 21	Seka Chekorsa	Seka Chekorsa	1	12	3-4	Yes	At home		No			No	No	No	No	No	No	No	No	No	No	No	Yes	no	No	No	No	No	No	Yes	no			No	Never	Never	Never	Never	Never	Never	3	Sometimes
349	725	Jimma	Negative	Yes	Yes	20 to 21	Seka Chekorsa	Seka Chekorsa	Seka01	12	5-7	No			No			No	No	No	No	No	No		No															No	Never	Never	Never	Sometimes	Never	Never	3	Never
350	727	Jimma	Positive	Yes	Yes	18 to 19	Seka Chekorsa	Seka Chekorsa	Seka 01	12	8+	No			No			No	No	No	No	No	No		No															No	Never	Never	Never	Sometimes	Never	Sometimes	3	Never
351	728	Jimma	Positive	Yes	Yes	18 to 19	Seka Chekorsa	Seka Chekorsa	Seka 01	12	5-7	No			No			No	No	No	No	No	No		No															No	Sometimes	Never	Never	Sometimes	Never	Sometimes	3	Never
352	729	Jimma	Negative	Yes	Yes	18 to 19	Seka Chekorsa	Seka Chekorsa	Seka 01	12	5-7	No			No			No	No	No	No	No	No		No															No	Never	Never	Never	Sometimes	Never	Sometimes	3	Never
353	730	Jimma	Positive	Yes	Yes	18 to 19	Seka Chekorsa	Seka Chekorsa	seka 01	12	5-7	No			No			No	No	No	No	No	No		No															No	Never	Never	Never	Sometimes	Never	Never	2	Never
354	731	Jimma	Positive	Yes	Yes	16 to 17	Seka Chekorsa	Seka Chekorsa	Seka 02	12	5-7	No			No			No	No	No	No	No	No		No															No	Sometimes	Never	Never	Sometimes	Never	Sometimes	3	Never
355	733	Jimma	Positive	Yes	Yes	20 to 21	Seka Chekorsa	Seka Chekorsa	1	12	5-7	No			No			No	No	No	No	No	No	No	No	No	No	No	Yes	no	Yes							No		No	Never	Never	Never	Never	Sometimes	Never	2	Never	no
356	734	Jimma	Positive	Yes	Yes	16 to 17	Seka Chekorsa	Seka Chekorsa	Detoqarsu	12	5-7	No			No			No	No	No	No	No	No		No															No	Sometimes	Never	Never	Sometimes	Never	Sometimes	3	Never
357	735	Jimma	Negative	Yes	Yes	18 to 19	Seka Chekorsa	Seka Chekorsa	Dimtu Shekota	12	5-7	No			No			No	No	No	No	No	No		No															No	Never	Never	Never	Sometimes	Never	Sometimes	3	Never
358	736	Jimma	Positive	Yes	Yes	18 to 19	Seka Chekorsa	Seka Chekorsa	1	12	5-7	No			No			No	No	No	No	No	No	No	No	No	No	No	Yes	no	No	No	No	No	No	Yes	no			No	Never	Never	Sometimes	Sometimes	Never	Never	3	Never
359	737	Jimma	Positive	Yes	Yes	18 to 19	Seka Chekorsa	Seka Chekorsa	Seka 02	12	8+	No			No			No	No	No	No	No	No		No															No	Never	Never	Never	Sometimes	Never	Never	3	Never
360	738	Jimma	Positive	Yes	Yes	18 to 19	Seka Chekorsa	Seka Chekorsa	2	12	3-4	No			No			No	No	No	No	No	No	No	No	No	No	No	Yes	no	No	Yes	No	No	No	No				No	Never	Never	Never	Never	Never	Never	2	Never
361	740	Jimma	Positive	Yes	Yes	20 to 21	Seka Chekorsa	Seka Chekorsa	Seka 01	12	1-2	No			No			No	No	No	No	No	No		No															No	Never	Never	Never	Sometimes	Never	Sometimes	3	Never
362	742	Jimma	Positive	Yes	Yes	12 to 13	Seka Chekorsa	Seka Chekorsa	kussro	12	3-4	No			No			Yes	No	No	No	No	No	No	No	No	No	No	No		No	Yes	No	No	No	No				No	Never	Never	Never	Never	Never	Sometimes	2	Never	no
363	743	Jimma	Positive	Yes	Yes	20 to 21	Seka Chekorsa	Seka Chekorsa	Andode Allaga	12	5-7	No			No			No	No	No	No	No	No		No															No	Never	Never	Never	Sometimes	Never	Sometimes	3	Never
364	745	Jimma	Positive	Yes	Yes	20 to 21	Seka Chekorsa	Seka Chekorsa	Dimtushekota	12	8+	No			No			No	No	No	No	No	No		No															No	Never	Never	Never	Sometimes	Never	Never	2	Never
365	746	Jimma	Positive	Yes	Yes	20 to 21	Seka Chekorsa	Seka Chekorsa	ushane qoce	12	5-7	No			No			Yes	No	No	No	No	No	No	No	No	No	No	No		No	Yes	No	No	No	No				No	Sometimes	Never	Never	Sometimes	Never	Sometimes	2	Never	no
366	747	Jimma	Negative	Yes	Yes	18 to 19	Seka Chekorsa	Seka Chekorsa	Lilu Omoti	12	1-2	No			No			No	No	No	No	No	No		No															No	Never	Never	Never	Sometimes	Never	Sometimes	3	Never
367	748	Jimma	Positive	Yes	Yes	18 to 19	Seka Chekorsa	Seka Chekorsa	1	12	5-7	No			No			Yes	No	No	No	No	No	No	No	No	No	No	No		No	Yes	No	No	No	No				No	Never	Never	Never	Never	Never	Sometimes	2	Sometimes
368	749	Jimma	Negative	Yes	Yes	12 to 13	Seka Chekorsa	Seka Chekorsa	Kora Waco	12	5-7	No			No			No	No	No	No	No	No		No															No	Sometimes	Never	Never	Sometimes	Never	Sometimes	3	Never
369	750	Jimma	Positive	Yes	Yes	18 to 19	Seka Chekorsa	Seka Chekorsa	Guraulake	12	3-4	No			No			No	No	No	No	No	No		No															No	Never	Never	Never	Sometimes	Never	Sometimes	2	Never
370	751	Jimma	Negative	Yes	Yes	18 to 19	Seka Chekorsa	Seka Chekorsa	Nase	12	5-7	No			No			No	No	No	No	No	No		No															No	Never	Never	Sometimes	Sometimes	Never	Sometimes	3	Never
371	752	Jimma	Negative	Yes	Yes	18 to 19	Seka Chekorsa	Seka Chekorsa	Seka 01	12	5-7	No			No			No	No	No	No	No	No		No															No	Never	Never	Never	Sometimes	Never	Sometimes	3	Never
372	753	Jimma	Negative	Yes	Yes	20 to 21	Seka Chekorsa	Seka Chekorsa	Ushane Buyo	12	1-2	No			No			No	No	No	No	No	No		No															No	Sometimes	Never	Never	Sometimes	Never	Sometimes	3	Never
373	755	Jimma	Negative	Yes	Yes	16 to 17	Seka Chekorsa	Seka Chekorsa	Budo Kera	10	5-7	No			No			No	No	No	No	No	No		No															No	Never	Never	Never	Sometimes	Never	Never	2	Never
374	756	Jimma	Positive	Yes	Yes	16 to 17	Seka Chekorsa	Seka Chekorsa	Geshe Lucine	10	8+	No			No			No	No	No	No	No	No		No															No	Never	Never	Never	Sometimes	Never	Never	2	Never
375	757	Jimma	Positive	Yes	Yes	16 to 17	Seka Chekorsa	Seka Chekorsa	Tebowacho	10	5-7	No			No			No	No	No	No	No	No		No															No	Never	Never	Never	Sometimes	Never	Sometimes	2	Never
376	759	Jimma	Positive	Yes	Yes	14 to 15	Seka Chekorsa	Seka Chekorsa	GesheLucine	10	8+	No			No			No	No	No	No	No	No		No															No	Never	Never	Never	Sometimes	Never	Never	2	Never
377	762	Jimma	Negative	Yes	Yes	14 to 15	Seka Chekorsa	Seka Chekorsa	2	8	5-7	No			No			No	No	No	No	No	Yes	No	No	No	No	No	No		Yes							No		No	Never	Never	Never	Never	Sometimes	Sometimes	3	Never
378	763	Jimma	Negative	Yes	Yes	12 to 13	Seka Chekorsa	Seka Chekorsa	Seka 02	5	5-7	No			No			No	No	No	No	No	No		No															No	Never	Never	Never	Sometimes	Never	Never	2	Never
379	765	Jimma	Negative	Yes	Yes	16 to 17	Seka Chekorsa	Seka Chekorsa	Geshe Lucine	10	3-4	No			No			No	No	No	No	No	No		No															No	Never	Never	Never	Sometimes	Never	Sometimes	2	Never
380	767	Jimma	Negative	Yes	Yes	12 to 13	Seka Chekorsa	Seka Chekorsa	2	4	5-7	No			No			No	No	No	No	No	No		No															No	Never	Never	Never	Never	Never	Never	2	Never
381	769	Jimma	Positive	Yes	Yes	14 to 15	Seka Chekorsa	Seka Chekorsa	Seka02	7	5-7	No			No			No	No	No	No	No	No		No															No	Never	Never	Never	Sometimes	Never	Never	2	Never
382	770	Jimma	Negative	Yes	Yes	10 to 11	Seka Chekorsa	Seka Chekorsa	Siba Kake	10	5-7	No			No			No	No	No	No	No	No		No															No	Never	Never	Never	Sometimes	Never	Never	2	Never
383	771	Jimma	Negative	Yes	Yes	14 to 15	Seka Chekorsa	Seka Chekorsa	2	5	5-7	No			No			No	No	No	No	No	No		No															No	Never	Never	Never	Never	Sometimes	Never	3	Never
384	772	Jimma	Negative	Yes	Yes	12 to 13	Seka Chekorsa	Seka Chekorsa	Seka 01	5	5-7	No			No			No	No	No	No	No	No		No															No	Frequently	Never	Never	Sometimes	Never	Never	3	Never
385	773	Jimma	Negative	Yes	Yes	18 to 19	Seka Chekorsa	Seka Chekorsa	GesheLucine	10	8+	No			No			No	No	No	No	No	No		No															No	Never	Never	Never	Sometimes	Never	Never	2	Never
386	774	Jimma	Negative	Yes	Yes	12 to 13	Seka Chekorsa	Seka Chekorsa	2	5	8+	No			No			No	No	No	No	No	No		No															No	Never	Never	Never	Never	Never	Frequently	2	Sometimes
387	775	Jimma	Positive	Yes	Yes	12 to 13	Seka Chekorsa	Seka Chekorsa	1	4	5-7	No			No			No	No	No	No	No	No		No															No	Never	Never	Never	Never	Never	Never	2	Never
388	777	Jimma	Positive	Yes	Yes	18 to 19	Seka Chekorsa	Seka Chekorsa	Geshelucine	10	5-7	No			No			No	No	No	No	No	No		No															No	Never	Never	Never	Sometimes	Never	Sometimes	2	Never
389	778	Jimma	Negative	Yes	Yes	12 to 13	Seka Chekorsa	Seka Chekorsa	1	4	5-7	No			No			No	No	No	No	No	No		No															No	Never	Never	Never	Never	Never	Never	2	Never	no
390	779	Jimma	Negative	Yes	Yes	18 to 19	Seka Chekorsa	Seka Chekorsa	Geshe Lucine	10	5-7	No			No			No	No	No	No	No	No		No															No	Never	Never	Never	Sometimes	Never	Never	2	Never
391	780	Jimma	Positive	Yes	Yes	10 to 11	Seka Chekorsa	Seka Chekorsa	2	5	3-4	No			No			No	No	No	No	No	No	No	Yes	No	No	No	No		No	Yes	No	No	No	No				No	Sometimes	Frequently	Never	Never	Never	Never	2	Sometimes
392	781	Jimma	Positive	Yes	Yes	14 to 15	Seka Chekorsa	Seka Chekorsa	2	6	5-7	No			No			No	No	No	No	No	No	Yes	No	No	No	No	No		No	Yes	No	No	No	No				No	Never	Never	Never	Never	Never	Sometimes	3	Sometimes
393	782	Jimma	Negative	Yes	Yes	14 to 15	Seka Chekorsa	Seka Chekorsa	Genji Dalacha	10	3-4	No			No			No	No	No	No	No	No		No															No	Never	Never	Never	Sometimes	Never	Never	2	Never
394	783	Jimma	Negative	Yes	Yes	18 to 19	Seka Chekorsa	Seka Chekorsa	Tebowacho	10	3-4	No			No			No	No	No	No	No	No		No															No	Never	Never	Never	Sometimes	Never	Sometimes	3	Never
395	784	Jimma	Negative	Yes	Yes	10 to 11	Seka Chekorsa	Seka Chekorsa	Seka 02	5	5-7	No			No			No	No	No	No	No	No		No															No	Frequently	Never	Never	Sometimes	Never	Never	2	Never
396	785	Jimma	Negative	Yes	Yes	10 to 11	Seka Chekorsa	Seka Chekorsa	1	4	5-7	No			No			No	No	No	No	No	No		No															No	Never	Never	Never	Never	Never	Sometimes	2	Never
397	786	Jimma	Negative	Yes	Yes	12 to 13	Seka Chekorsa	Seka Chekorsa	2	5	5-7	No			No			No	No	No	No	No	No		No															No	Never	Never	Never	Never	Never	Never	2	Never	no
398	790	Jimma	Positive	Yes	Yes	12 to 13	Seka Chekorsa	Seka Chekorsa	1	4	5-7	No			No			No	No	No	No	No	No		No															No	Never	Never	Never	Never	Never	Never	2	Never	no
399	792	Jimma	Positive	Yes	Yes	12 to 13	Seka Chekorsa	Seka Chekorsa	1	6	3-4	No			No			No	No	No	No	No	No		No															No	Never	Never	Never	Never	Never	Sometimes	2	Never
400	795	Jimma	Positive	Yes	Yes	12 to 13	Seka Chekorsa	Seka Chekorsa	1	4	3-4	No			No			No	No	No	No	No	No		No															No	Never	Never	Never	Never	Never	Never	2	Never
401	797	Jimma	Negative	Yes	Yes	10 to 11	Seka Chekorsa	Seka Chekorsa	2	4	5-7	No			No			No	No	No	No	No	No		No															No	Never	Never	Never	Never	Never	Never	2	Never
402	798	Jimma	Negative	Yes	Yes	12 to 13	Seka Chekorsa	Seka Chekorsa	1	4	5-7	No			No			No	No	No	No	No	No		No															No	Never	Never	Never	Never	Never	Never	2	Never	no
403	799	Jimma	Positive	Yes	Yes	10 to 11	Seka Chekorsa	Seka Chekorsa	1	4	5-7	No			No			No	No	No	No	No	No		No															No	Never	Never	Never	Never	Never	Never	2	Never	no
404	801	Jimma	Negative	Yes	Yes	18 to 19	Seka Chekorsa	Seka Chekorsa	Geshe Lucine	10	5-7	No			No			No	No	No	No	No	No		No															No	Never	Never	Never	Sometimes	Never	Never	2	Never
405	802	Jimma	Negative	Yes	Yes	18 to 19	Seka Chekorsa	Seka Chekorsa	Geshelucine	10	8+	No			No			No	No	No	No	No	No		No															No	Never	Never	Never	Sometimes	Never	Never	2	Never
406	804	Jimma	Positive	Yes	Yes	16 to 17	Seka Chekorsa	Seka Chekorsa	Budokera	10	5-7	No			No			No	No	No	No	No	No		No															No	Never	Never	Never	Never	Never	Never	2	Never
407	807	Jimma	Positive	Yes	Yes	20 to 21	Seka Chekorsa	Seka Chekorsa	Budokera	10	5-7	No			No			No	No	No	No	No	No		No															No	Never	Never	Never	Sometimes	Never	Sometimes	3	Never
408	808	Jimma	Negative	Yes	Yes	16 to 17	Seka Chekorsa	Seka Chekorsa	SibaKake	10	8+	No			No			No	No	No	No	No	No		No															No	Never	Never	Never	Sometimes	Never	Never	2	Never
409	809	Jimma	Negative	Yes	Yes	16 to 17	Seka Chekorsa	Seka Chekorsa	Dimtu	10	5-7	No			No			No	No	No	No	No	No		No															No	Never	Never	Never	Sometimes	Never	Never	2	Never
410	810	Jimma	Negative	Yes	Yes	16 to 17	Seka Chekorsa	Seka Chekorsa	Geshelucine	10	5-7	No			No			No	No	No	No	No	No		No															No	Never	Never	Never	Sometimes	Never	Never	2	Never
411	812	Jimma	Negative	Yes	Yes	14 to 15	Seka Chekorsa	Seka Chekorsa	Budokera	10	3-4	No			No			No	No	No	No	No	No		No															No	Never	Never	Never	Sometimes	Never	Sometimes	3	Never
412	814	Jimma	Positive	Yes	Yes	16 to 17	Seka Chekorsa	Seka Chekorsa	Geshelucine	10	3-4	No			No			No	No	No	No	No	No		No															No	Never	Never	Never	Sometimes	Never	Frequently	3	Never
413	815	Jimma	Negative	Yes	Yes	16 to 17	Seka Chekorsa	Seka Chekorsa	Dimtu	10	5-7	No			No			No	No	No	No	No	No		No															No	Never	Never	Never	Sometimes	Never	Never	2	Never
414	817	Jimma	Positive	Yes	Yes	12 to 13	Seka Chekorsa	Seka Chekorsa	Dabo Yayaa	4	8+	No			No			No	No	No	No	No	No		No															No	Never	Never	Never	Never	Never	Sometimes	2	Never	no
415	818	Jimma	Positive	Yes	Yes	16 to 17	Seka Chekorsa	Seka Chekorsa	Dabo yayaa	4	8+	No			No			No	No	No	No	No	No		No															No	Never	Never	Never	Never	Never	Sometimes	3	Never
416	821	Jimma	Negative	Yes	Yes	14 to 15	Seka Chekorsa	Seka Chekorsa	Dabo Yayaa	7	5-7	No			No			No	No	No	No	No	No		No															No	Never	Never	Never	Never	Never	Never	2	Never	no
417	822	Jimma	Positive	Yes	Yes	14 to 15	Seka Chekorsa	Seka Chekorsa	Dabo yayaa	5	8+	No			No			Yes	No	No	No	No	No	No	No	No	No	No	No		No	Yes	No	No	No	No				No	Never	Never	Never	Never	Never	Sometimes	2	Never	no
418	824	Jimma	Negative	Yes	Yes	12 to 13	Seka Chekorsa	Seka Chekorsa	Daba yayaa	5	1-2	No			No			No	No	No	No	No	No		No															No	Never	Never	Never	Never	Never	Never	2	Never
419	826	Jimma	Positive	Yes	Yes	12 to 13	Seka Chekorsa	Seka Chekorsa	Dabo Yayas	5	8+	No			No			No	No	No	No	No	No		No															No	Never	Never	Never	Never	Never	Sometimes	2	Never	no
420	827	Jimma	Negative	Yes	Yes	14 to 15	Seka Chekorsa	Seka Chekorsa	Dabo Yayaa	7	5-7	No			No			No	No	No	No	No	No		No															No	Never	Never	Never	Never	Never	Sometimes	2	Never	no
421	829	Jimma	Positive	Yes	Yes	18 to 19	Seka Chekorsa	Seka Chekorsa	DaboYsyaa	8	5-7	No			No			No	No	No	No	No	No		No															No	Never	Never	Never	Never	Sometimes	Sometimes	2	Never	no
422	832	Jimma	Negative	Yes	Yes	14 to 15	Seka Chekorsa	Seka Chekorsa	Dabo yayaa	8	5-7	No			No			No	No	No	No	No	No		No															No	Never	Never	Never	Never	Never	Never	2	Never	mo
423	833	Jimma	Negative	Yes	Yes	14 to 15	Seka Chekorsa	Seka Chekorsa	Dabo yayaa	8	3-4	No			No			No	No	No	No	No	No		No															No	Never	Never	Never	Never	Never	Never	2	Never	no
424	834	Jimma	Positive	Yes	Yes	12 to 13	Seka Chekorsa	Seka Chekorsa	Daba yayaa	6	3-4	No			No			No	No	No	No	No	No		No															No	Never	Never	Never	Never	Never	Sometimes	3	Never
425	835	Jimma	Negative	Yes	Yes	18 to 19	Seka Chekorsa	Seka Chekorsa	Daba yayaa	6	5-7	No			No			No	No	No	No	No	No		No															No	Never	Never	Never	Never	Never	Sometimes	2	Never
426	839	Jimma	Negative	Yes	Yes	14 to 15	Seka Chekorsa	Seka Chekorsa	seka 02	8	8+	No			No			No	Yes	No	No	No	No	No	No	No	No	No	No		Yes							No		No	Never	Never	Never	Never	Sometimes	Sometimes	1	Never
427	840	Jimma	Positive	Yes	Yes	14 to 15	Seka Chekorsa	Seka Chekorsa	Seka 02	8	8+	No			No			No	No	No	No	No	No	No	Yes	No	No	No	No		No	Yes	No	No	No	No				No	Never	Never	Never	Never	Never	Sometimes	2	Never
428	841	Jimma	Negative	Yes	Yes	14 to 15	Seka Chekorsa	Seka Chekorsa	2	8	5-7	No			No			Yes	No	No	No	No	No	No	No	No	No	No	No		No	Yes	No	No	No	No				No	Sometimes	Never	Never	Never	Never	Sometimes	2	Never	no
429	844	Jimma	Negative	Yes	Yes	12 to 13	Seka Chekorsa	Seka Chekorsa	2	6	5-7	No			No			No	No	No	No	No	No		No															No	Never	Never	Never	Never	Never	Sometimes	3	Never	no
430	845	Jimma	Negative	Yes	Yes	12 to 13	Seka Chekorsa	Seka Chekorsa	1	7	1-2	No			No			Yes	No	No	No	No	No	No	No	No	No	No	No		No	Yes	No	No	No	No				No	Sometimes	Never	Never	Never	Never	Never	2	Never	no
431	848	Jimma	Negative	Yes	Yes	12 to 13	Seka Chekorsa	Seka Chekorsa	1	6	8+	No			No			No	No	No	No	No	No		No															No	Never	Never	Never	Never	Never	Sometimes	2	Never	no
432	849	Jimma	Positive	Yes	Yes	12 to 13	Seka Chekorsa	Seka Chekorsa	Seka01	4	3-4	No			No			No	No	No	No	No	No		No															No	Never	Never	Never	Sometimes	Never	Never	2	Never
433	850	Jimma	Negative	Yes	Yes	12 to 13	Seka Chekorsa	Seka Chekorsa	Seka 01	6	3-4	No			No			No	No	No	No	No	No		No															No	Never	Never	Never	Sometimes	Never	Sometimes	3	Never
434	851	Jimma	Negative	Yes	Yes	12 to 13	Seka Chekorsa	Seka Chekorsa	2	6	5-7	No			No			No	No	No	No	No	No		No															No	Never	Never	Never	Never	Never	Sometimes	2	Never
435	852	Jimma	Negative	Yes	Yes	12 to 13	Seka Chekorsa	Seka Chekorsa	1	7	5-7	No			No			No	No	No	No	No	No	Yes	No	No	No	No	No		No	Yes	No	No	No	No				No	Sometimes	Sometimes	Sometimes	Never	Never	Never	3	Never
436	854	Jimma	Positive	Yes	Yes	12 to 13	Seka Chekorsa	Seka Chekorsa	1	7	5-7	No			No			No	No	No	No	No	Yes	No	No	No	No	No	No		Yes							No		Yes	Never	Sometimes	Never	Never	Sometimes	Sometimes	3	Never
437	855	Jimma	Positive	Yes	Yes	12 to 13	Seka Chekorsa	Seka Chekorsa	1	6	5-7	No			No			No	No	No	No	No	No		No															No	Never	Never	Never	Never	Never	Sometimes	2	Sometimes
438	856	Jimma	Negative	Yes	Yes	12 to 13	Seka Chekorsa	Seka Chekorsa	Ushane Koche	7	8+	No			No			No	No	No	No	No	No		No															No	Never	Never	Never	Sometimes	Never	Never	2	Never
439	857	Jimma	Negative	Yes	Yes	12 to 13	Seka Chekorsa	Seka Chekorsa	Ushane koce	7	8+	No			No			No	No	No	No	No	No		No															No	Never	Never	Never	Sometimes	Never	Never	2	Never
440	858	Jimma	Positive	Yes	Yes	12 to 13	Seka Chekorsa	Seka Chekorsa	seka 02	6	1-2	No			No			No	No	No	No	No	No		No															No	Never	Never	Never	Sometimes	Never	Never	2	Never
441	859	Jimma	Negative	Yes	Yes	12 to 13	Seka Chekorsa	Seka Chekorsa	1	6	3-4	No			No			No	No	No	No	No	No		No															No	Never	Sometimes	Sometimes	Sometimes	Sometimes	Never	2	Sometimes
442	860	Jimma	Positive	Yes	Yes	14 to 15	Seka Chekorsa	Seka Chekorsa	Seka02	6	3-4	No			No			No	No	No	No	No	No		No															No	Never	Never	Never	Sometimes	Never	Never	2	Never
443	861	Jimma	Negative	Yes	Yes	18 to 19	Seka Chekorsa	Seka Chekorsa	2	6	5-7	No			No			No	No	No	No	No	No		No															No	Never	Never	Never	Never	Never	Sometimes	2	Never
444	862	Jimma	Negative	Yes	Yes	14 to 15	Seka Chekorsa	Seka Chekorsa	2	8	5-7	No			No			Yes	No	No	No	No	No	No	No	No	No	No	No		No	Yes	No	No	No	No				No	Sometimes	Never	Never	Never	Never	Sometimes	3	Never
445	863	Jimma	Negative	Yes	Yes	14 to 15	Seka Chekorsa	Seka Chekorsa	1	8	3-4	No			No			No	No	No	No	No	No	No	No	No	Yes	No	No		No	Yes	No	No	No	No				No	Never	Never	Never	Never	Never	Sometimes	3	Never
446	864	Jimma	Negative	Yes	Yes	14 to 15	Seka Chekorsa	Seka Chekorsa	1	8	3-4	No			No			Yes	No	No	No	No	No	No	No	No	No	No	No		No	Yes	No	No	No	No				No	Sometimes	Never	Never	Never	Never	Sometimes	2	Never
447	866	Jimma	Negative	Yes	Yes	14 to 15	Seka Chekorsa	Seka Chekorsa	1	8	3-4	No			No			Yes	No	No	No	No	No	No	No	No	No	No	No		No	Yes	No	No	No	No				No	Sometimes	Never	Never	Never	Sometimes	Sometimes	3	Sometimes
448	867	Jimma	Negative	Yes	Yes	12 to 13	Seka Chekorsa	Seka Chekorsa	2	6	8+	No			No			No	No	No	No	No	No	No	No	Yes	No	No	No		No	Yes	No	No	No	No				No	Never	Never	Sometimes	Never	Never	Frequently	3	Sometimes
449	868	Jimma	Positive	Yes	Yes	14 to 15	Seka Chekorsa	Seka Chekorsa	2	6	5-7	No			No			No	No	No	No	No	No		No															No	Never	Never	Never	Never	Never	Sometimes	2	Never
450	869	Jimma	Negative	Yes	Yes	12 to 13	Seka Chekorsa	Seka Chekorsa	1	6	5-7	No			No			No	No	No	No	No	No		No															No	Never	Never	Never	Never	Never	Sometimes	2	Never	no
451	870	Jimma	Negative	Yes	Yes	14 to 15	Seka Chekorsa	Seka Chekorsa	Seka01	7	8+	No			No			No	No	No	No	No	No		No															No	Never	Never	Never	Never	Never	Never	3	Never
452	871	Jimma	Negative	Yes	Yes	14 to 15	Seka Chekorsa	Seka Chekorsa	1	6	5-7	No			No			No	No	No	No	No	No		No															No	Never	Never	Never	Never	Never	Sometimes	2	Never
453	872	Jimma	Negative	Yes	Yes	12 to 13	Seka Chekorsa	Seka Chekorsa	2	6	5-7	No			No			No	No	No	No	No	No		No															No	Never	Never	Never	Sometimes	Never	Sometimes	2	Sometimes
454	873	Jimma	Negative	Yes	Yes	12 to 13	Seka Chekorsa	Seka Chekorsa	1	7	3-4	No			No			No	No	No	No	No	No	No	No	Yes	No	No	No		No	Yes	No	No	No	No				No	Frequently	Sometimes	Never	Never	Sometimes	Never	3	Never
455	874	Jimma	Positive	Yes	Yes	12 to 13	Seka Chekorsa	Seka Chekorsa	2	7	5-7	No			No			No	No	No	No	No	No		No															No	Sometimes	Never	Never	Never	Never	Sometimes	3	Sometimes
456	875	Jimma	Positive	Yes	Yes	14 to 15	Seka Chekorsa	Seka Chekorsa	2	7	5-7	No			No			No	No	No	No	No	No		No															No	Never	Never	Sometimes	Never	Never	Sometimes	3	Never
457	877	Jimma	Negative	Yes	Yes	14 to 15	Seka Chekorsa	Seka Chekorsa	Seka 01	7	3-4	No			No			No	No	No	No	No	No		No															No	Never	Never	Never	Sometimes	Never	Never	2	Never
458	878	Jimma	Negative	Yes	Yes	12 to 13	Seka Chekorsa	Seka Chekorsa	seka01	7	3-4	No			No			No	No	No	No	No	No		No															No	Never	Never	Never	Sometimes	Never	Never	2	Never
459	879	Jimma	Positive	Yes	Yes	12 to 13	Seka Chekorsa	Seka Chekorsa	2	4	5-7	No			No			No	No	No	No	No	No		No															No	Sometimes	Never	Sometimes	Sometimes	Never	Sometimes	3	Never
460	883	Jimma	Negative	Yes	Yes	10 to 11	Seka Chekorsa	Seka Chekorsa		1	3-4	4	No			No			No	No	No	No	No	No		No															No	Never	Never	Never	Never	Never	Sometimes	2	Never
461	884	Jimma	Positive	Yes	Yes	10 to 11	Seka Chekorsa	Seka Chekorsa	Seka 01	4	3-4	No			No			No	No	No	No	No	No		No															No	Never	Never	Never	Sometimes	Never	Never	2	Never
462	885	Jimma	Negative	Yes	Yes	12 to 13	Seka Chekorsa	Seka Chekorsa	2	5	5-7	No			No			No	No	No	No	No	No		No															No	Never	Sometimes	Never	Never	Never	Sometimes	2	Never
463	886	Jimma	Negative	Yes	Yes	12 to 13	Seka Chekorsa	Seka Chekorsa	Gibe Boso	4	5-7	No			No			No	No	No	No	No	No		No															No	Never	Never	Never	Never	Never	Sometimes	2	Never	no
464	888	Jimma	Negative	Yes	Yes	10 to 11	Seka Chekorsa	Seka Chekorsa	1	5	5-7	No			No			No	No	No	No	No	No		No															No	Never	Never	Never	Never	Never	Never	2	Never	no
465	891	Jimma	Negative	Yes	Yes	10 to 11	Seka Chekorsa	Seka Chekorsa	Seka 02	4	1-2	No			No			No	No	No	No	No	No		No															No	Never	Never	Never	Sometimes	Never	Never	2	Never
466	892	Jimma	Positive	Yes	Yes	10 to 11	Seka Chekorsa	Seka Chekorsa	1	5	5-7	No			No			No	No	No	No	No	No		No															No	Never	Never	Never	Never	Never	Never	2	Never	no
467	896	Jimma	Negative	Yes	Yes	10 to 11	Seka Chekorsa	Seka Chekorsa	1	4	3-4	No			No			No	No	No	No	No	No		No															No	Never	Never	Never	Never	Sometimes	Never	2	Never
468	897	Jimma	Negative	Yes	Yes	12 to 13	Seka Chekorsa	Seka Chekorsa	Seka 01	4	3-4	No			No			No	No	No	No	No	No		No															No	Never	Never	Never	Sometimes	Never	Sometimes	3	Never
469	898	Jimma	Negative	Yes	Yes	10 to 11	Seka Chekorsa	Seka Chekorsa	1	4	5-7	No			No			No	No	No	No	No	No	No	No	No	No	No	Yes	no	No	No	No	No	No	Yes	no			No	Sometimes	Never	Sometimes	Never	Never	Sometimes	3	Sometimes
470	899	Jimma	Negative	Yes	Yes	14 to 15	Seka Chekorsa	Seka Chekorsa	Ushane Koche	5	5-7	No			No			No	No	No	No	No	No		No															No	Sometimes	Never	Never	Sometimes	Never	Sometimes	3	Never
471	900	Jimma	Negative	Yes	Yes	12 to 13	Seka Chekorsa	Seka Chekorsa	2	4	8+	No			No			No	No	No	No	No	No		No															No	Never	Never	Never	Never	Never	Sometimes	2	Never	no
472	901	Jimma	Negative	Yes	Yes	14 to 15	Seka Chekorsa	Seka Chekorsa	2	5	3-4	No			No			No	No	No	No	No	No	No	No	No	No	No	Yes	no	No	No	No	No	No	Yes	no			No	Never	Never	Never	Sometimes	Never	Sometimes	2	Never	no
473	903	Jimma	Positive	Yes	Yes	10 to 11	Seka Chekorsa	Seka Chekorsa	1	4	5-7	No			No			No	No	No	No	No	No		No															No	Never	Never	Never	Never	Never	Sometimes	2	Never	no
474	904	Jimma	Negative	Yes	Yes	10 to 11	Seka Chekorsa	Seka Chekorsa	seka 01	4	5-7	No			No			No	No	No	No	No	No		No															No	Never	Never	Never	Never	Never	Never	3	Never
475	905	Jimma	Negative	Yes	Yes	10 to 11	Seka Chekorsa	Seka Chekorsa	1	5	3-4	No			No			No	No	No	No	No	No		No															No	Never	Never	Never	Never	Never	Sometimes	2	Never	mo
476	1044	Dukem Town	Negative	Yes	Yes	16 to 17	Dukem Town	Dukem Town	melka dukem	7	5-7	No			No			No	Yes	No	No	No	No	No	No	No	No	No	No		No	Yes	No	No	No	No				No	Never	Never	Never	Sometimes	Never	Never	2	Never
477	1046	Dukem Town	Positive	Yes	Yes	16 to 17	Dukem Town	Dukem Town	melka dukem	8	3-4	No			No			No	Yes	No	No	No	No	No	No	No	No	No	No		No	Yes	No	No	No	No				No	Sometimes	Never	Never	Sometimes	Never	Sometimes	3	Never
478	1047	Dukem Town	Negative	Yes	Yes	14 to 15	Dukem Town	Dukem Town	melka dukem	7	5-7	No			No			No	No	No	No	No	Yes	No	No	No	Yes	No	No		No	Yes	No	No	No	No				No	Sometimes	Never	Never	Sometimes	Never	Never	3	Never
479	1049	Dukem Town	Positive	Yes	Yes	12 to 13	Dukem Town	Dukem Town	koticha	5	5-7	No			No			No	Yes	No	No	No	No	No	No	No	No	No	No		No	Yes	No	No	No	No				No	Sometimes	Never	Never	Sometimes	Never	Never	3	Never
480	1050	Dukem Town	Positive	Yes	Yes	14 to 15	Dukem Town	Dukem Town	koticha	7	5-7	No			No			No	No	No	No	No	No	No	Yes	No	No	No	No		No	Yes	No	No	No	No				No	Never	Never	Never	Sometimes	Never	Sometimes	3	Never
481	1051	Dukem Town	Positive	Yes	Yes	12 to 13	Dukem Town	Dukem Town	koticha	6	5-7	No			No			No	No	No	No	No	No	No	No	No	Yes	No	No		No	Yes	No	No	No	No				No	Never	Never	Never	Never	Never	Never	2	Never
482	1053	Dukem Town	Positive	Yes	Yes	14 to 15	Dukem Town	Dukem Town	koticha	5	8+	No			No			No	No	No	No	No	No	No	Yes	No	No	No	No		No	Yes	No	No	No	No				No	Sometimes	Never	Never	Never	Never	Sometimes	3	Never
483	1054	Dukem Town	Positive	Yes	Yes	16 to 17	Dukem Town	Dukem Town	koticha	7	8+	No			No			No	No	No	No	No	No	No	No	No	Yes	No	No		No	Yes	No	No	No	No				No	Never	Never	Never	Sometimes	Never	Sometimes	3	Never
484	1059	Dukem Town	Positive	Yes	Yes	16 to 17	Dukem Town	Dukem Town	Koticha	10	5-7	No			No			No	No	No	No	No	Yes	No	No	No	No	No	No		No	Yes	No	No	No	No				Yes	Sometimes	Never	Sometimes	Never	Sometimes	Never	2	Sometimes
485	1060	Dukem Town	Positive	Yes	Yes	16 to 17	Dukem Town	Dukem Town	Melka dukem	10	5-7	No			Yes	At home		No	No	No	No	No	Yes	No	No	No	No	No	No		No	Yes	No	No	No	No				Yes	Frequently	Sometimes	Sometimes	Sometimes	Never	Sometimes	3	Sometimes
486	1061	Dukem Town	Negative	Yes	Yes	18 to 19	Dukem Town	Dukem Town	Gogecha	10	5-7	No			No			No	No	No	No	No	Yes	No	No	No	No	No	No		No	Yes	No	No	No	No				Yes	Sometimes	Sometimes	Never	Never	Never	Never	2	Sometimes
487	1063	Dukem Town	Positive	Yes	Yes	16 to 17	Dukem Town	Dukem Town	Koticha	10	5-7	No			No			No	No	No	No	Yes	No	No	No	No	No	No	No		No	Yes	No	No	No	No				Yes	Sometimes	Sometimes	Sometimes	Sometimes	Sometimes	Never	2	Sometimes
488	1065	Dukem Town	Positive	Yes	Yes	16 to 17	Dukem Town	Dukem Town	Melka Dukem	10	3-4	No			No			No	No	No	No	Yes	No	No	No	No	No	No	No		No	Yes	No	No	No	No				No	Never	Never	Never	Sometimes	Never	Sometimes	2	Never
489	1066	Dukem Town	Positive	Yes	Yes	16 to 17	Dukem Town	Dukem Town	Melka Dukem	10	8+	No			No			No	No	No	No	Yes	No	No	No	No	No	No	No		No	Yes	No	No	No	No				Yes	Sometimes	Sometimes	Never	Sometimes	Never	Sometimes	3	Never
490	1069	Dukem Town	Negative	Yes	Yes	16 to 17	Dukem Town	Dukem Town	Melka Dukem	11	5-7	No			No			No	No	No	No	No	Yes	No	No	No	No	No	No		No	Yes	No	No	No	No				Yes	Sometimes	Sometimes	Sometimes	Sometimes	Sometimes	Sometimes	2	Never
491	1071	Dukem Town	Positive	Yes	Yes	18 to 19	Dukem Town	Dukem Town	Melka Dukem	11	5-7	No			No			No	No	No	No	Yes	Yes	No	No	No	No	No	No		No	Yes	No	No	No	No				Yes	Never	Never	Never	Never	Never	Sometimes	3	Sometimes
492	1072	Dukem Town	Negative	Yes	Yes	18 to 19	Dukem Town	Dukem Town	koticha	11	5-7	No			No			No	Yes	No	No	No	No	No	No	No	No	No	No		No	Yes	No	No	No	No				No	Sometimes	Never	Never	Sometimes	Never	Never	3	Never
493	1074	Dukem Town	Negative	Yes	Yes	12 to 13	Dukem Town	Dukem Town	Xadecha	7	5-7	No			No			No	No	No	No	No	Yes	No	No	No	No	No	No		No	Yes	No	No	No	No				No	Never	Never	Never	Never	Never	Never	2	Never
494	1075	Dukem Town	Positive	Yes	Yes	12 to 13	Dukem Town	Dukem Town	Melka Dukem	7	5-7	No			No			No	No	No	No	No	Yes	No	No	No	No	No	No		Yes							Yes	Yes	Yes	Never	Never	Never	Never	Never	Never	2	Never
495	1077	Dukem Town	Positive	Yes	Yes	18 to 19	Dukem Town	Dukem Town	Xadecha	4	8+	No			No			No	No	No	No	No	No	Yes	No	No	No	No	No		No	Yes	No	No	No	No				No	Never	Sometimes	Never	Never	Never	Never	2	Sometimes
496	1078	Dukem Town	Negative	Yes	Yes	18 to 19	Dukem Town	Dukem Town	Xadecha	11	5-7	No			Yes	At home		No	No	No	No	Yes	No	No	No	No	No	No	No		No	Yes	No	No	No	No				Yes	Never	Never	Never	Never	Never	Never	3	Sometimes
497	1079	Dukem Town	Negative	Yes	Yes	12 to 13	Dukem Town	Dukem Town	Melka Dukem	7	5-7	No			No			No	No	No	Yes	No	No	No	No	No	No	No	No		No	Yes	No	No	No	No				No	Never	Never	Never	Sometimes	Never	Never	2	Never
498	1080	Dukem Town	Negative	Yes	Yes	14 to 15	Dukem Town	Dukem Town	Xadecha	7	5-7	No			No			No	No	No	Yes	No	No	No	No	No	No	No	No		No	Yes	No	No	No	No				Yes	Never	Never	Never	Never	Sometimes	Never	2	Never
499	1082	Dukem Town	Positive	Yes	Yes	16 to 17	Dukem Town	Dukem Town	Xadecha	10	5-7	No			No			No	No	No	No	No	No	Yes	No	No	No	No	No		Yes							No		No	Never	Never	Never	Never	Never	Never	2	Never
500	1100	Dukem Town	Positive	Yes	Yes	18 to 19	Dukem Town	Dukem Town	Koticha	10	5-7	No			No			No	No	No	No	Yes	Yes	No	No	No	No	No	No		No	Yes	No	No	No	No				Yes	Sometimes	Sometimes	Sometimes	Never	Never	Never	2	Never
501	1102	Dukem Town	Negative	Yes	Yes	12 to 13	Dukem Town	Dukem Town	Melkam Dulem	7	3-4	No			No			No	Yes	No	No	No	Yes	No	Yes	No	Yes	No	No		No	Yes	No	No	No	No				No	Sometimes	Sometimes	Sometimes	Sometimes	Sometimes	Never	2	Sometimes
502	1167	West Wellega	Positive	Yes	Yes	16 to 17	Gimbi Town	Gimbi Town	2	10	5-7	No			No			No	No	No	No	No	No		No															No	Never	Never	Never	Sometimes	Never	Sometimes	3	Never
503	1168	West Wellega	Negative	Yes	Yes	16 to 17	Gimbi Town	Gimbi Town	4	10	5-7	No			No			No	No	No	No	No	No		No															No	Never	Never	Never	Sometimes	Never	Sometimes	3	Never
504	1169	West Wellega	Positive	Yes	Yes	16 to 17	Gimbi Town	Gimbi Town	1	10	5-7	No			No			No	No	No	No	No	No		No															No	Sometimes	Never	Never	Sometimes	Never	Sometimes	3	Never
505	1170	West Wellega	Negative	Yes	Yes	16 to 17	Gimbi Town	Gimbi Town	4	11	5-7	No			No			No	No	No	No	No	No		No															No	Never	Never	Never	Sometimes	Never	Sometimes	3	Never
506	1172	West Wellega	Negative	Yes	Yes	16 to 17	Gimbi Town	Gimbi Town	3	11	5-7	No			No			No	No	No	No	No	No		No															No	Never	Never	Never	Never	Never	Sometimes	1	Never
507	1173	West Wellega	Negative	Yes	Yes	16 to 17	Gimbi Town	Gimbi Town	4	11	5-7	No			No			No	No	No	No	No	No		No															No	Frequently	Never	Never	Sometimes	Never	Sometimes	1	Never
508	1174	West Wellega	Positive	Yes	Yes	16 to 17	Gimbi Town	Gimbi Town	1	11	3-4	No			No			No	No	No	No	No	No		No															No	Never	Never	Never	Sometimes	Never	Sometimes	3	Never
509	1176	West Wellega	Positive	Yes	Yes	16 to 17	Gimbi Town	Gimbi Town	Chuta	10	5-7	No			No			No	No	No	No	No	No	No	No	No	No	No	Yes	none	No	Yes	No	No	No	No				No	Never	Never	Never	Sometimes	Never	Sometimes	3	Never
510	1177	West Wellega	Negative	Yes	Yes	20 to 21	Gimbi Town	Gimbi Town	4	10	5-7	No			No			No	Yes	No	No	No	No	No	Yes	No	No	No	No		Yes							No		No	Never	Never	Never	Sometimes	Never	Never	2	Never
511	1179	West Wellega	Positive	Yes	Yes	16 to 17	Gimbi Town	Gimbi Town	Chuts	10	5-7	No			No			No	No	No	No	No	No	No	Yes	No	No	No	No		No	Yes	No	No	No	No				No	Never	Never	Never	Sometimes	Never	Never	3	Never	none
512	1180	West Wellega	Negative	Yes	Yes	16 to 17	Gimbi Town	Gimbi Town	4	10	5-7	No			No			No	Yes	No	No	No	No	No	No	No	Yes	No	No		No	Yes	No	No	No	No				No	Never	Never	Never	Sometimes	Never	Sometimes	3	Never
513	1182	West Wellega	Negative	Yes	Yes	12 to 13	Gimbi Town	Gimbi Town	3	4	5-7	No			No			No	No	No	No	No	No	No	Yes	No	Yes	No	No		Yes							No		No	Never	Never	Never	Sometimes	Never	Never	2	Never
514	1184	West Wellega	Negative	Yes	Yes	12 to 13	Gimbi Town	Gimbi Town	3	5	5-7	No			No			No	Yes	No	No	No	No	No	No	No	No	No	No		No	Yes	No	No	No	No				No	Never	Never	Never	Frequently	Never	Never	2	Never	none
515	1185	West Wellega	Negative	Yes	Yes	12 to 13	Gimbi Town	Gimbi Town	4	5	5-7	No			No			No	No	No	No	No	No	No	No	No	No	No	Yes	none	No	Yes	No	No	No	No				No	Sometimes	Never	Never	Frequently	Never	Never	2	Never
516	1186	West Wellega	Positive	Yes	Yes	12 to 13	Gimbi Town	Gimbi Town	4	6	5-7	No			No			No	No	No	No	No	No	No	No	No	No	No	Yes	none	No	No	No	No	No	Yes	none			No	Never	Never	Never	Frequently	Never	Sometimes	2	Never	none
517	1187	West Wellega	Positive	Yes	Yes	12 to 13	Gimbi Town	Gimbi Town	4	6	8+	No			No			No	No	No	No	No	No	No	No	No	No	No	Yes	none	No	No	No	No	No	Yes	none			No	Never	Never	Never	Sometimes	Never	Never	2	Never	none
518	1188	West Wellega	Negative	Yes	Yes	12 to 13	Gimbi Town	Gimbi Town	3	7	5-7	No			No			No	No	No	No	No	No	No	No	No	No	No	Yes	none	No	No	No	No	No	Yes	none			No	Sometimes	Never	Never	Frequently	Never	Sometimes	2	Never	none
519	1189	West Wellega	Negative	Yes	Yes	14 to 15	Gimbi Town	Gimbi Town	4	7	5-7	No			No			No	No	No	No	No	No	No	No	No	No	No	Yes	none	No	No	No	No	No	Yes	none			No	Never	Never	Never	Sometimes	Never	Sometimes	2	Never	none
520	1191	West Wellega	Positive	Yes	Yes	18 to 19	Gimbi Town	Gimbi Town	3	12	5-7	No			No			No	No	No	No	No	No		No															No	Never	Never	Never	Sometimes	Never	Sometimes	3	Never
521	1192	West Wellega	Negative	Yes	Yes	18 to 19	Gimbi Town	Gimbi Town	2	12	5-7	No			No			No	No	No	No	No	No		No															No	Never	Never	Never	Sometimes	Never	Sometimes	3	Never
522	1193	West Wellega	Negative	Yes	Yes	18 to 19	Gimbi Town	Gimbi Town	1	12	5-7	No			No			No	No	No	No	No	No		No															No	Never	Never	Never	Sometimes	Never	Sometimes	3	Never
523	1194	West Wellega	Negative	Yes	Yes	18 to 19	Gimbi Town	Gimbi Town	1	12	5-7	No			No			No	No	No	No	No	No		No															No	Never	Never	Never	Sometimes	Never	Sometimes	3	Never
524	1195	West Wellega	Positive	Yes	Yes	18 to 19	Gimbi Town	Gimbi Town	4	12	3-4	No			No			No	No	No	No	No	No		No															No	Never	Never	Never	Sometimes	Never	Sometimes	3	Never
525	1196	West Wellega	Positive	Yes	Yes	18 to 19	Gimbi Town	Gimbi Town	1	12	3-4	No			No			No	No	No	No	No	No		No															No	Sometimes	Never	Never	Sometimes	Never	Sometimes	1	Never
526	1197	West Wellega	Positive	Yes	Yes	18 to 19	Gimbi Town	Gimbi Town	1	12	5-7	No			No			No	No	No	No	No	No		No															No	Sometimes	Never	Never	Sometimes	Never	Sometimes	3	Never
527	1198	West Wellega	Negative	Yes	Yes	14 to 15	Gimbi Town	Gimbi Town	1	4	8+	No			No			No	No	No	No	No	No		No															No	Sometimes	Never	Never	Never	Never	Sometimes	1	Never
528	1199	West Wellega	Positive	Yes	Yes	14 to 15	Gimbi Town	Gimbi Town	2	7	5-7	No			No			No	No	No	No	No	No		No															No	Never	Never	Never	Sometimes	Never	Sometimes	1	Never
529	1200	West Wellega	Positive	Yes	Yes	14 to 15	Gimbi Town	Gimbi Town	2	5	5-7	No			No			No	No	No	No	No	No		No															No	Sometimes	Never	Never	Sometimes	Never	Sometimes	1	Never
530	1202	West Wellega	Negative	Yes	Yes	14 to 15	Gimbi Town	Gimbi Town	1	8	1-2	No			No			No	No	No	No	No	No		No															No	Never	Never	Never	Sometimes	Never	Sometimes	3	Never
531	1203	West Wellega	Negative	Yes	Yes	14 to 15	Gimbi Town	Gimbi Town	3	6	5-7	No			No			No	No	No	No	No	No		No															No	Never	Never	Never	Sometimes	Never	Sometimes	3	Never
532	1204	West Wellega	Positive	Yes	Yes	14 to 15	Gimbi Town	Gimbi Town	2	8	3-4	No			No			No	No	No	No	No	No		No															No	Sometimes	Never	Sometimes	Sometimes	Never	Sometimes	1	Never
533	1205	West Wellega	Negative	Yes	Yes	18 to 19	Gimbi Town	Gimbi Town	3	11	3-4	No			No			No	No	No	No	No	No	No	No	No	No	No	Yes	none	No	No	No	No	No	Yes	none			No	Never	Never	Never	Sometimes	Never	Never	2	Never	none
534	1207	West Wellega	Negative	Yes	Yes	18 to 19	Gimbi Town	Gimbi Town	3	11	3-4	No			No			No	No	No	No	No	No	No	No	No	No	No	Yes	none	No	Yes	No	No	No	No				No	Never	Never	Never	Sometimes	Never	Frequently	2	Never	none
535	1209	West Wellega	Positive	Yes	Yes	16 to 17	Gimbi Town	Gimbi Town	3	11	5-7	No			No			No	No	No	No	No	No	No	No	No	No	No	Yes	none	No	No	No	No	No	Yes	none			No	Never	Never	Never	Sometimes	Never	Sometimes	3	Never	none
536	1211	West Wellega	Positive	Yes	Yes	20 to 21	Gimbi Town	Gimbi Town	4	12	3-4	No			No			No	No	No	No	No	No	No	No	No	No	No	Yes	none	No	No	No	No	No	Yes	none			No	Never	Never	Sometimes	Sometimes	Never	Never	3	Never	none
537	1213	West Wellega	Negative	Yes	Yes	18 to 19	Gimbi Town	Gimbi Town	4	12	3-4	No			No			No	No	No	No	No	No	No	No	No	No	No	Yes	none	No	No	No	No	No	Yes	none			No	Sometimes	Never	Never	Sometimes	Never	Never	2	Never	none
538	1214	West Wellega	Negative	Yes	Yes	18 to 19	Gimbi Town	Gimbi Town	4	12	3-4	No			No			No	No	No	No	No	No	No	No	No	No	No	Yes	none	No	No	No	No	No	Yes	none			No	Frequently	Never	Never	Frequently	Never	Never	3	Never	none
539	1611	Nekemete Town	Positive	Yes	Yes	18 to 19	Nekemete Town	Nekemete Town	sorga	11	5-7	No			No			No	No	No	No	No	No		No															No	Sometimes	Never	Never	Never	Never	Never	1	Never	no
540	1612	Nekemete Town	Positive	Yes	Yes	18 to 19	Nekemete Town	Nekemete Town	Darge	12	3-4	No			No			No	No	No	No	No	No	No	No	Yes	No	No	No		No	Yes	No	No	No	No				No	Never	Never	Sometimes	Frequently	Never	Never	3	Never
541	1613	Nekemete Town	Negative	Yes	Yes	18 to 19	Nekemete Town	Nekemete Town	Darge	12	5-7	No			No			No	No	No	No	No	No		No															No	Never	Never	Never	Sometimes	Never	Never	2	Never	no
542	1614	Nekemete Town	Positive	Yes	Yes	18 to 19	Nekemete Town	Nekemete Town	6	11	5-7	No			No			No	No	No	No	No	No		No															No	Never	Never	Never	Sometimes	Never	Sometimes	1	Never	no
543	1615	Nekemete Town	Positive	Yes	Yes	16 to 17	Nekemete Town	Nekemete Town	2	11	5-7	No			No			No	No	No	No	No	No		No															No	Never	Never	Never	Never	Never	Never	2	Never	no
544	1616	Nekemete Town	Positive	Yes	Yes	16 to 17	Nekemete Town	Nekemete Town	6	11	5-7	No			No			No	No	No	No	No	No		No															No	Never	Never	Never	Never	Never	Never	3	Never	no
545	1618	Nekemete Town	Positive	Yes	Yes	16 to 17	Nekemete Town	Nekemete Town	Keso	11	8+	No			No			No	No	No	No	No	No		No															No	Never	Never	Never	Sometimes	Never	Frequently	3	Never	no
546	1620	Nekemete Town	Positive	Yes	Yes	18 to 19	Nekemete Town	Nekemete Town	6	11	8+	No			No			No	No	No	No	No	No		No															No	Sometimes	Sometimes	Sometimes	Sometimes	Sometimes	Sometimes	3	Sometimes
547	1621	Nekemete Town	Positive	Yes	Yes	18 to 19	Nekemete Town	Nekemete Town	2	12	5-7	No			No			No	No	No	No	No	No		No															No	Frequently	Sometimes	Never	Sometimes	Never	Never	3	Never	no
548	1622	Nekemete Town	Positive	Yes	Yes	18 to 19	Nekemete Town	Nekemete Town	Darge	12	5-7	Yes	At social gatherings		Yes	At social gatherings		Yes	No	No	No	No	No	No	Yes	No	No	No	No		No	Yes	No	No	No	No				No	Never	Never	Never	Sometimes	Never	Sometimes	3	Never
549	1623	Nekemete Town	Negative	Yes	Yes	18 to 19	Nekemete Town	Nekemete Town	6	12	5-7	No			No			No	No	No	No	No	No		No															No	Never	Never	Never	Sometimes	Never	Never	1	Never	no
550	1624	Nekemete Town	Negative	Yes	Yes	16 to 17	Nekemete Town	Nekemete Town	2	11	5-7	No			No			No	No	No	No	No	No		No															No	Never	Never	Never	Never	Never	Sometimes	2	Never	no
551	1627	Nekemete Town	Negative	Yes	Yes	18 to 19	Nekemete Town	Nekemete Town	2	12	1-2	No			No			No	No	No	No	No	No		No															No	Never	Never	Never	Never	Never	Sometimes	2	Never	no
552	1628	Nekemete Town	Negative	Yes	Yes	18 to 19	Nekemete Town	Nekemete Town	5	11	5-7	No			No			No	No	No	No	No	No		No															No	Never	Never	Never	Never	Never	Never	3	Never	no
553	1630	Nekemete Town	Positive	Yes	Yes	16 to 17	Nekemete Town	Nekemete Town	Darge	10	5-7	No			No			No	Yes	No	No	No	No	No	No	No	No	Yes	No		No	Yes	No	No	No	No				No	Sometimes	Never	Never	Sometimes	Never	Sometimes	3	Never	no
554	1632	Nekemete Town	Positive	Yes	Yes	14 to 15	Nekemete Town	Nekemete Town	Cheleleki	8	3-4	No			Yes	At social gatherings		No	Yes	No	No	Yes	Yes	No	No	No	No	No	No		No	Yes	No	No	No	No				No	Never	Never	Never	Sometimes	Never	Sometimes	1	Never
555	1633	Nekemete Town	Positive	Yes	Yes	14 to 15	Nekemete Town	Nekemete Town	1	8	5-7	No			No			No	No	No	No	No	No		No															No	Sometimes	Never	Never	Never	Never	Never	1	Never	no
556	1634	Nekemete Town	Positive	Yes	Yes	14 to 15	Nekemete Town	Nekemete Town	7	8	5-7	No			No			No	No	No	No	No	No		No															No	Sometimes	Never	Never	Never	Never	Sometimes	1	Never	no
557	1635	Nekemete Town	Positive	Yes	Yes	14 to 15	Nekemete Town	Nekemete Town	7	8	3-4	No			No			No	No	No	No	No	No		No															No	Never	Never	Sometimes	Sometimes	Never	Sometimes	3	Never	no
558	1636	Nekemete Town	Positive	Yes	Yes	14 to 15	Nekemete Town	Nekemete Town	4	7	3-4	No			No			No	No	No	No	No	No		No															No	Never	Sometimes	Never	Frequently	Never	Never	1	Never	no
559	1637	Nekemete Town	Negative	Yes	Yes	14 to 15	Nekemete Town	Nekemete Town	5	7	8+	No			No			No	No	No	No	No	No		No															No	Never	Never	Never	Sometimes	Never	Never	1	Never	no
560	1638	Nekemete Town	Negative	Yes	Yes	14 to 15	Nekemete Town	Nekemete Town	Burkajato	7	3-4	No			No			No	No	No	No	No	No		No															No	Never	Never	Never	Sometimes	Never	Sometimes	2	Never	no
561	1639	Nekemete Town	Positive	Yes	Yes	12 to 13	Nekemete Town	Nekemete Town	7	7	3-4	No			No			No	No	No	No	No	No		No															No	Sometimes	Never	Never	Frequently	Never	Sometimes	1	Never	no
562	1640	Nekemete Town	Positive	Yes	Yes	12 to 13	Nekemete Town	Nekemete Town	7	6	3-4	No			No			No	No	No	No	No	No		No															No	Frequently	Never	Never	Sometimes	Never	Never	1	Never	no
563	1641	Nekemete Town	Negative	Yes	Yes	12 to 13	Nekemete Town	Nekemete Town	7	6	3-4	No			No			No	No	No	No	No	No		No															No	Never	Never	Never	Never	Never	Never	1	Never	no
564	1642	Nekemete Town	Negative	Yes	Yes	12 to 13	Nekemete Town	Nekemete Town	Cheleleki	6	5-7	No			No			No	Yes	No	No	No	No	No	No	No	No	No	No		No	Yes	No	No	No	No				No	Never	Never	Never	Sometimes	Never	Never	2	Never
565	1644	Nekemete Town	Negative	Yes	Yes	12 to 13	Nekemete Town	Nekemete Town	Burkajato	5	5-7	No			No			No	No	No	No	No	No		No															No	Never	Never	Never	Sometimes	Never	Never	2	Never	no
566	1645	Nekemete Town	Negative	Yes	Yes	10 to 11	Nekemete Town	Nekemete Town	Keso	5	5-7	No			No			No	Yes	Yes	No	No	No	No	No	No	No	No	No		No	Yes	No	No	No	No				No	Never	Never	Never	Sometimes	Never	Sometimes	1	Never
567	1646	Nekemete Town	Negative	Yes	Yes	12 to 13	Nekemete Town	Nekemete Town	Caleleki	5	3-4	No			No			No	No	No	No	No	No	No	No	No	No	Yes	No		No	Yes	No	No	No	No				No	Never	Never	Never	Sometimes	Never	Never	2	Never	no
568	1647	Nekemete Town	Negative	Yes	Yes	10 to 11	Nekemete Town	Nekemete Town	4	4	3-4	No			No			No	No	No	No	No	No		No															No	Never	Never	Never	Never	Never	Never	1	Never	no
569	1648	Nekemete Town	Negative	Yes	Yes	10 to 11	Nekemete Town	Nekemete Town	Burkajato	4	3-4	No			No			Yes	No	No	No	No	No	No	No	No	No	No	No		Yes							No		No	Never	Never	Never	Never	Never	Never	2	Never	no
570	1649	Nekemete Town	Positive	Yes	Yes	16 to 17	Nekemete Town	Nekemete Town	Darge	11	5-7	No			No			No	Yes	No	No	No	No	No	No	No	No	No	No		No	Yes	No	No	No	No				Yes	Sometimes	Never	Never	Frequently	Sometimes	Never	2	Never
571	1650	Nekemete Town	Positive	Yes	Yes	16 to 17	Nekemete Town	Nekemete Town	2	11	5-7	No			No			No	Yes	No	No	No	No	No	No	No	No	No	No		No	Yes	No	No	No	No				No	Never	Sometimes	Never	Sometimes	Never	Never	3	Never	no
572	1651	Nekemete Town	Negative	Yes	Yes	16 to 17	Nekemete Town	Nekemete Town	Darge	10	3-4	No			No			No	Yes	No	No	Yes	No	No	No	No	No	No	No		No	Yes	No	No	No	No				No	Never	Never	Never	Frequently	Never	Never	2	Never
573	1652	Nekemete Town	Positive	Yes	Yes	16 to 17	Nekemete Town	Nekemete Town	Bekejema	10	5-7	No			No			No	No	No	No	No	No		No															No	Never	Never	Never	Sometimes	Never	Never	1	Never	no
574	1653	Nekemete Town	Positive	Yes	Yes	18 to 19	Nekemete Town	Nekemete Town	Burkajato	12	8+	No			No			No	No	No	No	No	No		No															No	Never	Never	Never	Sometimes	Never	Sometimes	1	Never	no
575	1655	Nekemete Town	Positive	Yes	Yes	18 to 19	Nekemete Town	Nekemete Town	5	12	8+	No			No			No	Yes	No	No	No	No	No	No	No	No	No	No		No	Yes	No	No	No	No				Yes	Never	Sometimes	Sometimes	Sometimes	Never	Sometimes	3	Never	no
576	1656	Nekemete Town	Negative	Yes	Yes	16 to 17	Nekemete Town	Nekemete Town	4	10	5-7	No			No			No	No	No	No	No	No		No															No	Never	Never	Never	Never	Never	Sometimes	3	Never	no
577	1657	Nekemete Town	Positive	Yes	Yes	16 to 17	Nekemete Town	Nekemete Town	Bekenisa Kese	10	5-7	No			No			No	No	No	No	No	No		No															No	Never	Never	Never	Sometimes	Never	Never	2	Never	no
578	1660	Nekemete Town	Positive	Yes	Yes	16 to 17	Nekemete Town	Nekemete Town	Keso	10	3-4	No			No			No	Yes	No	No	Yes	No	No	No	Yes	No	No	No		No	Yes	No	No	No	No				No	Sometimes	Never	Never	Frequently	Never	Sometimes	3	Never
579	1661	Nekemete Town	Negative	Yes	Yes	18 to 19	Nekemete Town	Nekemete Town	2	10	1-2	No			No			No	No	No	No	No	No		No															No	Sometimes	Never	Never	Sometimes	Never	Never	2	Never	no
580	1662	Nekemete Town	Negative	Yes	Yes	16 to 17	Nekemete Town	Nekemete Town	Darge	10	3-4	No			No			No	No	No	No	No	No		No															No	Never	Never	Never	Sometimes	Never	Sometimes	2	Never	no
581	1663	Nekemete Town	Negative	Yes	Yes	16 to 17	Nekemete Town	Nekemete Town	Darge	10	3-4	No			No			No	No	No	No	No	No		No															No	Never	Never	Never	Sometimes	Never	Sometimes	2	Never
582	1665	Nekemete Town	Positive	Yes	Yes	18 to 19	Nekemete Town	Nekemete Town	Bake jama	10	5-7	No			No			No	Yes	No	No	No	No	No	No	No	No	No	No		No	Yes	No	No	No	No				No	Never	Never	Never	Never	Never	Sometimes	3	Never
583	1666	Nekemete Town	Negative	Yes	Yes	16 to 17	Nekemete Town	Nekemete Town	sorga	10	5-7	No			No			No	No	No	No	No	No		No															No	Never	Never	Never	Never	Never	Never	1	Never	no
584	1668	Nekemete Town	Negative	Yes	Yes	16 to 17	Nekemete Town	Nekemete Town	5	10	5-7	No			No			No	No	No	No	No	No		No															No	Never	Never	Never	Never	Never	Never	2	Never	no
585	1669	Nekemete Town	Negative	Yes	Yes	16 to 17	Nekemete Town	Nekemete Town	Bekejema	10	5-7	No			No			No	No	No	No	No	No		No															No	Never	Never	Never	Sometimes	Never	Never	2	Never	no
586	1671	Nekemete Town	Positive	Yes	Yes	16 to 17	Nekemete Town	Nekemete Town	Sorga	10	5-7	No			No			No	No	No	No	No	No		No															No	Never	Never	Never	Sometimes	Never	Sometimes	3	Never	no
587	1674	Nekemete Town	Negative	Yes	Yes	12 to 13	Nekemete Town	Nekemete Town	4	6	5-7	No			No			No	No	No	No	No	No		No															No	Never	Never	Never	Sometimes	Never	Sometimes	3	Never	no
588	1675	Nekemete Town	Negative	Yes	Yes	14 to 15	Nekemete Town	Nekemete Town	Cheleleki	6	5-7	No			No			No	Yes	No	No	No	No	No	No	Yes	No	No	No		No	Yes	No	No	No	No				No	Never	Never	Never	Sometimes	Never	Sometimes	3	Never
589	1676	Nekemete Town	Positive	Yes	Yes	14 to 15	Nekemete Town	Nekemete Town	Bakejama	10	5-7	No			No			No	No	No	No	No	No		No															Yes	Sometimes	Never	Never	Sometimes	Never	Sometimes	2	Never
590	1679	Nekemete Town	Positive	Yes	Yes	12 to 13	Nekemete Town	Nekemete Town	Cheleleki	5	8+	No			No			No	No	No	No	No	No		No															No	Never	Never	Never	Sometimes	Never	Never	3	Never
591	1680	Nekemete Town	Negative	Yes	Yes	10 to 11	Nekemete Town	Nekemete Town	3	4	3-4	No			No			No	No	No	No	No	No		No															No	Never	Never	Never	Never	Never	Sometimes	2	Never	no
592	1681	Nekemete Town	Negative	Yes	Yes	14 to 15	Nekemete Town	Nekemete Town	3	8	5-7	No			No			No	Yes	No	No	No	No	No	No	No	No	No	No		Yes							No		No	Never	Never	Never	Sometimes	Never	Sometimes	3	Never	no
593	1682	Nekemete Town	Negative	Yes	Yes	10 to 11	Nekemete Town	Nekemete Town	Burka Jato	4	3-4	No			No			No	Yes	No	No	No	No	No	No	No	No	No	No		No	No	No	No	Yes	No				No	Never	Never	Never	Sometimes	Never	Never	3	Never
594	1683	Nekemete Town	Negative	Yes	Yes	12 to 13	Nekemete Town	Nekemete Town	3	4	3-4	No			No			No	No	No	No	No	No		No															No	Never	Never	Never	Sometimes	Never	Never	3	Never	no
595	1684	Nekemete Town	Positive	Yes	Yes	12 to 13	Nekemete Town	Nekemete Town	Cheleleki	6	3-4	No			No			No	Yes	No	No	No	No	No	No	No	No	No	No		No	Yes	No	No	No	No				No	Sometimes	Never	Never	Sometimes	Never	Never	2	Never
596	1685	Nekemete Town	Positive	Yes	Yes	12 to 13	Nekemete Town	Nekemete Town	Caleleki	5	3-4	No			No			No	No	No	No	No	No		No															No	Sometimes	Never	Never	Sometimes	Never	Never	3	Never	no
597	1686	Nekemete Town	Positive	Yes	Yes	14 to 15	Nekemete Town	Nekemete Town	Caleleki	8	3-4	No			No			No	No	No	No	No	No		No															No	Never	Never	Never	Sometimes	Never	Sometimes	2	Never	no
598	1687	Nekemete Town	Negative	Yes	Yes	12 to 13	Nekemete Town	Nekemete Town	3	5	3-4	No			No			No	No	No	No	No	No		No															No	Sometimes	Sometimes	Never	Sometimes	Never	Sometimes	3	Never	no
599	1688	Nekemete Town	Positive	Yes	Yes	14 to 15	Nekemete Town	Nekemete Town	Burka jato	7	3-4	No			No			No	No	No	No	No	No		No															No	Never	Never	Never	Sometimes	Never	Never	2	Never
600	1689	Nekemete Town	Positive	Yes	Yes	14 to 15	Nekemete Town	Nekemete Town	Cheleleki	8	5-7	No			No			No	No	No	No	No	No		No															No	Sometimes	Never	Never	Sometimes	Never	Sometimes	3	Never
601	1690	Nekemete Town	Negative	Yes	Yes	18 to 19	Nekemete Town	Nekemete Town	Bekejems	11	5-7	No			No			No	No	No	No	No	No		No															No	Frequently	Never	Never	Sometimes	Never	Sometimes	1	Never	no
602	1692	Nekemete Town	Positive	Yes	Yes	16 to 17	Nekemete Town	Nekemete Town	Darge	11	3-4	No			No			No	Yes	No	No	Yes	No	No	No	No	No	No	No		No	Yes	No	No	No	No				No	Never	Never	Never	Frequently	Frequently	Never	2	Never
603	1693	Nekemete Town	Negative	Yes	Yes	18 to 19	Nekemete Town	Nekemete Town	Bakejama	11	1-2	No			No			No	No	No	No	No	No		No															No	Never	Never	Never	Frequently	Never	Sometimes	2	Never
604	1694	Nekemete Town	Negative	Yes	Yes	16 to 17	Nekemete Town	Nekemete Town	Darge	11	3-4	No			No			No	No	No	No	No	No		No															No	Never	Never	Never	Sometimes	Never	Never	2	Never	no
605	1699	Nekemete Town	Negative	Yes	Yes	12 to 13	Nekemete Town	Nekemete Town	3	4	5-7	No			No			No	No	No	No	No	No		No															No	Never	Never	Sometimes	Sometimes	Never	Sometimes	3	Never	no
606	1701	Nekemete Town	Positive	Yes	Yes	14 to 15	Nekemete Town	Nekemete Town	3	4	3-4	No			No			No	No	No	No	No	No		No															No	Never	Never	Never	Never	Never	Sometimes	3	Never	no
607	1702	Nekemete Town	Negative	Yes	Yes	10 to 11	Nekemete Town	Nekemete Town	Caleleki	4	3-4	No			No			No	No	No	No	No	No		No															No	Never	Never	Never	Sometimes	Never	Never	2	Never	no
608	1704	Nekemete Town	Negative	Yes	Yes	14 to 15	Nekemete Town	Nekemete Town	Cheleleki	6	5-7	No			No			No	No	No	No	No	No	No	No	No	Yes	No	No		No	Yes	No	No	No	No				No	Frequently	Never	Never	Sometimes	Never	Sometimes	3	Never
609	1705	Nekemete Town	Positive	Yes	Yes	12 to 13	Nekemete Town	Nekemete Town	Ganda Jirenya	5	5-7	No			No			No	No	No	No	No	No		No															No	Never	Never	Never	Sometimes	Never	Never	2	Never	no
610	1706	Nekemete Town	Positive	Yes	Yes	12 to 13	Nekemete Town	Nekemete Town	3	6	5-7	No			No			No	No	No	No	No	No		No															No	Never	Never	Never	Never	Never	Never	3	Never	no
611	1707	Nekemete Town	Positive	Yes	Yes	14 to 15	Nekemete Town	Nekemete Town	3	6	5-7	No			No			No	No	No	No	No	No		No															No	Never	Never	Never	Never	Never	Sometimes	3	Never	no
612	1708	Nekemete Town	Negative	Yes	Yes	12 to 13	Nekemete Town	Nekemete Town	3	5	5-7	No			No			No	No	No	No	No	No		No															No	Never	Never	Never	Never	Never	Never	2	Never	no
613	1709	Nekemete Town	Positive	Yes	Yes	14 to 15	Nekemete Town	Nekemete Town	3	7	5-7	No			No			No	No	No	No	No	No		No															No	Frequently	Never	Never	Never	Never	Sometimes	2	Never	no
614	1711	Nekemete Town	Negative	Yes	Yes	16 to 17	Nekemete Town	Nekemete Town	7	7	3-4	No			No			Yes	Yes	No	No	No	No	No	No	No	Yes	No	No		No	Yes	No	No	No	No				No	Frequently	Never	Never	Frequently	Never	Sometimes	2	Sometimes
615	1712	Nekemete Town	Negative	Yes	Yes	14 to 15	Nekemete Town	Nekemete Town	Caleleki	7	3-4	No			No			No	No	No	No	No	No		No															No	Sometimes	Never	Never	Sometimes	Never	Sometimes	2	Never	no
616	1715	Nekemete Town	Negative	Yes	Yes	16 to 17	Nekemete Town	Nekemete Town	Burkajato	8	5-7	No			No			No	No	No	No	No	No		No															No	Never	Never	Never	Sometimes	Never	Never	3	Never	no
617	1716	Nekemete Town	Negative	Yes	Yes	16 to 17	Nekemete Town	Nekemete Town	Cheleleki	8	3-4	No			No			No	Yes	No	No	No	No	No	No	No	No	No	No		No	Yes	No	No	No	No				No	Never	Never	Never	Sometimes	Never	Never	3	Never
618	1720	Nekemete Town	Negative	Yes	Yes	16 to 17	Nekemete Town	Nekemete Town	Bakejama	10	5-7	No			No			No	No	No	No	No	No		No															No	Never	Never	Sometimes	Sometimes	Never	Sometimes	3	Never
619	1721	Nekemete Town	Positive	Yes	Yes	14 to 15	Nekemete Town	Nekemete Town	3	7	5-7	No			No			No	No	No	No	No	No		No															No	Never	Never	Sometimes	Sometimes	Never	Sometimes	3	Never	no
620	1722	Nekemete Town	Negative	Yes	Yes	14 to 15	Nekemete Town	Nekemete Town	Caleleki	7	1-2	No			No			No	No	No	No	No	No		No															No	Never	Never	Never	Sometimes	Never	Sometimes	3	Never	no
621	1724	Nekemete Town	Negative	Yes	Yes	16 to 17	Nekemete Town	Nekemete Town	Caleleki	8	5-7	No			No			No	No	No	No	No	No		No															No	Never	Never	Never	Sometimes	Never	Sometimes	2	Never	no
622	1725	Nekemete Town	Negative	Yes	Yes	14 to 15	Nekemete Town	Nekemete Town	3	8	8+	No			No			No	No	No	No	No	No		No															Yes	Never	Never	Never	Sometimes	Never	Never	2	Never	no
623	1726	Nekemete Town	Negative	Yes	Yes	12 to 13	Nekemete Town	Nekemete Town	Cheleleki	6	3-4	No			No			No	Yes	No	No	Yes	No	No	No	No	No	No	No		No	Yes	No	No	No	No				No	Sometimes	Never	Never	Frequently	Never	Sometimes	3	Never
624	1761	Bale	Positive	Yes	Yes	10 to 11	Gasara	Gasara	Birbirsa	4	3-4	No			No			No	No	No	No	No	No		No															No	Never	Never	Never	Sometimes	Never	Never	2	Never	no
625	1763	Bale	Positive	Yes	Yes	10 to 11	Gasara	Gasara	Birbirsa	4	3-4	No			No			No	No	No	No	No	No		No															No	Never	Never	Never	Never	Never	Never	2	Never	no
626	1765	Bale	Negative	Yes	Yes	20 to 21	Gasara	Gasara	Birbirsa	8	8+	No			No			No	No	No	No	No	No		No															No	Never	Never	Never	Never	Never	Never	2	Never	no
627	1766	Bale	Positive	Yes	Yes	14 to 15	Gasara	Gasara	Birbirsa	8	5-7	No			No			No	No	No	No	No	No		No															No	Never	Never	Never	Sometimes	Sometimes	Never	2	Never
628	1767	Bale	Positive	Yes	Yes	18 to 19	Gasara	Gasara	Birbirsa	8	3-4	No			No			No	No	No	No	No	No		No															No	Never	Never	Never	Sometimes	Never	Never	2	Never	no
629	1768	Bale	Negative	Yes	Yes	14 to 15	Gasara	Gasara	Birbirsa	8	5-7	No			No			No	No	No	No	No	No		No															No	Never	Never	Never	Sometimes	Sometimes	Never	2	Never	no
630	1769	Bale	Negative	Yes	Yes	18 to 19	Gasara	Gasara	Birbirsa	8	5-7	No			No			No	No	No	No	No	No		No															No	Never	Never	Never	Sometimes	Never	Sometimes	2	Never	no
631	1772	Bale	Negative	Yes	Yes	26 to 27	Gasara	Gasara	Birbirsa	5	5-7	No			No			No	No	No	No	No	No		No															No	Sometimes	Sometimes	Sometimes	Frequently	Never	Sometimes	2	Never
632	1773	Bale	Negative	Yes	Yes	12 to 13	Gasara	Gasara	Birbirsa	5	3-4	No			No			No	No	No	No	No	No		No															No	Never	Never	Never	Never	Never	Never	2	Never	no
633	1779	Bale	Negative	Yes	Yes	12 to 13	Gasara	Gasara	Birbirsa	6	5-7	No			No			No	No	No	No	No	No		No															No	Never	Never	Sometimes	Sometimes	Never	Never	2	Never	no
634	1785	Bale	Negative	Yes	Yes	12 to 13	Gasara	Gasara	Birbirsa	5	3-4	No			No			No	No	No	No	No	No		No															No	Never	Never	Never	Never	Never	Never	2	Never	no
635	1787	Bale	Negative	Yes	Yes	14 to 15	Gasara	Gasara	Gesera	7	3-4	No			No			No	No	No	No	No	No		No															No	Never	Never	Never	Frequently	Never	Sometimes	2	Sometimes
636	1788	Bale	Positive	Yes	Yes	12 to 13	Gasara	Gasara	Gesera	7	5-7	No			No			No	No	No	No	No	No		No															No	Never	Never	Sometimes	Never	Never	Never	2	Never
637	1789	Bale	Negative	Yes	Yes	14 to 15	Gasara	Gasara	Gesera	5	3-4	No			No			No	No	No	No	No	No		No															No	Never	Never	Never	Sometimes	Never	Never	2	Sometimes
638	1790	Bale	Positive	Yes	Yes	12 to 13	Gasara	Gasara	Gesare	7	5-7	No			No			No	No	No	No	No	No		No															No	Never	Never	Frequently	Sometimes	Never	Never	2	Sometimes
639	1791	Bale	Positive	Yes	Yes	12 to 13	Gasara	Gasara	Gesera	7	8+	No			No			No	No	No	No	No	No		No															No	Never	Sometimes	Sometimes	Sometimes	Sometimes	Sometimes	2	Sometimes
640	1792	Bale	Positive	Yes	Yes	12 to 13	Gasara	Gasara	Gesera	7	3-4	Yes	At social gatherings		No			No	No	No	No	No	No		No															No	Sometimes	Sometimes	Sometimes	Sometimes	Never	Sometimes	2	Sometimes
641	1793	Bale	Positive	Yes	Yes	12 to 13	Gasara	Gasara	Gesara	7	5-7	No			No			No	No	No	No	No	No		No															No	Sometimes	Sometimes	Sometimes	Never	Sometimes	Sometimes	2	Sometimes
642	1794	Bale	Negative	Yes	Yes	14 to 15	Gasara	Gasara	Gesera	5	5-7	No			No			No	No	No	No	No	No		No															No	Never	Never	Sometimes	Sometimes	Never	Sometimes	2	Sometimes
643	1795	Bale	Negative	Yes	Yes	14 to 15	Gasara	Gasara	Gesera	7	5-7	No			No			No	No	No	No	No	No		No															No	Sometimes	Sometimes	Sometimes	Sometimes	Sometimes	Sometimes	3	Never
644	1796	Bale	Positive	Yes	Yes	12 to 13	Gasara	Gasara	Gesra	6	5-7	No			No			No	No	No	No	No	No		No															Yes	Sometimes	Sometimes	Sometimes	Sometimes	Never	Never	2	Never
645	1799	Bale	Negative	Yes	Yes	18 to 19	Gasara	Gasara	Nake Negewo	10	5-7	No			No			No	No	No	No	No	No		No															No	Never	Never	Never	Sometimes	Never	Sometimes	3	Never	no
646	1803	Bale	Positive	Yes	Yes	16 to 17	Gasara	Gasara	Neke Nagawo	10	5-7	No			No			No	No	No	No	No	No		No															No	Never	Sometimes	Sometimes	Sometimes	Sometimes	Sometimes	3	Sometimes
647	1804	Bale	Negative	Yes	Yes	18 to 19	Gasara	Gasara	Nake Negewo	10	5-7	No			No			No	No	No	No	No	No		No															No	Never	Never	Never	Sometimes	Never	Never	2	Never	no
648	1808	Bale	Positive	Yes	Yes	18 to 19	Gasara	Gasara	Nake Negewo	11	3-4	No			No			No	No	No	No	No	No		No															No	Never	Never	Never	Never	Never	Never	2	Never	no
649	1811	Bale	Positive	Yes	Yes	16 to 17	Gasara	Gasara	Nake Negewo	10	3-4	No			No			No	No	No	No	No	No		No															No	Never	Never	Never	Never	Never	Never	2	Never	no
650	1813	Bale	Positive	Yes	Yes	16 to 17	Gasara	Gasara	Nake Negewo	11	5-7	No			No			No	No	No	No	No	No		No															No	Never	Never	Sometimes	Frequently	Never	Sometimes	2	Never	no
651	1818	Bale	Positive	Yes	Yes	18 to 19	Gasara	Gasara	Nake Negewo	11	5-7	No			No			No	No	No	No	No	No		No															No	Never	Never	Never	Sometimes	Never	Sometimes	2	Never	no
652	1820	Bale	Positive	Yes	Yes	16 to 17	Gasara	Gasara	Dembel	10	5-7	No			No			No	No	No	No	No	No		No															No	Never	Never	Never	Sometimes	Never	Sometimes	2	Never	no
653	1821	Bale	Positive	Yes	Yes	18 to 19	Gasara	Gasara	Dembel	10	5-7	No			No			No	No	No	No	No	No		No															No	Never	Never	Never	Sometimes	Never	Sometimes	2	Never	no
654	1823	Bale	Negative	Yes	Yes	16 to 17	Gasara	Gasara	Dembel	11	5-7	No			No			No	No	No	No	No	No		No															No	Never	Never	Never	Frequently	Sometimes	Sometimes	3	Never	no
655	1825	Bale	Positive	Yes	Yes	16 to 17	Gasara	Gasara	Dembel	10	8+	No			No			No	No	No	No	No	No		No															No	Never	Never	Never	Sometimes	Never	Sometimes	3	Never	no
656	1826	Bale	Negative	Yes	Yes	18 to 19	Gasara	Gasara	Dembel	11	8+	No			No			No	No	No	No	No	No		No															No	Never	Never	Sometimes	Sometimes	Never	Sometimes	2	Never	no
657	1827	Bale	Positive	Yes	Yes	18 to 19	Gasara	Gasara	Dembel	11	5-7	No			No			No	No	No	No	No	No		No															No	Never	Never	Never	Sometimes	Never	Sometimes	2	Never	no
658	1829	Bale	Positive	Yes	Yes	16 to 17	Gasara	Gasara	Dembel	10	5-7	No			No			No	No	No	No	No	No		No															No	Never	Never	Never	Frequently	Never	Sometimes	2	Never
659	1830	Bale	Negative	Yes	Yes	18 to 19	Gasara	Gasara	Dembel	11	5-7	No			No			No	No	No	No	No	No		No															No	Never	Never	Never	Never	Never	Sometimes	2	Never	no
660	1833	Bale	Negative	Yes	Yes	20 to 21	Gasara	Gasara	Dembel	11	8+	No			No			No	No	No	No	No	No		No															No	Never	Never	Never	Frequently	Never	Sometimes	2	Never
661	1835	Bale	Positive	Yes	Yes	16 to 17	Gasara	Gasara	Dembel	10	5-7	No			No			No	No	No	No	No	No		No															No	Never	Never	Never	Sometimes	Never	Sometimes	2	Never	no
662	1840	Bale	Positive	Yes	Yes	18 to 19	Gasara	Gasara	Dembel	10	8+	No			No			No	No	No	No	No	No		No															No	Never	Never	Never	Sometimes	Sometimes	Sometimes	3	Never
663	1933	West Shewa	Positive	Yes	Yes	20 to 21	Adea Berga	Adea Berga	Reejjii 01	11	5-7	No			No			No	No	No	No	No	No		No															No	Sometimes	Never	Never	Sometimes	Never	Never	3	Never
664	1936	West Shewa	Positive	Yes	Yes	18 to 19	Adea Berga	Adea Berga	Reji 01	11	3-4	No			No			No	Yes	No	No	No	No	No	No	No	No	No	No		No	Yes	No	No	No	No				No	Never	Never	Never	Never	Never	Sometimes	3	Never	no
665	1941	West Shewa	Negative	Yes	Yes	16 to 17	Adea Berga	Adea Berga	Ulagora	10	1-2	No			No			No	Yes	No	No	No	No	No	No	No	No	No	No		No	Yes	No	No	No	No				No	Never	Never	Never	Never	Never	Sometimes	3	Never
666	1942	West Shewa	Positive	Yes	Yes	14 to 15	Adea Berga	Adea Berga	Mugar 01	10	5-7	No			No			No	No	No	No	No	No		No															No	Never	Never	Never	Sometimes	Never	Never	2	Never
667	1944	West Shewa	Positive	Yes	Yes	16 to 17	Adea Berga	Adea Berga	Mugar 01	10	5-7	No			No			No	No	No	No	No	No		No															No	Never	Never	Never	Sometimes	Never	Never	2	Never
668	1946	West Shewa	Negative	Yes	Yes	18 to 19	Adea Berga	Adea Berga	Mugar 01	10	5-7	No			No			No	No	No	No	No	No		No															No	Never	Never	Never	Sometimes	Never	Never	2	Never
669	1952	West Shewa	Negative	Yes	Yes	18 to 19	Adea Berga	Adea Berga	Reejjii 01	10	5-7	No			No			No	No	No	No	No	No		No															No	Sometimes	Sometimes	Never	Never	Never	Never	2	Never
670	1964	West Shewa	Positive	Yes	Yes	16 to 17	Adea Berga	Adea Berga	Mugar 01	10	3-4	No			No			No	No	No	No	No	No		No															No	Never	Never	Never	Never	Never	Sometimes	2	Never
671	1965	West Shewa	Positive	Yes	Yes	18 to 19	Adea Berga	Adea Berga	Mugar 01	10	3-4	No			No			No	No	No	No	No	No		No															No	Never	Never	Never	Sometimes	Never	Never	2	Never
672	1966	West Shewa	Negative	Yes	Yes	16 to 17	Adea Berga	Adea Berga	Mugar 01	10	5-7	No			No			No	No	No	No	No	No		No															No	Never	Never	Never	Never	Never	Never	2	Never
673	1968	West Shewa	Positive	Yes	Yes	16 to 17	Adea Berga	Adea Berga	Rejji 01	10	3-4	No			No			No	No	No	No	No	No		No															No	Never	Never	Never	Never	Never	Never	2	Never
674	1969	West Shewa	Positive	Yes	Yes	16 to 17	Adea Berga	Adea Berga	Rejji 01	10	8+	No			No			No	No	No	No	No	No		No															No	Never	Never	Never	Never	Never	Never	2	Never
675	1977	West Shewa	Positive	Yes	Yes	16 to 17	Adea Berga	Adea Berga	Reejjii 01	10	8+	No			No			No	No	No	No	No	No		No															No	Never	Never	Never	Frequently	Never	Never	2	Never
676	1978	West Shewa	Positive	Yes	Yes	16 to 17	Adea Berga	Adea Berga	Reji 01	10	5-7	No			No			No	No	No	No	No	No	No	No	No	No	Yes	No		No	Yes	No	No	No	No				No	Never	Never	Never	Never	Never	Sometimes	3	Never	no
677	1979	West Shewa	Negative	Yes	Yes	18 to 19	Adea Berga	Adea Berga	Reejjii 01	10	3-4	No			No			No	No	No	No	No	No		No															No	Sometimes	Never	Never	Sometimes	Never	Sometimes	3	Never
678	1980	West Shewa	Positive	Yes	Yes	16 to 17	Adea Berga	Adea Berga	Reji 01	10	5-7	No			No			No	No	No	No	No	No		No															No	Sometimes	Never	Never	Sometimes	Sometimes	Never	2	Never
679	1981	West Shewa	Negative	Yes	Yes	18 to 19	Adea Berga	Adea Berga	Reji Mekoda	10	3-4	No			No			Yes	No	No	No	No	No	No	No	No	No	No	No		Yes							No		No	Frequently	Never	Never	Never	Never	Sometimes	3	Never	no
680	1982	West Shewa	Negative	Yes	Yes	18 to 19	Adea Berga	Adea Berga	Reji 01	10	3-4	No			No			No	No	No	No	No	No		No															No	Sometimes	Never	Never	Frequently	Sometimes	Never	3	Never
681	1983	West Shewa	Positive	Yes	Yes	16 to 17	Adea Berga	Adea Berga	Reejjii 01	10	5-7	No			No			No	No	No	No	No	No		No															No	Sometimes	Never	Never	Sometimes	Never	Never	3	Never
682	1984	West Shewa	Positive	Yes	Yes	18 to 19	Adea Berga	Adea Berga	Reejjii 01	10	5-7	No			No			No	No	No	No	No	No		No															No	Sometimes	Sometimes	Never	Frequently	Never	Sometimes	3	Never
683	1985	West Shewa	Negative	Yes	Yes	16 to 17	Adea Berga	Adea Berga	Reji 01	10	3-4	No			No			No	Yes	No	No	No	No	No	Yes	No	No	Yes	No		No	Yes	No	No	No	No				No	Never	Never	Frequently	Never	Never	Never	2	Never	no
684	1986	West Shewa	Negative	Yes	Yes	16 to 17	Adea Berga	Adea Berga	Muger Community	10	3-4	No			No			Yes	No	No	No	No	No	No	Yes	No	No	No	No		Yes							No		No	Sometimes	Never	Never	Never	Never	Never	3	Never	no
685	1987	West Shewa	Positive	Yes	Yes	16 to 17	Adea Berga	Adea Berga	Muger Mekoda	10	5-7	No			No			No	No	No	No	No	No		No															No	Never	Never	Never	Never	Never	Never	2	Never	no
686	1988	West Shewa	Negative	Yes	Yes	16 to 17	Adea Berga	Adea Berga	Reji 01	11	5-7	No			No			No	Yes	No	No	No	No	No	No	No	No	No	No		No	Yes	No	No	No	No				No	Never	Never	Never	Never	Never	Never	2	Never
687	1991	West Shewa	Negative	Yes	Yes	16 to 17	Adea Berga	Adea Berga	Reejjii 01	10	5-7	No			No			No	No	No	No	No	No		No															No	Sometimes	Sometimes	Sometimes	Never	Never	Sometimes	2	Never
688	1992	West Shewa	Positive	Yes	Yes	16 to 17	Adea Berga	Adea Berga	Muger community	10	5-7	No			No			No	No	No	No	No	No		No															No	Never	Never	Never	Never	Never	Never	2	Never	no
689	1994	West Shewa	Negative	Yes	Yes	16 to 17	Adea Berga	Adea Berga	Muger Mekoda	10	3-4	No			No			No	No	No	No	No	No		No															No	Frequently	Never	Never	Never	Never	Sometimes	3	Never	no
690	1995	West Shewa	Negative	Yes	Yes	16 to 17	Adea Berga	Adea Berga	Reejjii 01	10	5-7	No			No			No	No	No	No	No	No		No															No	Sometimes	Never	Never	Sometimes	Never	Sometimes	3	Never
691	1997	West Shewa	Positive	Yes	Yes	18 to 19	Adea Berga	Adea Berga	Reejjii 01	10	3-4	No			No			No	No	No	No	No	No		No															No	Sometimes	Never	Sometimes	Sometimes	Never	Never	3	Never
692	1999	West Shewa	Positive	Yes	Yes	16 to 17	Adea Berga	Adea Berga	Reji 01	10	5-7	No			No			No	No	No	No	No	No		No															No	Sometimes	Never	Never	Sometimes	Never	Never	2	Never
693	2000	West Shewa	Negative	Yes	Yes	16 to 17	Adea Berga	Adea Berga	Reejjii 01	10	3-4	No			No			No	No	No	No	No	No		No															No	Sometimes	Never	Never	Sometimes	Never	Never	3	Never
694	2001	West Shewa	Negative	Yes	Yes	18 to 19	Adea Berga	Adea Berga	Reejjii 01	10	5-7	No			No			No	No	No	No	No	No		No															No	Sometimes	Never	Never	Sometimes	Never	Never	3	Never
695	2002	West Shewa	Positive	Yes	Yes	16 to 17	Adea Berga	Adea Berga	Reji 01	10	5-7	No			No			No	No	No	No	No	No		No															No	Never	Never	Sometimes	Never	Never	Never	2	Never	no
696	2003	West Shewa	Positive	Yes	Yes	16 to 17	Adea Berga	Adea Berga	Muger Community	10	5-7	No			No			No	No	No	No	No	No		No															No	Never	Never	Sometimes	Never	Never	Never	2	Never	no
697	2005	West Shewa	Negative	Yes	Yes	16 to 17	Adea Berga	Adea Berga	Muger community	10	5-7	No			No			No	No	No	No	No	No		No															No	Never	Never	Never	Never	Never	Never	3	Never	no
698	2007	West Shewa	Positive	Yes	Yes	16 to 17	Adea Berga	Adea Berga	Muger Community	10	5-7	No			No			No	No	No	No	No	No		No															No	Never	Never	Never	Never	Never	Never	2	Never	no
699	2015	West Shewa	Positive	Yes	Yes	18 to 19	Adea Berga	Adea Berga	Reejjii 01	12	5-7	No			No			No	No	No	No	No	No		No															No	Sometimes	Never	Never	Sometimes	Never	Never	3	Never
700	2017	West Shewa	Negative	Yes	Yes	14 to 15	Adea Berga	Adea Berga	Reejjii 01	5	5-7	No			No			No	No	No	No	No	No		No															No	Sometimes	Never	Never	Sometimes	Never	Sometimes	3	Never
701	2018	West Shewa	Positive	Yes	Yes	14 to 15	Adea Berga	Adea Berga	Reji 01	7	3-4	No			No			No	No	No	No	No	No	No	No	No	No	No	Yes	no	No	Yes	No	No	No	No				No	Never	Never	Never	Never	Never	Sometimes	2	Never	no
702	2020	West Shewa	Negative	Yes	Yes	14 to 15	Adea Berga	Adea Berga	Reejjii 01	5	3-4	No			No			No	No	No	No	No	No		No															No	Never	Never	Never	Sometimes	Never	Never	2	Never
703	2021	West Shewa	Positive	Yes	Yes	12 to 13	Adea Berga	Adea Berga	Reji Mekoda	5	3-4	No			No			Yes	No	No	No	No	No	No	No	No	No	No	No		No	Yes	No	No	No	No				No	Never	Never	Never	Never	Never	Never	2	Never	no
704	2022	West Shewa	Negative	Yes	Yes	14 to 15	Adea Berga	Adea Berga	Reejjii 01	5	3-4	No			No			No	No	No	No	No	No		No															No	Sometimes	Sometimes	Sometimes	Sometimes	Sometimes	Never	3	Sometimes
705	2025	West Shewa	Positive	Yes	Yes	16 to 17	Adea Berga	Adea Berga	Reejjii 01	5	3-4	No			No			No	No	No	No	No	No		No															No	Never	Never	Never	Sometimes	Sometimes	Never	2	Never
706	2026	West Shewa	Positive	Yes	Yes	14 to 15	Adea Berga	Adea Berga	Reji Mekoda	5	5-7	No			No			No	No	No	No	No	No	No	No	No	No	Yes	No		No	Yes	No	No	No	No				No	Sometimes	Never	Never	Never	Never	Never	2	Never	no
707	2028	West Shewa	Positive	Yes	Yes	16 to 17	Adea Berga	Adea Berga	Reji 01	7	8+	No			No			No	Yes	No	No	No	No	No	No	No	No	Yes	No		No	Yes	No	No	No	No				No	Never	Never	Never	Never	Sometimes	Never	2	Never	no
708	2033	West Shewa	Positive	Yes	Yes	16 to 17	Adea Berga	Adea Berga	Reejjii 01	7	5-7	No			No			No	No	No	No	No	No		No															No	Never	Never	Never	Sometimes	Never	Sometimes	3	Never
709	2035	West Shewa	Negative	Yes	Yes	12 to 13	Adea Berga	Adea Berga	Muger Mekoda	7	5-7	No			No			No	No	No	No	No	No	No	No	No	No	No	Yes	no	No	Yes	No	No	No	No				No	Never	Sometimes	Never	Never	Never	Never	2	Never	no
710	2041	West Shewa	Positive	Yes	Yes	14 to 15	Adea Berga	Adea Berga	Enchini 01	6	5-7	No			No			No	No	No	No	No	No	No	No	No	No	Yes	No		No	Yes	No	No	No	No				No	Frequently	Never	Never	Never	Never	Sometimes	2	Never	no
711	2042	West Shewa	Negative	Yes	Yes	12 to 13	Adea Berga	Adea Berga	Enchini 02	7	3-4	No			No			No	Yes	No	No	No	Yes	No	No	No	No	Yes	No		No	Yes	No	No	No	No				No	Never	Never	Never	Never	Never	Never	2	Never	no
712	2043	West Shewa	Negative	Yes	Yes	12 to 13	Adea Berga	Adea Berga	Enchini 01	5	5-7	No			No			No	Yes	No	No	No	No	No	No	No	No	No	No		No	Yes	No	No	No	No				No	Frequently	Never	Sometimes	Never	Never	Never	2	Never	no
713	2045	West Shewa	Positive	Yes	Yes	12 to 13	Adea Berga	Adea Berga	Enchini 01	5	5-7	No			No			No	No	No	No	No	No		No															No	Never	Never	Never	Never	Never	Never	2	Never	no
714	2119	FZOSZ	Positive	Yes	Yes	16 to 17	Sululta Woreda	Sululta Woreda	1	11	5-7	No			No			No	No	No	No	No	No		No															No	Never	Never	Never	Never	Never	Sometimes	3	Never
715	2120	FZOSZ	Positive	Yes	Yes	18 to 19	Sululta Woreda	Sululta Woreda	1	11	5-7	No			No			No	No	No	No	No	No		No															No	Never	Never	Never	Never	Never	Sometimes	3	Never
716	2126	FZOSZ	Negative	Yes	Yes	18 to 19	Sululta Woreda	Sululta Woreda	1	10	1-2	No			No			No	No	No	No	No	No		No															No	Never	Never	Never	Never	Never	Never	2	Never
717	2128	FZOSZ	Positive	Yes	Yes	16 to 17	Sululta Woreda	Sululta Woreda	1	11	5-7	No			No			No	No	No	No	No	No		No															No	Never	Never	Never	Never	Never	Sometimes	3	Never
718	2130	FZOSZ	Negative	Yes	Yes	18 to 19	Sululta Woreda	Sululta Woreda	1	10	3-4	No			No			No	No	No	No	No	No		No															No	Never	Never	Never	Never	Never	Never	3	Never
719	2131	FZOSZ	Negative	Yes	Yes	18 to 19	Sululta Woreda	Sululta Woreda	1	10	3-4	No			No			No	No	No	No	No	No		No															No	Never	Never	Never	Never	Never	Frequently	3	Never
720	2140	FZOSZ	Positive	Yes	Yes	12 to 13	Sululta Woreda	Sululta Woreda	2	8	5-7	No			No			No	No	No	No	No	No		No															No	Never	Never	Never	Never	Never	Never	2	Never
721	2145	FZOSZ	Negative	Yes	Yes	12 to 13	Sululta Woreda	Sululta Woreda	3	5	3-4	No			No			No	No	No	No	No	No		No															No	Never	Never	Never	Never	Never	Never	2	Never
722	2146	FZOSZ	Negative	Yes	Yes	12 to 13	Sululta Woreda	Sululta Woreda	2	5	5-7	No			No			No	No	No	No	No	No		No															No	Never	Never	Never	Never	Never	Never	2	Never
723	2148	FZOSZ	Negative	Yes	Yes	16 to 17	Sululta Woreda	Sululta Woreda	Moye Gajo	6	5-7	No			No			No	No	No	No	No	No		No															No	Never	Never	Never	Never	Never	Never	2	Never
724	2149	FZOSZ	Positive	Yes	Yes	14 to 15	Sululta Woreda	Sululta Woreda	Moyo Gajo	6	5-7	No			No			No	No	No	No	No	No		No															No	Never	Never	Never	Never	Never	Sometimes	2	Never
725	2152	FZOSZ	Negative	Yes	Yes	14 to 15	Sululta Woreda	Sululta Woreda	Laga Tema	6	5-7	No			No			No	No	No	No	No	No		No															No	Never	Never	Never	Never	Never	Never	2	Never
726	2155	FZOSZ	Positive	Yes	Yes	14 to 15	Sululta Woreda	Sululta Woreda	Moyo Gojo	6	3-4	No			No			No	No	No	No	No	No		No															No	Never	Never	Never	Never	Never	Never	2	Never
727	2158	FZOSZ	Negative	Yes	Yes	14 to 15	Sululta Woreda	Sululta Woreda	Moye Gajo	8	5-7	No			No			No	No	No	No	No	No		No															No	Never	Never	Never	Never	Never	Never	2	Never
728	2159	FZOSZ	Negative	Yes	Yes	16 to 17	Sululta Woreda	Sululta Woreda	Boku Golba	8	5-7	No			No			No	No	No	No	No	No		No															No	Never	Never	Never	Never	Never	Never	2	Never
729	2161	FZOSZ	Positive	Yes	Yes	12 to 13	Sululta Woreda	Sululta Woreda	Moyo Gojo	8	8+	No			No			No	No	No	No	No	No		No															No	Never	Never	Never	Never	Never	Never	2	Never
730	2162	FZOSZ	Negative	Yes	Yes	14 to 15	Sululta Woreda	Sululta Woreda	Moyo Gajo	8	5-7	No			No			No	No	No	No	No	No		No															No	Never	Never	Never	Never	Never	Never	2	Never
731	2164	FZOSZ	Positive	Yes	Yes	16 to 17	Sululta Woreda	Sululta Woreda	Boku Golba	6	5-7	No			No			No	No	No	No	No	No		No															No	Never	Never	Never	Never	Never	Never	2	Never
732	2166	FZOSZ	Negative	Yes	Yes	14 to 15	Sululta Woreda	Sululta Woreda	Boku Golba	8	5-7	No			No			No	No	No	No	No	No		No															No	Never	Never	Never	Never	Never	Never	2	Never
733	2167	FZOSZ	Negative	Yes	Yes	14 to 15	Sululta Woreda	Sululta Woreda	Moyo Gajo	8	5-7	No			No			No	No	No	No	No	No		No															No	Never	Never	Never	Never	Never	Never	2	Never
734	2168	FZOSZ	Positive	Yes	Yes	14 to 15	Sululta Woreda	Sululta Woreda	Moyo Gajo	8	3-4	No			No			No	No	No	No	No	No		No															No	Never	Never	Never	Never	Never	Never	2	Never
735	2169	FZOSZ	Negative	Yes	Yes	14 to 15	Sululta Woreda	Sululta Woreda	Laga Tema	8	5-7	No			No			No	No	No	No	No	No		No															No	Never	Never	Never	Never	Never	Never	2	Never
736	2175	FZOSZ	Positive	Yes	Yes	16 to 17	Sululta Woreda	Sululta Woreda	Moyo Gajo	5	5-7	No			No			No	No	No	No	No	No		No															No	Never	Never	Never	Never	Never	Never	2	Never
737	2177	FZOSZ	Negative	Yes	Yes	14 to 15	Sululta Woreda	Sululta Woreda	Moyo Gajo	5	3-4	No			No			No	No	No	No	No	No		No															No	Never	Never	Never	Never	Never	Never	2	Never
738	2178	FZOSZ	Negative	Yes	Yes	12 to 13	Sululta Woreda	Sululta Woreda	Moye Gajo	5	5-7	No			No			No	No	No	No	No	No		No															No	Never	Never	Never	Never	Never	Sometimes	3	Never
739	2180	FZOSZ	Positive	Yes	Yes	12 to 13	Sululta Woreda	Sululta Woreda	Moyo Gajo	5	5-7	No			No			No	No	No	No	No	No		No															No	Never	Never	Never	Never	Never	Never	2	Never
740	2181	FZOSZ	Positive	Yes	Yes	18 to 19	Sululta Woreda	Sululta Woreda	Moyo Gajo	7	3-4	No			No			No	No	No	No	No	No		No															No	Never	Never	Never	Never	Never	Never	2	Never
741	2183	FZOSZ	Positive	Yes	Yes	14 to 15	Sululta Woreda	Sululta Woreda	Moyo Gajo	7	5-7	No			No			No	No	No	No	No	No		No															No	Never	Never	Never	Never	Never	Never	2	Never
742	2184	FZOSZ	Negative	Yes	Yes	12 to 13	Sululta Woreda	Sululta Woreda	Moye Gajo	7	5-7	No			No			No	No	No	No	No	No		No															No	Never	Never	Never	Never	Never	Never	2	Never
743	2185	FZOSZ	Negative	Yes	Yes	14 to 15	Sululta Woreda	Sululta Woreda	Moyo Gajo	7	5-7	No			No			No	No	No	No	No	No		No															No	Never	Never	Never	Never	Never	Never	2	Never
744	2187	FZOSZ	Positive	Yes	Yes	14 to 15	Sululta Woreda	Sululta Woreda	Moyo Gajo	7	8+	No			No			No	No	No	No	No	No		No															No	Never	Never	Never	Never	Never	Never	2	Never
745	2191	FZOSZ	Positive	Yes	Yes	12 to 13	Sululta Woreda	Sululta Woreda	2	7	5-7	No			No			No	No	No	No	No	No		No															No	Never	Never	Never	Never	Never	Never	2	Never
746	2192	FZOSZ	Positive	Yes	Yes	20 to 21	Sululta Woreda	Sululta Woreda	Gorfo	10	5-7	No			No			No	No	No	No	No	No		No															No	Never	Never	Never	Never	Never	Sometimes	3	Never
747	2194	FZOSZ	Positive	Yes	Yes	18 to 19	Sululta Woreda	Sululta Woreda	Gorfo	10	5-7	No			No			No	No	No	No	No	No		No															No	Never	Never	Never	Never	Never	Never	2	Never
748	2195	FZOSZ	Negative	Yes	Yes	18 to 19	Sululta Woreda	Sululta Woreda	Gorfo	10	5-7	No			No			No	No	No	No	No	No		No															No	Never	Never	Never	Never	Never	Never	2	Never
749	2196	FZOSZ	Negative	Yes	Yes	18 to 19	Sululta Woreda	Sululta Woreda	Gorfo	10	5-7	No			No			No	No	No	No	No	No		No															No	Never	Never	Never	Never	Never	Never	2	Never
750	2197	FZOSZ	Positive	Yes	Yes	16 to 17	Sululta Woreda	Sululta Woreda	Gorfo	10	5-7	No			No			No	No	No	No	No	No		No															No	Never	Never	Never	Never	Never	Never	2	Never
751	2198	FZOSZ	Negative	Yes	Yes	16 to 17	Sululta Woreda	Sululta Woreda	Gorfo	10	5-7	No			No			No	No	No	No	No	No		No															No	Never	Never	Never	Never	Never	Never	2	Never
752	2200	FZOSZ	Negative	Yes	Yes	18 to 19	Sululta Woreda	Sululta Woreda	Gorfo	12	8+	No			No			No	No	No	No	No	No		No															No	Never	Never	Never	Never	Never	Sometimes	3	Never
753	2201	FZOSZ	Negative	Yes	Yes	18 to 19	Sululta Woreda	Sululta Woreda	Gorfo	12	8+	No			No			No	No	No	No	No	No		No															No	Never	Never	Never	Never	Never	Sometimes	3	Never
754	2202	FZOSZ	Negative	Yes	Yes	18 to 19	Sululta Woreda	Sululta Woreda	Gorfo	12	3-4	No			No			No	No	No	No	No	No		No															No	Never	Never	Never	Never	Never	Never	2	Never
755	2203	FZOSZ	Negative	Yes	Yes	20 to 21	Sululta Woreda	Sululta Woreda	Gorfo	12	3-4	No			No			No	No	No	No	No	No		No															No	Never	Never	Never	Never	Never	Sometimes	2	Never
756	2216	Asella Town	Negative	Yes	Yes	18 to 19	Asella Town	Asella Town	8	12	5-7	No			No			No	No	No	No	No	No		No															No	Never	Never	Sometimes	Never	Never	Sometimes	3	Never
757	2217	Asella Town	Positive	Yes	Yes	18 to 19	Asella Town	Asella Town	2	12	5-7	No			No			No	No	No	No	No	No		No															No	Sometimes	Sometimes	Sometimes	Never	Never	Sometimes	3	Sometimes
758	2218	Asella Town	Positive	Yes	Yes	18 to 19	Asella Town	Asella Town	10	12	3-4	No			No			No	No	No	No	No	No		No															No	Never	Sometimes	Sometimes	Sometimes	Never	Sometimes	3	Never
759	2219	Asella Town	Negative	Yes	Yes	18 to 19	Asella Town	Asella Town	8	12	5-7	No			No			No	No	No	No	No	No		No															No	Never	Sometimes	Never	Sometimes	Never	Sometimes	3	Sometimes
760	2221	Asella Town	Positive	Yes	Yes	16 to 17	Asella Town	Asella Town	13	11	5-7	No			No			No	No	No	No	No	No		No															No	Never	Never	Never	Never	Never	Never	3	Never
761	2223	Asella Town	Negative	Yes	Yes	18 to 19	Asella Town	Asella Town	8	12	1-2	No			No			No	No	No	No	No	No		No															No	Never	Never	Sometimes	Never	Never	Sometimes	2	Never
762	2224	Asella Town	Positive	Yes	Yes	18 to 19	Asella Town	Asella Town	8	12	5-7	No			No			No	No	No	No	No	No		No															No	Never	Sometimes	Never	Never	Never	Sometimes	1	Sometimes
763	2225	Asella Town	Negative	Yes	Yes	12 to 13	Asella Town	Asella Town	13	12	3-4	No			No			No	No	No	No	No	No		No															No	Sometimes	Never	Never	Sometimes	Never	Sometimes	2	Never
764	2226	Asella Town	Negative	Yes	Yes	18 to 19	Asella Town	Asella Town	11	12	5-7	No			No			No	No	No	No	No	No		No															No	Never	Sometimes	Frequently	Sometimes	Never	Sometimes	1	Never
765	2228	Asella Town	Negative	Yes	Yes	18 to 19	Asella Town	Asella Town	3	12	3-4	No			No			No	No	No	No	No	No		No															No	Sometimes	Never	Sometimes	Sometimes	Sometimes	Sometimes	3	Never
766	2229	Asella Town	Positive	Yes	Yes	20 to 21	Asella Town	Asella Town	4	12	5-7	No			No			No	No	No	No	No	No		No															No	Sometimes	Never	Never	Never	Never	Sometimes	3	Never
767	2232	Asella Town	Negative	Yes	Yes	16 to 17	Asella Town	Asella Town	11	10	3-4	No			No			No	No	No	No	No	No		No															No	Never	Never	Never	Never	Never	Never	1	Never
768	2234	Asella Town	Positive	Yes	Yes	16 to 17	Asella Town	Asella Town	1	10	8+	No			No			No	No	No	No	No	No		No															No	Never	Never	Sometimes	Never	Never	Sometimes	3	Never
769	2236	Asella Town	Negative	Yes	Yes	16 to 17	Asella Town	Asella Town	6	10	1-2	No			No			No	No	No	No	No	No		No															No	Sometimes	Sometimes	Sometimes	Sometimes	Sometimes	Sometimes	3	Never
770	2238	Asella Town	Negative	Yes	Yes	16 to 17	Asella Town	Asella Town	11	10	5-7	No			No			No	No	No	No	No	No		No															No	Never	Never	Sometimes	Sometimes	Never	Never	3	Never
771	2241	Asella Town	Negative	Yes	Yes	16 to 17	Asella Town	Asella Town	8	10	1-2	No			No			No	No	No	No	No	No		No															No	Never	Never	Sometimes	Sometimes	Never	Never	2	Never
772	2242	Asella Town	Negative	Yes	Yes	12 to 13	Asella Town	Asella Town	9	5	5-7	No			No			No	No	No	No	No	No		No															No	Sometimes	Sometimes	Never	Sometimes	Sometimes	Sometimes	2	Sometimes
773	2244	Asella Town	Positive	Yes	Yes	16 to 17	Asella Town	Asella Town	11	10	3-4	No			No			No	No	No	No	No	No		No															No	Sometimes	Sometimes	Sometimes	Never	Never	Never	2	Never
774	2245	Asella Town	Negative	Yes	Yes	16 to 17	Asella Town	Asella Town	13	10	3-4	No			No			No	No	No	No	No	No		No															No	Sometimes	Sometimes	Never	Never	Never	Sometimes	2	Never
775	2246	Asella Town	Negative	Yes	Yes	16 to 17	Asella Town	Asella Town	12	10	3-4	No			No			No	No	No	No	No	No		No															No	Sometimes	Sometimes	Sometimes	Sometimes	Sometimes	Never	3	Sometimes
776	2247	Asella Town	Negative	Yes	Yes	16 to 17	Asella Town	Asella Town	12	10	1-2	No			No			No	No	No	No	No	No		No															No	Never	Sometimes	Frequently	Sometimes	Never	Never	3	Sometimes
777	2248	Asella Town	Negative	Yes	Yes	18 to 19	Asella Town	Asella Town	12	10	3-4	No			No			No	No	No	No	No	No		No															No	Sometimes	Never	Never	Never	Never	Sometimes	3	Never
778	2249	Asella Town	Positive	Yes	Yes	16 to 17	Asella Town	Asella Town	1	10	5-7	No			No			No	No	No	No	No	No		No															No	Never	Sometimes	Sometimes	Frequently	Sometimes	Sometimes	2	Sometimes
779	2250	Asella Town	Negative	Yes	Yes	18 to 19	Asella Town	Asella Town	13	10	1-2	No			No			No	No	No	No	No	No		No															No	Never	Never	Sometimes	Never	Never	Never	2	Never
780	2253	Asella Town	Positive	Yes	Yes	16 to 17	Asella Town	Asella Town	11	10	3-4	No			No			No	No	No	No	No	No		No															No	Sometimes	Sometimes	Never	Never	Never	Sometimes	2	Sometimes
781	2254	Asella Town	Negative	Yes	Yes	16 to 17	Asella Town	Asella Town	11	10	3-4	No			No			No	No	No	No	No	No		No															No	Sometimes	Sometimes	Never	Sometimes	Sometimes	Sometimes	3	Sometimes
782	2255	Asella Town	Negative	Yes	Yes	18 to 19	Asella Town	Asella Town	3	10	1-2	No			No			No	No	No	No	No	No		No															No	Sometimes	Sometimes	Sometimes	Never	Never	Sometimes	3	Sometimes
783	2256	Asella Town	Positive	Yes	Yes	18 to 19	Asella Town	Asella Town	12	10	3-4	No			No			No	No	No	No	No	No		No															No	Never	Sometimes	Never	Never	Never	Sometimes	3	Never
784	2258	Asella Town	Negative	Yes	Yes	16 to 17	Asella Town	Asella Town	8	10	1-2	No			No			No	No	No	No	No	No		No															No	Never	Sometimes	Sometimes	Frequently	Never	Sometimes	2	Sometimes
785	2260	Asella Town	Negative	Yes	Yes	16 to 17	Asella Town	Asella Town	12	10	3-4	No			No			No	No	No	No	No	No		No															No	Sometimes	Sometimes	Sometimes	Sometimes	Sometimes	Sometimes	2	Never
786	2261	Asella Town	Positive	Yes	Yes	16 to 17	Asella Town	Asella Town	8	10	5-7	No			No			No	No	No	No	No	No		No															No	Sometimes	Sometimes	Sometimes	Frequently	Never	Frequently	3	Never
787	2262	Asella Town	Negative	Yes	Yes	18 to 19	Asella Town	Asella Town	8	10	1-2	No			No			No	No	No	No	No	No		No															No	Sometimes	Never	Never	Sometimes	Sometimes	Sometimes	3	Sometimes
788	2269	Asella Town	Positive	Yes	Yes	20 to 21	Asella Town	Asella Town	10	12	1-2	No			No			No	No	No	No	No	No		No															No	Never	Sometimes	Never	Sometimes	Sometimes	Sometimes	2	Never
789	2270	Asella Town	Positive	Yes	Yes	18 to 19	Asella Town	Asella Town	1	12	1-2	No			No			No	No	No	No	No	No		No															No	Sometimes	Sometimes	Sometimes	Sometimes	Never	Sometimes	3	Sometimes
790	2271	Asella Town	Negative	Yes	Yes	18 to 19	Asella Town	Asella Town	14	12	1-2	No			No			No	No	No	No	No	No		No															No	Sometimes	Sometimes	Sometimes	Sometimes	Never	Never	2	Sometimes
791	2275	Asella Town	Negative	Yes	Yes	16 to 17	Asella Town	Asella Town	14	12	5-7	No			No			No	No	No	No	No	No		No															No	Never	Sometimes	Sometimes	Sometimes	Sometimes	Never	1	Never
792	2277	Asella Town	Positive	Yes	Yes	18 to 19	Asella Town	Asella Town	8	11	3-4	No			No			No	No	No	No	No	No		No															No	Frequently	Never	Never	Never	Never	Sometimes	3	Sometimes
793	2279	Asella Town	Positive	Yes	Yes	16 to 17	Asella Town	Asella Town	10	11	1-2	No			No			No	No	No	No	No	No		No															No	Sometimes	Never	Sometimes	Never	Never	Never	3	Never
794	2282	Asella Town	Negative	Yes	Yes	18 to 19	Asella Town	Asella Town	7	12	3-4	No			No			No	No	No	No	No	No		No															No	Sometimes	Never	Never	Never	Never	Sometimes	3	Never
795	2285	Asella Town	Positive	Yes	Yes	18 to 19	Asella Town	Asella Town	13	12	5-7	No			No			No	No	No	No	No	No		No															No	Sometimes	Sometimes	Sometimes	Sometimes	Never	Sometimes	3	Sometimes
796	2288	Asella Town	Positive	Yes	Yes	16 to 17	Asella Town	Asella Town	14	7	1-2	No			No			No	No	No	No	No	No		No															No	Sometimes	Sometimes	Never	Never	Never	Never	2	Never
797	2289	Asella Town	Negative	Yes	Yes	16 to 17	Asella Town	Asella Town	9	7	3-4	No			No			No	No	No	No	No	No		No															Yes	Never	Never	Never	Never	Never	Sometimes	3	Never
798	2290	Asella Town	Negative	Yes	Yes	14 to 15	Asella Town	Asella Town	7	7	5-7	No			No			No	No	No	No	No	No	No	Yes	No	Yes	No	No		Yes							No		No	Sometimes	Never	Never	Never	Never	Never	3	Never
799	2291	Asella Town	Negative	Yes	Yes	14 to 15	Asella Town	Asella Town	13	7	3-4	No			No			No	No	No	No	No	No		No															No	Sometimes	Sometimes	Sometimes	Never	Never	Never	2	Never
800	2293	Asella Town	Positive	Yes	Yes	14 to 15	Asella Town	Asella Town	7	7	3-4	No			No			No	No	No	No	No	No		No															No	Sometimes	Sometimes	Sometimes	Sometimes	Sometimes	Sometimes	2	Sometimes
801	2294	Asella Town	Negative	Yes	Yes	14 to 15	Asella Town	Asella Town	6	7	5-7	No			No			No	No	No	No	No	No		No															No	Sometimes	Sometimes	Sometimes	Frequently	Sometimes	Sometimes	2	Sometimes
802	2295	Asella Town	Positive	Yes	Yes	12 to 13	Asella Town	Asella Town	5	5	3-4	No			No			No	No	No	No	No	No		No															No	Never	Never	Never	Never	Never	Sometimes	3	Never
803	2296	Asella Town	Positive	Yes	Yes	12 to 13	Asella Town	Asella Town	6	5	3-4	No			No			No	No	No	No	No	No		No															No	Sometimes	Sometimes	Sometimes	Never	Never	Sometimes	3	Never
804	2300	Asella Town	Negative	Yes	Yes	16 to 17	Asella Town	Asella Town	7	8	1-2	No			No			No	No	No	No	No	No		No															No	Sometimes	Sometimes	Sometimes	Frequently	Sometimes	Never	2	Sometimes
805	2301	Asella Town	Positive	Yes	Yes	14 to 15	Asella Town	Asella Town	10	8	8+	No			No			No	Yes	No	No	No	Yes	No	No	No	No	No	No		Yes							Yes	Yes	Yes	Sometimes	Sometimes	Sometimes	Frequently	Sometimes	Sometimes	2	Sometimes
806	2302	Asella Town	Positive	Yes	Yes	12 to 13	Asella Town	Asella Town	8	6	3-4	No			No			No	No	No	No	No	No		No															No	Sometimes	Never	Sometimes	Never	Never	Never	2	Never
807	2303	Asella Town	Negative	Yes	Yes	12 to 13	Asella Town	Asella Town	6	6	5-7	No			No			No	No	No	No	No	No		No															No	Sometimes	Never	Never	Never	Sometimes	Never	2	Never
808	2304	Asella Town	Positive	Yes	Yes	10 to 11	Asella Town	Asella Town	9	4	1-2	No			No			No	No	No	No	No	No		No															No	Sometimes	Never	Never	Never	Never	Sometimes	3	Never
809	2305	Asella Town	Positive	Yes	Yes	10 to 11	Asella Town	Asella Town	9	4	1-2	No			No			No	Yes	No	No	No	No	No	No	No	No	No	No		Yes							No		Yes	Sometimes	Sometimes	Sometimes	Sometimes	Never	Sometimes	3	Sometimes
810	2306	Asella Town	Negative	Yes	Yes	16 to 17	Asella Town	Asella Town	8	8	3-4	No			No			No	No	No	No	No	No		No															No	Sometimes	Never	Never	Never	Sometimes	Never	2	Never
811	2308	Asella Town	Negative	Yes	Yes	12 to 13	Asella Town	Asella Town	1	8	5-7	No			No			No	No	No	No	No	No		No															No	Sometimes	Sometimes	Never	Sometimes	Never	Never	3	Never
812	2309	Asella Town	Negative	Yes	Yes	16 to 17	Asella Town	Asella Town	8	8	1-2	No			No			No	No	No	No	No	No		No															No	Sometimes	Never	Never	Never	Never	Never	3	Never
813	2310	Asella Town	Negative	Yes	Yes	14 to 15	Asella Town	Asella Town	11	8	3-4	No			No			No	No	No	No	No	No		No															No	Never	Never	Never	Never	Never	Never	3	Never
814	2311	Asella Town	Positive	Yes	Yes	16 to 17	Asella Town	Asella Town		8	8+	5	No			No			No	No	No	No	No	No		No															No	Sometimes	Sometimes	Sometimes	Never	Sometimes	Never	2	Sometimes
815	2313	Asella Town	Negative	Yes	Yes	14 to 15	Asella Town	Asella Town	8	7	8+	No			No			No	No	No	No	No	No		No															No	Sometimes	Never	Never	Never	Never	Never	2	Never
816	2314	Asella Town	Negative	Yes	Yes	14 to 15	Asella Town	Asella Town	14	7	5-7	No			No			No	No	No	No	No	No		No															No	Sometimes	Sometimes	Frequently	Never	Never	Sometimes	3	Sometimes
817	2315	Asella Town	Negative	Yes	Yes	12 to 13	Asella Town	Asella Town	8	7	3-4	No			No			No	No	No	No	No	No		No															No	Frequently	Sometimes	Sometimes	Never	Never	Never	2	Sometimes
818	2317	Asella Town	Positive	Yes	Yes	12 to 13	Asella Town	Asella Town	8	4	5-7	No			No			No	Yes	No	No	No	No	No	No	No	No	No	No		Yes							Yes	Yes	Yes	Sometimes	Sometimes	Sometimes	Never	Never	Never	3	Never
819	2319	Asella Town	Negative	Yes	Yes	12 to 13	Asella Town	Asella Town	8	4	5-7	No			No			No	No	No	No	No	No		No															No	Sometimes	Sometimes	Never	Sometimes	Sometimes	Never	3	Never
820	2322	Asella Town	Negative	Yes	Yes	12 to 13	Asella Town	Asella Town	8	6	8+	No			No			No	No	No	No	No	No		No															No	Sometimes	Never	Never	Never	Never	Sometimes	3	Never
821	2323	Asella Town	Negative	Yes	Yes	10 to 11	Asella Town	Asella Town	8	5	5-7	No			No			No	No	No	No	No	No		No															No	Never	Never	Never	Never	Never	Sometimes	3	Never
822	2324	Asella Town	Positive	Yes	Yes	12 to 13	Asella Town	Asella Town	14	5	3-4	No			No			No	No	No	No	No	No		No															No	Sometimes	Never	Never	Never	Never	Never	3	Never
823	2325	Asella Town	Negative	Yes	Yes	12 to 13	Asella Town	Asella Town	8	5	3-4	No			No			No	No	No	No	No	No		No															No	Sometimes	Never	Never	Never	Never	Never	2	Never
824	2326	Asella Town	Positive	Yes	Yes	14 to 15	Asella Town	Asella Town	8	5	3-4	No			No			No	No	No	No	No	No		No															No	Sometimes	Never	Never	Never	Never	Sometimes	1	Never
825	2327	Asella Town	Negative	Yes	Yes	16 to 17	Asella Town	Asella Town	12	10	3-4	No			No			No	No	No	No	No	No		No															No	Sometimes	Sometimes	Never	Never	Sometimes	Sometimes	3	Sometimes
826	2328	Asella Town	Negative	Yes	Yes	16 to 17	Asella Town	Asella Town	10	10	3-4	No			No			No	No	No	No	No	No		No															No	Sometimes	Sometimes	Sometimes	Never	Sometimes	Sometimes	1	Sometimes
827	2329	Asella Town	Positive	Yes	Yes	18 to 19	Asella Town	Asella Town	10	10	5-7	Yes	At home		Yes	At home		No	No	No	No	No	No	No	Yes	No	Yes	No	No		No	Yes	No	No	No	No				Yes	Sometimes	Never	Never	Never	Sometimes	Sometimes	1	Never
828	2330	Asella Town	Negative	Yes	Yes	16 to 17	Asella Town	Asella Town	8	10	8+	No			No			No	No	No	No	No	No		No															No	Sometimes	Sometimes	Sometimes	Sometimes	Sometimes	Never	3	Sometimes
829	2331	Asella Town	Positive	Yes	Yes	16 to 17	Asella Town	Asella Town	11	10	5-7	No			No			No	No	No	No	No	No		No															No	Frequently	Sometimes	Sometimes	Sometimes	Sometimes	Sometimes	3	Never
830	2332	Asella Town	Negative	Yes	Yes	18 to 19	Asella Town	Asella Town	1	11	3-4	No			No			No	No	No	No	No	No		No															No	Sometimes	Never	Never	Never	Never	Never	1	Never
831	2333	Asella Town	Negative	Yes	Yes	18 to 19	Asella Town	Asella Town	10	11	3-4	No			No			No	No	No	No	No	No		No															No	Sometimes	Sometimes	Sometimes	Never	Never	Never	2	Never
832	2334	Asella Town	Negative	Yes	Yes	18 to 19	Asella Town	Asella Town	11	12	5-7	No			No			No	No	No	No	No	No		No															No	Frequently	Sometimes	Sometimes	Sometimes	Sometimes	Sometimes	3	Sometimes
833	2335	Asella Town	Positive	Yes	Yes	18 to 19	Asella Town	Asella Town	10	11	5-7	No			No			No	No	No	No	No	No		No															No	Sometimes	Never	Sometimes	Never	Never	Sometimes	3	Never
834	2336	Asella Town	Negative	Yes	Yes	16 to 17	Asella Town	Asella Town	12	11	5-7	No			No			No	No	No	No	No	No		No															No	Frequently	Sometimes	Sometimes	Sometimes	Never	Frequently	1	Sometimes
835	2337	Asella Town	Positive	Yes	Yes	18 to 19	Asella Town	Asella Town	10	12	3-4	No			No			No	No	No	No	No	No		No															No	Sometimes	Sometimes	Sometimes	Sometimes	Sometimes	Never	2	Sometimes
836	2338	Asella Town	Negative	Yes	Yes	18 to 19	Asella Town	Asella Town	4	12	5-7	No			No			No	No	No	No	No	No		No															No	Sometimes	Sometimes	Sometimes	Sometimes	Never	Never	2	Never
837	2356	Arsi	Negative	Yes	Yes	18 to 19	Ziway Dugda	Ziway Dugda	chafe jila	10	5-7	No			No			No	No	No	No	No	No		No															No	Never	Never	Never	Never	Never	Never	2	Never	no
838	2357	Arsi	Negative	Yes	Yes	14 to 15	Ziway Dugda	Ziway Dugda	chafe jila	10	8+	No			No			No	No	No	No	No	No		No															No	Never	Never	Never	Never	Never	Never	2	Never	no
839	2358	Arsi	Positive	Yes	Yes	18 to 19	Ziway Dugda	Ziway Dugda	chafe jila	10	8+	No			No			No	No	No	No	No	No		No															No	Never	Never	Never	Never	Never	Never	2	Never	no
840	2359	Arsi	Negative	Yes	Yes	18 to 19	Ziway Dugda	Ziway Dugda	C/jila	10	8+	No			No			No	No	No	No	No	No		No															No	Frequently	Never	Sometimes	Never	Sometimes	Sometimes	1	Sometimes
841	2360	Arsi	Positive	Yes	Yes	18 to 19	Ziway Dugda	Ziway Dugda	C/Jila	10	8+	No			No			No	No	No	No	No	No		No															No	Frequently	Sometimes	Sometimes	Sometimes	Sometimes	Sometimes	3	Frequently
842	2361	Arsi	Negative	Yes	Yes	18 to 19	Ziway Dugda	Ziway Dugda	c/jila	10	5-7	No			No			No	No	No	No	No	No		No															No	Never	Never	Never	Sometimes	Never	Sometimes	2	Never
843	2362	Arsi	Positive	Yes	Yes	20 to 21	Ziway Dugda	Ziway Dugda	C/jila	10	5-7	No			No			No	No	No	No	No	No		No															No	Sometimes	Sometimes	Sometimes	Never	Sometimes	Sometimes	3	Sometimes
844	2363	Arsi	Positive	Yes	Yes	18 to 19	Ziway Dugda	Ziway Dugda	C/jila	10	5-7	No			No			No	No	No	No	No	No		No															No	Frequently	Frequently	Frequently	Never	Sometimes	Sometimes	3	Sometimes
845	2365	Arsi	Negative	Yes	Yes	16 to 17	Ziway Dugda	Ziway Dugda	c /jila	10	8+	No			No			No	No	No	No	No	No		No															No	Never	Never	Never	Never	Never	Never	2	Never
846	2366	Arsi	Positive	Yes	Yes	18 to 19	Ziway Dugda	Ziway Dugda	C/jila	10	8+	No			No			No	No	No	No	No	No		No															No	Sometimes	Sometimes	Sometimes	Never	Frequently	Frequently	3	Sometimes
847	2367	Arsi	Positive	Yes	Yes	18 to 19	Ziway Dugda	Ziway Dugda	C/jila	12	8+	No			No			No	No	No	No	No	No		No															No	Frequently	Frequently	Sometimes	Sometimes	Sometimes	Sometimes	3	Frequently
848	2368	Arsi	Negative	Yes	Yes	20 to 21	Ziway Dugda	Ziway Dugda	c/jila	10	5-7	No			No			No	No	No	No	No	No		No															No	Never	Never	Sometimes	Never	Never	Sometimes	2	Never
849	2369	Arsi	Positive	Yes	Yes	18 to 19	Ziway Dugda	Ziway Dugda	c/jila	10	5-7	No			No			No	No	No	No	No	No		No															No	Never	Sometimes	Sometimes	Never	Never	Sometimes	2	Never
850	2370	Arsi	Positive	Yes	Yes	20 to 21	Ziway Dugda	Ziway Dugda	herara	10	8+	No			No			No	No	No	No	No	No		No															No	Never	Never	Never	Never	Never	Never	2	Never
851	2371	Arsi	Positive	Yes	Yes	18 to 19	Ziway Dugda	Ziway Dugda	chafe jila	10	8+	No			No			No	No	No	No	No	No		No															No	Never	Never	Never	Never	Never	Never	2	Never
852	2372	Arsi	Positive	Yes	Yes	18 to 19	Ziway Dugda	Ziway Dugda	Chafe jila	10	8+	No			No			No	No	No	No	No	No		No															No	Never	Never	Never	Never	Never	Never	2	Never
853	2373	Arsi	Negative	Yes	Yes	18 to 19	Ziway Dugda	Ziway Dugda	chafe jila	10	8+	No			No			No	No	No	No	No	No		No															No	Never	Never	Never	Sometimes	Sometimes	Never	2	Never
854	2374	Arsi	Negative	Yes	Yes	18 to 19	Ziway Dugda	Ziway Dugda	C/jila	10	8+	No			No			No	No	No	No	No	No		No															No	Sometimes	Never	Sometimes	Never	Sometimes	Sometimes	1	Sometimes
855	2375	Arsi	Negative	Yes	Yes	18 to 19	Ziway Dugda	Ziway Dugda	chafe jila	10	5-7	No			No			No	No	No	No	No	No		No															No	Sometimes	Never	Never	Sometimes	Never	Never	2	Never
856	2376	Arsi	Positive	Yes	Yes	16 to 17	Ziway Dugda	Ziway Dugda	chafe jila	10	5-7	No			No			No	No	No	No	No	No		No															No	Never	Never	Never	Sometimes	Never	Sometimes	2	Never
857	2377	Arsi	Negative	Yes	Yes	20 to 21	Ziway Dugda	Ziway Dugda	Herara	10	8+	No			No			No	No	No	No	No	No		No															No	Sometimes	Never	Never	Never	Never	Never	2	Never	no
858	2378	Arsi	Positive	Yes	Yes	18 to 19	Ziway Dugda	Ziway Dugda	Herara	10	5-7	No			No			No	No	No	No	No	No		No															No	Sometimes	Never	Never	Never	Never	Sometimes	2	Never	no
859	2379	Arsi	Positive	Yes	Yes	16 to 17	Ziway Dugda	Ziway Dugda	herara	10	8+	No			No			No	No	No	No	No	No		No															No	Never	Never	Never	Never	Never	Sometimes	2	Never
860	2380	Arsi	Negative	Yes	Yes	18 to 19	Ziway Dugda	Ziway Dugda	Herara	10	8+	No			No			No	No	No	No	No	No		No															No	Sometimes	Never	Never	Never	Sometimes	Never	2	Never	no
861	2381	Arsi	Negative	Yes	Yes	16 to 17	Ziway Dugda	Ziway Dugda	herara	10	8+	No			No			No	No	No	No	No	No		No															No	Never	Never	Never	Never	Never	Never	2	Never
862	2383	Arsi	Negative	Yes	Yes	14 to 15	Ziway Dugda	Ziway Dugda	herare	8	8+	No			No			No	No	No	No	No	No		No															No	Never	Never	Never	Never	Never	Never	2	Never
863	2384	Arsi	Positive	Yes	Yes	14 to 15	Ziway Dugda	Ziway Dugda	Herara	8	8+	No			No			No	No	No	No	No	No		No															No	Sometimes	Sometimes	Sometimes	Never	Sometimes	Sometimes	3	Frequently
864	2385	Arsi	Positive	Yes	Yes	16 to 17	Ziway Dugda	Ziway Dugda	herara	8	8+	No			No			No	No	No	No	No	No		No															No	Sometimes	Never	Never	Never	Never	Never	2	Never
865	2386	Arsi	Negative	Yes	Yes	12 to 13	Ziway Dugda	Ziway Dugda	Herara	8	5-7	No			No			No	No	No	No	No	No		No															No	Sometimes	Sometimes	Frequently	Sometimes	Sometimes	Sometimes	3	Sometimes
866	2387	Arsi	Negative	Yes	Yes	14 to 15	Ziway Dugda	Ziway Dugda	Herara	7	5-7	No			No			No	No	No	No	No	No		No															No	Never	Never	Never	Never	Sometimes	Never	2	Never	no
867	2388	Arsi	Negative	Yes	Yes	14 to 15	Ziway Dugda	Ziway Dugda	herara	8	5-7	No			No			No	No	No	No	No	No		No															No	Never	Never	Never	Never	Never	Never	2	Never
868	2389	Arsi	Negative	Yes	Yes	14 to 15	Ziway Dugda	Ziway Dugda	herara	8	8+	No			No			No	No	No	No	No	No		No															No	Sometimes	Sometimes	Sometimes	Never	Sometimes	Sometimes	3	Sometimes
869	2390	Arsi	Positive	Yes	Yes	14 to 15	Ziway Dugda	Ziway Dugda	herara	7	8+	No			No			No	No	No	No	No	No		No															No	Never	Never	Never	Never	Never	Never	2	Never
870	2391	Arsi	Negative	Yes	Yes	14 to 15	Ziway Dugda	Ziway Dugda	herara	7	5-7	No			No			No	No	No	No	No	No		No															No	Never	Never	Never	Never	Never	Never	2	Never
871	2392	Arsi	Negative	Yes	Yes	16 to 17	Ziway Dugda	Ziway Dugda	Herara	7	8+	No			No			No	No	No	No	No	No		No															No	Never	Never	Never	Never	Never	Never	2	Never	no
872	2393	Arsi	Positive	Yes	Yes	14 to 15	Ziway Dugda	Ziway Dugda	Herara	7	5-7	No			No			No	No	No	No	No	No		No															No	Never	Never	Never	Never	Never	Never	2	Never	no
873	2394	Arsi	Negative	Yes	Yes	10 to 11	Ziway Dugda	Ziway Dugda	Herara	6	5-7	No			No			No	No	No	No	No	No		No															No	Sometimes	Sometimes	Sometimes	Never	Sometimes	Sometimes	3	Sometimes
874	2395	Arsi	Negative	Yes	Yes	14 to 15	Ziway Dugda	Ziway Dugda	Herara	7	8+	No			No			No	No	No	No	No	No		No															No	Sometimes	Sometimes	Sometimes	Never	Sometimes	Sometimes	3	Frequently
875	2396	Arsi	Negative	Yes	Yes	14 to 15	Ziway Dugda	Ziway Dugda	Herara	6	8+	No			No			No	No	No	No	No	No		No															No	Sometimes	Never	Never	Never	Sometimes	Never	2	Never	no
876	2397	Arsi	Negative	Yes	Yes	12 to 13	Ziway Dugda	Ziway Dugda	Herara	5	8+	No			No			No	No	No	No	No	No		No															No	Sometimes	Sometimes	Sometimes	Sometimes	Sometimes	Sometimes	3	Sometimes
877	2398	Arsi	Positive	Yes	Yes	10 to 11	Ziway Dugda	Ziway Dugda	herara	5	5-7	No			No			No	No	No	No	No	No		No															No	Never	Never	Never	Never	Never	Never	2	Never
878	2399	Arsi	Negative	Yes	Yes	10 to 11	Ziway Dugda	Ziway Dugda	herara	5	8+	No			No			No	No	No	No	No	No		No															No	Never	Never	Never	Never	Never	Never	2	Never
879	2400	Arsi	Negative	Yes	Yes	12 to 13	Ziway Dugda	Ziway Dugda	Herara	5	5-7	No			No			No	No	No	No	No	No		No															No	Sometimes	Sometimes	Frequently	Never	Sometimes	Sometimes	3	Sometimes
880	2402	Arsi	Negative	Yes	Yes	10 to 11	Ziway Dugda	Ziway Dugda	herara	4	5-7	No			No			No	No	No	No	No	No		No															No	Never	Never	Never	Never	Never	Never	2	Never
881	2404	Arsi	Negative	Yes	Yes	10 to 11	Ziway Dugda	Ziway Dugda	herera	4	8+	No			No			No	No	No	No	No	No		No															No	Never	Never	Sometimes	Never	Never	Never	2	Never
882	2405	Arsi	Negative	Yes	Yes	10 to 11	Ziway Dugda	Ziway Dugda	herara	4	5-7	No			No			No	No	No	No	No	No		No															No	Never	Never	Never	Never	Never	Never	2	Never
883	2407	Arsi	Negative	Yes	Yes	12 to 13	Ziway Dugda	Ziway Dugda	Herara	8	8+	No			No			No	No	No	No	No	No		No															No	Never	Never	Sometimes	Never	Never	Never	2	Never	no
884	2408	Arsi	Negative	Yes	Yes	10 to 11	Ziway Dugda	Ziway Dugda	Herara	4	5-7	No			No			No	No	No	No	No	No		No															No	Sometimes	Sometimes	Sometimes	Never	Sometimes	Sometimes	3	Sometimes
885	2409	Arsi	Negative	Yes	Yes	12 to 13	Ziway Dugda	Ziway Dugda	herera	6	5-7	No			No			No	No	No	No	No	No		No															No	Never	Sometimes	Never	Never	Never	Never	2	Never
886	2410	Arsi	Negative	Yes	Yes	14 to 15	Ziway Dugda	Ziway Dugda	herara	6	5-7	No			No			No	No	No	No	No	No		No															No	Sometimes	Sometimes	Never	Never	Never	Never	2	Never
887	2411	Arsi	Positive	Yes	Yes	12 to 13	Ziway Dugda	Ziway Dugda	Herara	6	5-7	No			No			No	No	No	No	No	No		No															No	Sometimes	Sometimes	Frequently	Never	Sometimes	Sometimes	3	Frequently
888	2413	Arsi	Negative	Yes	Yes	14 to 15	Ziway Dugda	Ziway Dugda	Boka	5	8+	No			No			No	No	No	No	No	No		No															No	Frequently	Frequently	Sometimes	Never	Sometimes	Frequently	3	Sometimes
889	2415	Arsi	Negative	Yes	Yes	12 to 13	Ziway Dugda	Ziway Dugda	Boka	5	5-7	No			No			No	No	No	No	No	No		No															No	Sometimes	Frequently	Frequently	Sometimes	Sometimes	Sometimes	3	Sometimes
890	2417	Arsi	Negative	Yes	Yes	14 to 15	Ziway Dugda	Ziway Dugda	Boka	7	8+	No			No			No	No	No	No	No	No		No															No	Frequently	Frequently	Sometimes	Never	Sometimes	Sometimes	3	Sometimes
891	2418	Arsi	Positive	Yes	Yes	16 to 17	Ziway Dugda	Ziway Dugda	Boka	8	8+	No			No			No	No	No	No	No	No		No															No	Frequently	Sometimes	Sometimes	Never	Sometimes	Sometimes	3	Sometimes
892	2420	Arsi	Negative	Yes	Yes	12 to 13	Ziway Dugda	Ziway Dugda	Boka	6	8+	No			No			No	No	No	No	No	No		No															No	Frequently	Sometimes	Never	Sometimes	Sometimes	Sometimes	3	Sometimes
893	2421	Arsi	Negative	Yes	Yes	14 to 15	Ziway Dugda	Ziway Dugda	Boka	6	5-7	No			No			No	No	No	No	No	No		No															No	Sometimes	Sometimes	Sometimes	Never	Sometimes	Sometimes	1	Sometimes
894	2422	Arsi	Negative	Yes	Yes	14 to 15	Ziway Dugda	Ziway Dugda	Caffe jila	7	8+	No			No			No	No	No	No	No	No		No															Yes	Sometimes	Frequently	Sometimes	Never	Sometimes	Sometimes	3	Sometimes
895	2423	Arsi	Negative	Yes	Yes	12 to 13	Ziway Dugda	Ziway Dugda	boka	6	5-7	No			No			No	No	No	No	No	No		No															No	Never	Never	Never	Never	Never	Never	2	Never
896	2424	Arsi	Negative	Yes	Yes	16 to 17	Ziway Dugda	Ziway Dugda	boka	7	5-7	No			No			No	No	No	No	No	No		No															No	Never	Never	Never	Never	Sometimes	Never	2	Never
897	2425	Arsi	Negative	Yes	Yes	18 to 19	Ziway Dugda	Ziway Dugda	boka	6	8+	No			No			No	No	No	No	No	No		No															No	Never	Never	Never	Never	Sometimes	Sometimes	3	Never
898	2426	Arsi	Negative	Yes	Yes	12 to 13	Ziway Dugda	Ziway Dugda	boka	6	5-7	No			No			No	No	No	No	No	No		No															No	Never	Never	Never	Never	Sometimes	Never	2	Never
899	2427	Arsi	Positive	Yes	Yes	14 to 15	Ziway Dugda	Ziway Dugda	boka	6	8+	No			No			No	No	No	No	No	No		No															No	Never	Never	Sometimes	Sometimes	Sometimes	Never	2	Never
900	2428	Arsi	Negative	Yes	Yes	14 to 15	Ziway Dugda	Ziway Dugda	Boka	4	5-7	No			No			No	No	No	No	No	No		No															No	Never	Never	Never	Never	Never	Never	2	Never	no
901	2429	Arsi	Negative	Yes	Yes	18 to 19	Ziway Dugda	Ziway Dugda	boka	7	8+	No			No			No	No	No	No	No	No		No															No	Never	Never	Never	Never	Never	Sometimes	2	Never
902	2430	Arsi	Negative	Yes	Yes	10 to 11	Ziway Dugda	Ziway Dugda	Boka	4	5-7	No			No			No	No	No	No	No	No		No															No	Never	Never	Never	Never	Never	Never	2	Never	no
903	2431	Arsi	Positive	Yes	Yes	12 to 13	Ziway Dugda	Ziway Dugda	Boka	4	8+	No			No			No	No	No	No	No	No		No															No	Never	Never	Never	Never	Never	Never	2	Never	no
904	2432	Arsi	Positive	Yes	Yes	14 to 15	Ziway Dugda	Ziway Dugda	Boka	7	5-7	No			No			No	No	No	No	No	No		No															No	Never	Never	Never	Never	Never	Never	2	Never	no
905	2433	Arsi	Negative	Yes	Yes	16 to 17	Ziway Dugda	Ziway Dugda	Boka	7	5-7	No			No			No	No	No	No	No	No		No															No	Never	Never	Never	Never	Never	Never	2	Never	no
906	2434	Arsi	Negative	Yes	Yes	10 to 11	Ziway Dugda	Ziway Dugda	Boka	4	8+	No			No			No	No	No	No	No	No		No															No	Never	Never	Never	Never	Never	Never	2	Never	no
907	2435	Arsi	Positive	Yes	Yes	10 to 11	Ziway Dugda	Ziway Dugda	Boka	4	8+	No			No			No	No	No	No	No	No		No															No	Never	Never	Never	Never	Never	Sometimes	2	Never
908	2437	Arsi	Positive	Yes	Yes	10 to 11	Ziway Dugda	Ziway Dugda	Boka	4	5-7	No			No			No	No	No	No	No	No		No															No	Never	Never	Never	Never	Never	Never	2	Never
909	2438	Arsi	Negative	Yes	Yes	12 to 13	Ziway Dugda	Ziway Dugda	Boka	5	8+	No			No			No	No	No	No	No	No		No															No	Never	Never	Never	Never	Never	Never	2	Never
910	2439	Arsi	Negative	Yes	Yes	10 to 11	Ziway Dugda	Ziway Dugda	Boka	4	5-7	No			No			No	No	No	No	No	No		No															No	Never	Never	Never	Never	Never	Never	2	Never
911	2440	Arsi	Negative	Yes	Yes	16 to 17	Ziway Dugda	Ziway Dugda	Boka	6	5-7	No			No			No	No	No	No	No	No		No															No	Never	Never	Never	Never	Never	Never	2	Never
912	2441	Arsi	Negative	Yes	Yes	12 to 13	Ziway Dugda	Ziway Dugda	Boka	4	5-7	No			No			No	No	No	No	No	No		No															No	Never	Never	Never	Never	Never	Never	2	Never
913	2442	Arsi	Negative	Yes	Yes	18 to 19	Ziway Dugda	Ziway Dugda	boka	8	3-4	No			No			No	No	No	No	No	No		No															No	Never	Never	Never	Never	Never	Never	2	Never
914	2443	Arsi	Negative	Yes	Yes	14 to 15	Ziway Dugda	Ziway Dugda	Boka	5	8+	No			No			No	No	No	No	No	No		No															No	Never	Never	Never	Never	Never	Sometimes	2	Never
915	2444	Arsi	Negative	Yes	Yes	16 to 17	Ziway Dugda	Ziway Dugda	Boka	7	8+	No			No			No	No	No	No	No	No		No															No	Never	Never	Never	Never	Never	Sometimes	2	Never
916	2445	Arsi	Negative	Yes	Yes	12 to 13	Ziway Dugda	Ziway Dugda	Boka	5	8+	No			No			No	No	No	No	No	No		No															No	Never	Never	Never	Sometimes	Never	Never	2	Never
917	2447	Arsi	Negative	Yes	Yes	10 to 11	Ziway Dugda	Ziway Dugda	Boka	4	5-7	No			No			No	No	No	No	No	No		No															No	Sometimes	Sometimes	Never	Never	Never	Never	2	Never
918	2448	Arsi	Positive	Yes	Yes	10 to 11	Ziway Dugda	Ziway Dugda	Boka	4	5-7	No			No			No	No	No	No	No	No		No															No	Never	Never	Never	Sometimes	Sometimes	Sometimes	2	Sometimes
919	2449	Arsi	Positive	Yes	Yes	10 to 11	Ziway Dugda	Ziway Dugda	Boka	5	5-7	No			No			No	No	No	No	No	No		No															No	Frequently	Sometimes	Sometimes	Never	Sometimes	Sometimes	1	Sometimes
920	2450	Arsi	Negative	Yes	Yes	12 to 13	Ziway Dugda	Ziway Dugda	Boka	5	8+	No			No			No	No	No	No	No	No		No															No	Never	Never	Never	Never	Sometimes	Never	2	Never
921	2451	Arsi	Positive	Yes	Yes	12 to 13	Ziway Dugda	Ziway Dugda	boka	4	5-7	No			No			No	No	No	No	No	No		No															No	Never	Never	Never	Never	Never	Never	2	Never
922	2454	Arsi	Negative	Yes	Yes	18 to 19	Ziway Dugda	Ziway Dugda	Caffe Jila	11	1-2	No			No			No	No	No	No	No	No		No															No	Sometimes	Frequently	Frequently	Never	Sometimes	Frequently	1	Frequently
923	2457	Arsi	Negative	Yes	Yes	20 to 21	Ziway Dugda	Ziway Dugda	chafe jila	12	5-7	No			No			No	No	No	No	No	No		No															No	Never	Never	Never	Never	Never	Never	2	Never	no
924	2458	Arsi	Positive	Yes	Yes	18 to 19	Ziway Dugda	Ziway Dugda	chafe jila	11	8+	No			No			No	No	No	No	No	No		No															No	Never	Never	Never	Never	Never	Never	2	Never	no
925	2459	Arsi	Positive	Yes	Yes	18 to 19	Ziway Dugda	Ziway Dugda	chafe jila	11	8+	No			No			No	No	No	No	No	No		No															No	Never	Never	Never	Never	Never	Never	2	Never	no
926	2461	Arsi	Negative	Yes	Yes	20 to 21	Ziway Dugda	Ziway Dugda	Herara	11	8+	No			No			No	No	No	No	No	No		No															No	Sometimes	Never	Never	Never	Never	Never	2	Never	no
927	2462	Arsi	Negative	Yes	Yes	16 to 17	Ziway Dugda	Ziway Dugda	Chafe jila	11	8+	No			No			No	No	No	No	No	No		No															No	Never	Never	Never	Never	Sometimes	Never	2	Never	no
928	2464	Arsi	Positive	Yes	Yes	20 to 21	Ziway Dugda	Ziway Dugda	Chafe jila	11	5-7	No			No			No	No	No	No	No	No		No															No	Never	Never	Never	Sometimes	Sometimes	Never	2	Never
929	2466	Arsi	Negative	Yes	Yes	18 to 19	Ziway Dugda	Ziway Dugda	Caffe jila	11	3-4	No			No			No	No	No	No	No	No		No															No	Sometimes	Frequently	Never	Sometimes	Sometimes	Sometimes	3	Sometimes
930	2467	Arsi	Negative	Yes	Yes	18 to 19	Ziway Dugda	Ziway Dugda	C/jila	12	8+	No			No			No	No	No	No	No	No		No															No	Frequently	Frequently	Frequently	Never	Sometimes	Frequently	1	Sometimes
931	2468	Arsi	Positive	Yes	Yes	18 to 19	Ziway Dugda	Ziway Dugda	chafe jila	12	8+	No			No			No	No	No	No	No	No		No															No	Never	Never	Never	Sometimes	Sometimes	Frequently	2	Never
932	2469	Arsi	Negative	Yes	Yes	22 to 23	Ziway Dugda	Ziway Dugda	Chafe jila	11	5-7	No			No			No	No	No	No	No	No		No															No	Never	Never	Never	Never	Never	Never	2	Never	no
933	2470	Arsi	Positive	Yes	Yes	20 to 21	Ziway Dugda	Ziway Dugda	C/jila	12	5-7	No			No			No	No	No	No	No	No		No															No	Frequently	Frequently	Sometimes	Sometimes	Sometimes	Sometimes	1	Frequently
934	2757	Adama Town	Negative	Yes	Yes	10 to 11	Adama Town	Adama Town	melka Adama	5	3-4	No			No			No	No	No	No	No	No		No															No	Never	Never	Never	Never	Never	Never	3	Never
935	2758	Adama Town	Positive	Yes	Yes	12 to 13	Adama Town	Adama Town	9	5	8+	No			No			No	No	No	No	No	No		No															No	Never	Sometimes	Sometimes	Sometimes	Never	Never	1	Sometimes
936	2759	Adama Town	Negative	Yes	Yes	14 to 15	Adama Town	Adama Town	9	8	3-4	No			No			No	No	No	No	No	No		No															No	Never	Never	Never	Sometimes	Never	Never	1	Never	no
937	2760	Adama Town	Positive	Yes	Yes	14 to 15	Adama Town	Adama Town	9	8	5-7	No			No			No	No	No	No	No	No		No															No	Never	Sometimes	Sometimes	Sometimes	Never	Never	1	Never
938	2761	Adama Town	Negative	Yes	Yes	14 to 15	Adama Town	Adama Town	9	7	3-4	No			No			No	No	No	No	No	No		No															No	Sometimes	Never	Never	Never	Never	Never	2	Never
939	2765	Adama Town	Negative	Yes	Yes	12 to 13	Adama Town	Adama Town	9	7	3-4	No			No			No	No	No	No	No	No		No															No	Never	Never	Never	Sometimes	Never	Sometimes	1	Never	no
940	2766	Adama Town	Negative	Yes	Yes	12 to 13	Adama Town	Adama Town	9	8	5-7	No			No			No	No	No	No	No	No		No															No	Sometimes	Never	Never	Sometimes	Sometimes	Never	3	Never
941	2767	Adama Town	Negative	Yes	Yes	10 to 11	Adama Town	Adama Town	Erecha	5	3-4	No			No			No	No	No	No	No	No		No															No	Sometimes	Sometimes	Sometimes	Sometimes	Never	Never	2	Never
942	2768	Adama Town	Positive	Yes	Yes	12 to 13	Adama Town	Adama Town	Degaga	7	5-7	No			No			No	No	No	No	No	No		No															No	Never	Never	Never	Never	Never	Never	2	Never
943	2769	Adama Town	Negative	Yes	Yes	14 to 15	Adama Town	Adama Town	9	8	3-4	No			No			No	No	No	No	No	No		No															No	Never	Never	Never	Sometimes	Never	Never	1	Never
944	2771	Adama Town	Positive	Yes	Yes	12 to 13	Adama Town	Adama Town	5	7	5-7	No			No			No	No	No	No	No	No		No															No	Sometimes	Never	Never	Sometimes	Never	Never	2	Never
945	2772	Adama Town	Positive	Yes	Yes	12 to 13	Adama Town	Adama Town	5	6	5-7	No			No			No	No	No	No	No	No		No															No	Sometimes	Sometimes	Never	Never	Never	Never	3	Never
946	2773	Adama Town	Negative	Yes	Yes	10 to 11	Adama Town	Adama Town	9	4	5-7	No			No			No	No	No	No	No	No		No															No	Sometimes	Sometimes	Sometimes	Never	Never	Never	1	Never
947	2774	Adama Town	Positive	Yes	Yes	12 to 13	Adama Town	Adama Town	5	6	3-4	No			No			No	No	No	No	No	No		No															No	Never	Never	Never	Never	Never	Never	2	Never	no
948	2777	Adama Town	Negative	Yes	Yes	14 to 15	Adama Town	Adama Town	14	8	5-7	No			No			No	No	No	No	No	No		No															No	Sometimes	Never	Never	Never	Never	Never	1	Never
949	2778	Adama Town	Positive	Yes	Yes	10 to 11	Adama Town	Adama Town	5	5	3-4	Yes	On public transport		No			No	No	No	No	No	No		No															No	Never	Never	Never	Never	Never	Never	3	Never
950	2779	Adama Town	Positive	Yes	Yes	10 to 11	Adama Town	Adama Town	9	5	5-7	No			No			No	No	No	No	No	No		No															No	Sometimes	Never	Never	Never	Never	Never	2	Never
951	2780	Adama Town	Positive	Yes	Yes	12 to 13	Adama Town	Adama Town	9	6	3-4	No			No			No	No	No	No	No	No		No															No	Never	Never	Never	Sometimes	Never	Never	1	Never	no
952	2781	Adama Town	Negative	Yes	Yes	12 to 13	Adama Town	Adama Town	Melka. Adama	4	5-7	No			No			No	No	No	No	No	No		No															No	Sometimes	Never	Never	Sometimes	Never	Never	2	Never	no
953	2782	Adama Town	Negative	Yes	Yes	12 to 13	Adama Town	Adama Town	5	6	5-7	No			No			No	No	No	No	No	No		No															No	Sometimes	Sometimes	Sometimes	Frequently	Never	Never	2	Never
954	2783	Adama Town	Positive	Yes	Yes	14 to 15	Adama Town	Adama Town	3	8	5-7	No			No			No	No	No	No	No	No		No															No	Never	Never	Never	Sometimes	Sometimes	Never	1	Never
955	2785	Adama Town	Negative	Yes	Yes	10 to 11	Adama Town	Adama Town	5	5	5-7	No			No			No	No	No	No	No	No		No															No	Never	Never	Never	Never	Never	Never	2	Never	no
956	2786	Adama Town	Negative	Yes	Yes	10 to 11	Adama Town	Adama Town	5	5	5-7	No			No			No	No	No	No	No	No		No															No	Sometimes	Never	Never	Never	Never	Never	2	Never	no
957	2787	Adama Town	Negative	Yes	Yes	10 to 11	Adama Town	Adama Town	6	5	5-7	No			No			No	No	No	No	No	No		No															No	Sometimes	Never	Never	Never	Never	Never	3	Never
958	2788	Adama Town	Negative	Yes	Yes	10 to 11	Adama Town	Adama Town	5	4	5-7	No			No			No	No	No	No	No	No		No															No	Sometimes	Never	Never	Never	Never	Never	2	Never
959	2789	Adama Town	Positive	Yes	Yes	10 to 11	Adama Town	Adama Town	4	5	5-7	No			No			No	No	No	No	No	No		No															No	Never	Never	Never	Never	Never	Never	2	Never	no
960	3103	Adama Town	Negative	Yes	Yes	12 to 13	Adama Town	Adama Town	8	6	5-7	No			No			No	No	No	No	No	No		No															No	Never	Never	Sometimes	Sometimes	Never	Sometimes	1	Never	no
961	3104	Adama Town	Negative	Yes	Yes	12 to 13	Adama Town	Adama Town	1	6	3-4	No			No			No	No	No	No	No	No		No															No	Never	Never	Never	Never	Never	Never	2	Never
962	3116	Adama Town	Negative	Yes	Yes	12 to 13	Adama Town	Adama Town	5	7	5-7	No			No			No	No	No	No	No	No		No															No	Never	Never	Never	Never	Never	Never	2	Never
963	3117	Adama Town	Negative	Yes	Yes	12 to 13	Adama Town	Adama Town	melka Adama	6	5-7	No			No			No	No	No	No	No	No		No															No	Sometimes	Never	Never	Never	Never	Never	3	Never
964	3118	Adama Town	Negative	Yes	Yes	10 to 11	Adama Town	Adama Town	5	5	3-4	No			No			No	No	No	No	No	No		No															No	Never	Never	Never	Never	Never	Never	2	Never
965	3120	Adama Town	Positive	Yes	Yes	12 to 13	Adama Town	Adama Town	adama	5	3-4	No			No			No	No	No	No	No	No		No															No	Sometimes	Sometimes	Sometimes	Never	Never	Never	2	Never
966	3148	Adama Town	Positive	Yes	Yes	18 to 19	Adama Town	Adama Town	1	12	8+	No			No			No	No	No	No	No	No		No															No	Never	Sometimes	Never	Never	Never	Never	2	Never
967	3151	Adama Town	Negative	Yes	Yes	16 to 17	Adama Town	Adama Town	4	11	5-7	No			No			No	No	No	No	No	No		No															No	Never	Never	Never	Never	Never	Never	2	Never
968	3152	Adama Town	Negative	Yes	Yes	16 to 17	Adama Town	Adama Town	4	11	3-4	No			No			No	No	No	No	No	No		No															No	Never	Never	Never	Never	Never	Never	1	Never
969	3153	Adama Town	Positive	Yes	Yes	18 to 19	Adama Town	Adama Town	Wonjii Gefersa	12	3-4	No			No			No	No	No	No	No	No		No															No	Never	Never	Never	Never	Never	Never	2	Never
970	3159	Adama Town	Positive	Yes	Yes	18 to 19	Adama Town	Adama Town	9	11	5-7	No			No			No	No	No	No	No	No		No															No	Never	Never	Never	Never	Never	Never	2	Never
971	3160	Adama Town	Positive	Yes	Yes	16 to 17	Adama Town	Adama Town	20	11	8+	Yes	At home		No			No	No	No	No	No	No		No															No	Never	Never	Never	Never	Never	Never	2	Never
972	3175	Adama Town	Negative	Yes	Yes	12 to 13	Adama Town	Adama Town	boku shanan	5	3-4	No			No			No	No	No	No	No	No		No															No	Never	Never	Never	Never	Never	Never	2	Never
973	3177	Adama Town	Negative	Yes	Yes	12 to 13	Adama Town	Adama Town	boku shanan	6	5-7	No			No			No	No	No	No	No	No		No															No	Never	Never	Never	Never	Never	Never	2	Never
974	3178	Adama Town	Negative	Yes	Yes	14 to 15	Adama Town	Adama Town	boku shanan	7	5-7	No			No			No	No	No	No	No	No		No															No	Never	Never	Never	Never	Never	Never	2	Never
975	3179	Adama Town	Positive	Yes	Yes	14 to 15	Adama Town	Adama Town	3	7	5-7	No			No			No	No	No	No	No	No		No															No	Sometimes	Never	Never	Frequently	Never	Never	2	Never
976	3180	Adama Town	Negative	Yes	Yes	14 to 15	Adama Town	Adama Town	bokku	8	5-7	No			No			No	No	No	No	No	No		No															No	Frequently	Never	Sometimes	Sometimes	Never	Never	2	Never
977	3186	Adama Town	Positive	Yes	Yes	16 to 17	Adama Town	Adama Town	9	11	1-2	No			No			Yes	No	No	No	No	No	No	No	No	No	No	No		No	Yes	No	No	No	No				No	Never	Never	Never	Frequently	Never	Never	2	Never
978	3188	Adama Town	Negative	Yes	Yes	18 to 19	Adama Town	Adama Town	1	11	8+	No			No			No	No	No	No	No	No		No															No	Never	Never	Never	Never	Never	Never	2	Never
979	3191	Adama Town	Positive	Yes	Yes	12 to 13	Adama Town	Adama Town	boku shenen	6	5-7	No			No			No	No	No	No	No	No		No															No	Never	Never	Never	Never	Never	Never	2	Never
980	3192	Adama Town	Negative	Yes	Yes	16 to 17	Adama Town	Adama Town	boku shenen	7	3-4	No			No			No	No	No	No	No	No		No															No	Never	Never	Never	Frequently	Never	Sometimes	2	Never
981	3194	Adama Town	Positive	Yes	Yes	16 to 17	Adama Town	Adama Town	10	11	5-7	No			No			No	No	No	No	No	No		No															No	Never	Never	Never	Never	Sometimes	Never	3	Never
982	3195	Adama Town	Negative	Yes	Yes	18 to 19	Adama Town	Adama Town	3	11	3-4	No			No			No	No	No	No	No	No		No															No	Never	Never	Never	Never	Never	Never	2	Never
983	3196	Adama Town	Positive	Yes	Yes	16 to 17	Adama Town	Adama Town	8	11	8+	No			No			No	No	No	No	No	No		No															No	Sometimes	Never	Never	Never	Never	Never	2	Never
984	3197	Adama Town	Positive	Yes	Yes	18 to 19	Adama Town	Adama Town	14	11	5-7	No			No			No	No	No	No	No	No		No															No	Frequently	Never	Never	Sometimes	Never	Never	1	Never
985	3199	Adama Town	Positive	Yes	Yes	16 to 17	Adama Town	Adama Town	1	11	8+	No			No			No	No	No	No	No	No		No															No	Never	Never	Never	Sometimes	Never	Never	1	Never
986	3200	Adama Town	Negative	Yes	Yes	12 to 13	Adama Town	Adama Town	9	7	5-7	No			No			No	No	No	No	No	No		No															No	Never	Never	Sometimes	Sometimes	Never	Never	1	Never	no
987	3202	Adama Town	Negative	Yes	Yes	10 to 11	Adama Town	Adama Town	9	5	5-7	No			No			No	No	No	No	No	No		No															No	Never	Never	Never	Never	Never	Never	3	Never
988	3203	Adama Town	Positive	Yes	Yes	12 to 13	Adama Town	Adama Town	5	7	3-4	No			No			No	No	No	No	No	No		No															No	Never	Never	Never	Never	Never	Never	2	Never
989	3204	Adama Town	Negative	Yes	Yes	14 to 15	Adama Town	Adama Town	9	7	3-4	No			No			No	No	No	No	No	No		No															No	Sometimes	Sometimes	Never	Never	Never	Never	2	Never
990	3205	Adama Town	Positive	Yes	Yes	12 to 13	Adama Town	Adama Town	9	6	5-7	Yes	At home		Yes	At home		No	No	No	No	No	No		No															No	Frequently	Never	Sometimes	Never	Never	Never	1	Never
991	3206	Adama Town	Positive	Yes	Yes	10 to 11	Adama Town	Adama Town	5	5	5-7	No			No			No	No	No	No	No	No		No															No	Never	Never	Never	Never	Never	Never	1	Never	no
992	3208	Adama Town	Positive	Yes	Yes	10 to 11	Adama Town	Adama Town	9	5	3-4	No			No			No	No	No	No	No	No		No															No	Never	Never	Never	Never	Never	Never	1	Never	no
993	3210	Adama Town	Positive	Yes	Yes	10 to 11	Adama Town	Adama Town	9	5	3-4	No			No			No	No	No	No	No	No		No															No	Sometimes	Never	Never	Sometimes	Never	Never	1	Never
994	3218	Adama Town	Negative	Yes	Yes	12 to 13	Adama Town	Adama Town	boku shenen	5	5-7	No			No			Yes	Yes	No	No	No	No	No	No	No	No	No	No		Yes							No		No	Never	Never	Never	Never	Never	Never	1	Never
995	3219	Adama Town	Negative	Yes	Yes	12 to 13	Adama Town	Adama Town	boku shenen	6	5-7	No			No			No	No	No	No	No	No		No															No	Never	Never	Never	Sometimes	Never	Never	2	Never
996	3224	Adama Town	Positive	Yes	Yes	12 to 13	Adama Town	Adama Town	2	5	5-7	No			No			No	No	No	No	No	No		No															No	Never	Never	Never	Never	Never	Never	3	Never
997	3225	Adama Town	Negative	Yes	Yes	14 to 15	Adama Town	Adama Town	4	6	3-4	No			No			No	No	No	No	No	No		No															No	Never	Never	Never	Never	Never	Never	3	Never
998	3230	Adama Town	Negative	Yes	Yes	14 to 15	Adama Town	Adama Town	3	8	3-4	No			No			No	No	No	No	No	No		No															No	Never	Never	Never	Never	Never	Never	1	Never
999	3231	Adama Town	Positive	Yes	Yes	12 to 13	Adama Town	Adama Town	bokku	8	5-7	No			No			No	No	No	No	No	No		No															No	Frequently	Sometimes	Never	Sometimes	Never	Never	2	Never
1000	3232	Adama Town	Negative	Yes	Yes	12 to 13	Adama Town	Adama Town	bokku	5	3-4	No			No			No	No	No	No	No	No		No															No	Sometimes	Sometimes	Never	Never	Never	Never	3	Never
1001	3233	Adama Town	Negative	Yes	Yes	14 to 15	Adama Town	Adama Town	boku shanan	5	8+	No			No			No	No	No	No	No	No		No															No	Never	Never	Never	Never	Never	Never	2	Never
1002	3234	Adama Town	Negative	Yes	Yes	12 to 13	Adama Town	Adama Town	boku shanan	5	5-7	No			No			No	No	No	No	No	No		No															No	Never	Never	Never	Never	Never	Never	2	Never
1003	3242	Adama Town	Positive	Yes	Yes	18 to 19	Adama Town	Adama Town	9	10	5-7	No			No			No	No	No	No	No	No		No															No	Never	Never	Never	Sometimes	Never	Sometimes	2	Never
1004	3245	Adama Town	Negative	Yes	Yes	16 to 17	Adama Town	Adama Town	Melka Adama	10	5-7	No			No			No	No	No	No	No	No		No															No	Never	Never	Never	Never	Never	Never	1	Never	no
1005	3248	Adama Town	Positive	Yes	Yes	16 to 17	Adama Town	Adama Town	Kobolito	10	3-4	No			No			No	No	No	No	No	No		No															No	Never	Never	Never	Never	Never	Never	1	Never
1006	3254	Adama Town	Negative	Yes	Yes	12 to 13	Adama Town	Adama Town	bokku	6	5-7	No			No			No	No	No	No	No	No		No															No	Sometimes	Frequently	Never	Never	Sometimes	Never	2	Never
1007	3255	Adama Town	Positive	Yes	Yes	12 to 13	Adama Town	Adama Town	bokku	7	3-4	No			No			No	No	No	No	No	No		No															No	Frequently	Sometimes	Never	Never	Never	Never	2	Never
1008	3256	Adama Town	Positive	Yes	Yes	16 to 17	Adama Town	Adama Town	boku shanan	8	5-7	No			No			No	No	No	No	No	No		No															No	Never	Never	Never	Never	Never	Never	2	Never
1009	3260	Adama Town	Negative	Yes	Yes	12 to 13	Adama Town	Adama Town	Boku shenen	5	5-7	No			No			No	No	No	No	No	No		No															No	Sometimes	Never	Never	Never	Never	Never	2	Never
1010	3261	Adama Town	Negative	Yes	Yes	12 to 13	Adama Town	Adama Town	boku shenen	5	8+	No			No			No	No	No	No	No	No		No															No	Never	Never	Never	Sometimes	Sometimes	Never	3	Never
1011	3262	Adama Town	Positive	Yes	Yes	16 to 17	Adama Town	Adama Town	bokku	8	5-7	No			No			No	No	No	No	No	No		No															No	Frequently	Sometimes	Sometimes	Sometimes	Never	Never	2	Never
1012	3264	Adama Town	Positive	Yes	Yes	16 to 17	Adama Town	Adama Town	3	7	5-7	No			No			No	No	No	No	No	No		No															No	Sometimes	Never	Never	Frequently	Never	Never	2	Never
1013	3266	Adama Town	Negative	Yes	Yes	18 to 19	Adama Town	Adama Town	boku shanan	7	8+	No			No			No	No	No	No	No	No		No															No	Sometimes	Sometimes	Never	Never	Never	Never	2	Never
1014	3267	Adama Town	Positive	Yes	Yes	16 to 17	Adama Town	Adama Town	Boku shanan	8	3-4	No			No			No	No	No	No	No	No		No															No	Never	Never	Never	Never	Never	Never	3	Never
1015	3268	Adama Town	Positive	Yes	Yes	18 to 19	Adama Town	Adama Town	boku shanan	8	3-4	No			No			No	No	No	No	No	No		No															No	Never	Never	Never	Never	Never	Never	2	Never
1016	3269	Adama Town	Positive	Yes	Yes	16 to 17	Adama Town	Adama Town	4	8	5-7	No			No			No	No	No	No	No	No		No															No	Frequently	Sometimes	Sometimes	Never	Never	Never	2	Never
1017	3271	Adama Town	Positive	Yes	Yes	14 to 15	Adama Town	Adama Town	boku shanan	6	5-7	No			No			No	No	No	No	No	No		No															No	Sometimes	Never	Never	Never	Never	Never	2	Never
1018	3272	Adama Town	Negative	Yes	Yes	10 to 11	Adama Town	Adama Town	boku shanan	5	5-7	No			No			No	No	No	No	No	No		No															No	Never	Never	Never	Never	Never	Never	2	Never
1019	3280	Adama Town	Positive	Yes	Yes	16 to 17	Adama Town	Adama Town	9	10	1-2	No			No			No	No	No	No	No	No		No															No	Never	Never	Never	Frequently	Never	Never	2	Never
1020	3282	Adama Town	Positive	Yes	Yes	16 to 17	Adama Town	Adama Town	9	10	3-4	No			No			No	No	No	No	No	No		No															No	Never	Never	Never	Sometimes	Never	Never	3	Never	no
1021	3283	Adama Town	Negative	Yes	Yes	16 to 17	Adama Town	Adama Town	9	10	3-4	No			No			No	No	No	No	No	No		No															No	Never	Never	Never	Never	Never	Never	2	Never	no
1022	3284	Adama Town	Negative	Yes	Yes	16 to 17	Adama Town	Adama Town	9	10	3-4	No			No			No	No	No	No	No	No		No															No	Never	Never	Never	Sometimes	Never	Sometimes	3	Never
1023	3288	Adama Town	Positive	Yes	Yes	18 to 19	Adama Town	Adama Town	9	10	5-7	No			No			No	No	No	No	No	No		No															No	Sometimes	Never	Never	Sometimes	Never	Sometimes	2	Never
1024	3293	Adama Town	Positive	Yes	Yes	12 to 13	Adama Town	Adama Town	9	5	8+	No			No			No	No	No	No	No	No		No															No	Never	Never	Never	Never	Never	Never	1	Never	no
1025	3294	Adama Town	Negative	Yes	Yes	10 to 11	Adama Town	Adama Town	4	5	8+	No			No			No	No	No	No	No	No		No															No	Never	Never	Never	Never	Never	Never	3	Never
1026	3295	Adama Town	Positive	Yes	Yes	12 to 13	Adama Town	Adama Town	5	6	8+	No			No			No	No	No	No	No	No		No															No	Never	Sometimes	Sometimes	Frequently	Never	Never	2	Never	no
1027	3296	Adama Town	Negative	Yes	Yes	10 to 11	Adama Town	Adama Town	9	5	5-7	No			No			No	No	No	No	No	No		No															No	Never	Sometimes	Never	Sometimes	Sometimes	Never	1	Sometimes
1028	3297	Adama Town	Positive	Yes	Yes	12 to 13	Adama Town	Adama Town	5	8	5-7	No			No			No	No	No	No	No	No		No															No	Never	Never	Never	Never	Never	Never	2	Never
1029	3324	Adama Town	Positive	Yes	Yes	16 to 17	Adama Town	Adama Town	boku	10	5-7	No			No			No	No	No	No	No	No		No															No	Never	Never	Sometimes	Sometimes	Sometimes	Sometimes	2	Sometimes
1030	3350	Adama Town	Negative	Yes	Yes	16 to 17	Adama Town	Adama Town	4	10	5-7	No			No			No	No	No	No	No	No		No															No	Never	Sometimes	Never	Never	Never	Sometimes	3	Never
1031	3353	Adama Town	Negative	Yes	Yes	16 to 17	Adama Town	Adama Town	4	10	5-7	No			No			No	No	No	No	No	No		No															No	Sometimes	Never	Never	Sometimes	Never	Never	1	Never
1032	3357	Adama Town	Negative	Yes	Yes	16 to 17	Adama Town	Adama Town	9	10	5-7	No			No			No	No	No	No	No	No		No															No	Never	Never	Never	Sometimes	Never	Sometimes	3	Never
1033	3360	Adama Town	Negative	Yes	Yes	18 to 19	Adama Town	Adama Town	Jogo	10	5-7	No			No			No	No	Yes	No	No	No	No	No	No	No	Yes	No		No	Yes	No	No	No	No				No	Sometimes	Sometimes	Never	Frequently	Never	Never	1	Never
1034	3361	Adama Town	Positive	Yes	Yes	16 to 17	Adama Town	Adama Town	9	11	5-7	No			No			No	No	No	No	No	No		No															No	Never	Never	Never	Sometimes	Never	Never	1	Never	no
1035	3364	Adama Town	Positive	Yes	Yes	18 to 19	Adama Town	Adama Town	9	10	5-7	No			No			No	No	No	No	No	No		No															No	Sometimes	Sometimes	Frequently	Sometimes	Never	Never	2	Never
1036	3368	Adama Town	Positive	Yes	Yes	18 to 19	Adama Town	Adama Town	9	11	3-4	No			No			No	No	No	No	No	No		No															No	Never	Sometimes	Never	Sometimes	Sometimes	Never	2	Never
1037	3369	Adama Town	Negative	Yes	Yes	18 to 19	Adama Town	Adama Town	3	11	5-7	No			No			No	No	No	No	No	No		No															No	Never	Never	Never	Never	Never	Never	1	Never	no
1038	3371	Adama Town	Negative	Yes	Yes	18 to 19	Adama Town	Adama Town	9	11	3-4	No			No			No	No	No	No	No	No		No															No	Never	Never	Sometimes	Frequently	Never	Never	1	Never	no
1039	3372	Adama Town	Negative	Yes	Yes	18 to 19	Adama Town	Adama Town	Melka Adama	11	5-7	No			No			No	No	No	No	No	No		No															No	Never	Never	Never	Sometimes	Never	Never	1	Never
1040	3374	Adama Town	Positive	Yes	Yes	18 to 19	Adama Town	Adama Town	Melka Adama	11	3-4	No			No			No	No	No	No	No	No		No															No	Never	Sometimes	Sometimes	Frequently	Sometimes	Never	1	Never
1041	3375	Adama Town	Positive	Yes	Yes	16 to 17	Adama Town	Adama Town	5	11	3-4	No			No			No	No	No	No	No	No		No															No	Sometimes	Never	Never	Never	Never	Never	2	Sometimes
1042	3378	Adama Town	Positive	Yes	Yes	18 to 19	Adama Town	Adama Town	9	11	5-7	No			No			No	No	No	No	No	No		No															No	Never	Never	Sometimes	Sometimes	Sometimes	Never	1	Never
1043	3379	Adama Town	Negative	Yes	Yes	16 to 17	Adama Town	Adama Town	6	11	3-4	No			No			No	No	No	No	No	No		No															No	Sometimes	Never	Never	Never	Never	Never	2	Never
1044	3380	Adama Town	Positive	Yes	Yes	18 to 19	Adama Town	Adama Town	9	11	5-7	No			No			No	No	No	No	No	No		No															No	Never	Sometimes	Sometimes	Sometimes	Never	Never	2	Never
1045	3391	Adama Town	Positive	Yes	Yes	18 to 19	Adama Town	Adama Town	14	12	3-4	No			No			No	No	No	No	No	No		No															No	Never	Never	Never	Never	Never	Never	1	Never
1046	3397	Adama Town	Negative	Yes	Yes	18 to 19	Adama Town	Adama Town	10	12	5-7	No			No			No	No	No	No	No	No		No															No	Never	Never	Never	Never	Never	Sometimes	1	Never
1047	3399	Adama Town	Negative	Yes	Yes	16 to 17	Adama Town	Adama Town	1	10	5-7	No			No			No	No	No	No	No	No		No															No	Never	Never	Never	Never	Never	Never	1	Never
1048	3400	Adama Town	Positive	Yes	Yes	18 to 19	Adama Town	Adama Town	9	11	5-7	No			No			No	No	No	No	No	No		No															No	Never	Never	Never	Never	Never	Never	2	Never
1049	3402	Adama Town	Negative	Yes	Yes	18 to 19	Adama Town	Adama Town	9	11	3-4	No			No			No	No	No	No	No	No		No															No	Sometimes	Sometimes	Never	Sometimes	Sometimes	Sometimes	2	Never
1050	3404	Adama Town	Positive	Yes	Yes	16 to 17	Adama Town	Adama Town	Boku shenen	11	3-4	No			No			No	No	No	No	No	No		No															No	Never	Never	Sometimes	Sometimes	Never	Sometimes	1	Sometimes
1051	3405	Adama Town	Negative	Yes	Yes	16 to 17	Adama Town	Adama Town	9	11	1-2	No			No			No	No	No	No	No	No		No															No	Sometimes	Never	Sometimes	Sometimes	Never	Never	1	Never	no
1052	3409	Adama Town	Negative	Yes	Yes	18 to 19	Adama Town	Adama Town	9	11	3-4	No			No			No	No	No	No	No	No		No															No	Sometimes	Never	Never	Never	Never	Never	3	Never
1053	3410	Adama Town	Negative	Yes	Yes	16 to 17	Adama Town	Adama Town	5	11	5-7	No			No			No	No	No	No	No	No		No															No	Never	Never	Never	Frequently	Never	Never	2	Never	no
1054	3411	Adama Town	Positive	Yes	Yes	12 to 13	Adama Town	Adama Town	3	7	5-7	No			No			No	No	No	No	No	No		No															No	Never	Never	Never	Sometimes	Never	Sometimes	2	Never	no
1055	3416	Adama Town	Negative	Yes	Yes	16 to 17	Adama Town	Adama Town	9	10	8+	No			No			No	No	No	No	No	No		No															No	Sometimes	Sometimes	Never	Never	Never	Never	3	Never
1056	3417	Adama Town	Positive	Yes	Yes	16 to 17	Adama Town	Adama Town	2	10	5-7	No			No			No	No	No	No	No	No		No															No	Frequently	Never	Never	Never	Never	Never	1	Never
1057	3418	Adama Town	Positive	Yes	Yes	18 to 19	Adama Town	Adama Town	9	10	5-7	No			No			No	No	No	No	No	No		No															No	Sometimes	Sometimes	Never	Frequently	Sometimes	Sometimes	1	Never
1058	3423	Adama Town	Negative	Yes	Yes	18 to 19	Adama Town	Adama Town	11	12	5-7	No			No			No	No	No	No	No	No		No															No	Never	Sometimes	Never	Never	Never	Never	3	Never
1059	3430	Adama Town	Negative	Yes	Yes	18 to 19	Adama Town	Adama Town	10	10	8+	No			No			No	No	No	No	No	No		No															No	Never	Never	Never	Never	Never	Never	3	Never
1060	3431	Adama Town	Negative	Yes	Yes	14 to 15	Adama Town	Adama Town	1	10	5-7	No			No			No	No	No	No	No	No		No															No	Never	Never	Never	Never	Never	Never	3	Never
1061	3432	Adama Town	Positive	Yes	Yes	16 to 17	Adama Town	Adama Town	11	10	1-2	No			No			No	No	No	No	No	No		No															No	Never	Never	Never	Sometimes	Sometimes	Sometimes	3	Never
1062	3434	Adama Town	Positive	Yes	Yes	18 to 19	Adama Town	Adama Town	9	11	3-4	No			Yes	At social gatherings		No	No	No	No	No	No		No															No	Never	Never	Never	Never	Never	Never	2	Sometimes
1063	3435	Adama Town	Positive	Yes	Yes	16 to 17	Adama Town	Adama Town	boku shenen	11	8+	No			No			No	No	No	No	No	No		No															No	Never	Never	Never	Never	Never	Sometimes	2	Never
1064	3436	Adama Town	Positive	Yes	Yes	18 to 19	Adama Town	Adama Town	9	11	5-7	No			No			No	No	No	No	No	No		No															No	Sometimes	Never	Sometimes	Sometimes	Never	Sometimes	3	Never
1065	3438	Adama Town	Positive	Yes	Yes	16 to 17	Adama Town	Adama Town	8	10	3-4	No			No			No	No	No	No	No	No		No															No	Never	Never	Never	Never	Never	Never	1	Never
1066	3443	Adama Town	Positive	Yes	Yes	18 to 19	Adama Town	Adama Town	5	10	5-7	No			No			No	No	No	No	No	No		No															No	Sometimes	Never	Never	Sometimes	Never	Never	1	Never	no
1067	3448	Adama Town	Negative	Yes	Yes	16 to 17	Adama Town	Adama Town	9	11	3-4	No			No			No	No	No	No	No	No		No															No	Never	Never	Never	Sometimes	Never	Never	1	Never	no
1068	3449	Adama Town	Positive	Yes	Yes	18 to 19	Adama Town	Adama Town	9	11	5-7	No			No			No	No	No	No	No	No		No															No	Sometimes	Sometimes	Sometimes	Sometimes	Never	Never	3	Sometimes
1069	3450	Adama Town	Positive	Yes	Yes	22 to 23	Adama Town	Adama Town	9	11	3-4	No			No			No	No	No	No	No	No		No															No	Never	Never	Never	Never	Never	Never	2	Never
1070	3455	Adama Town	Positive	Yes	Yes	18 to 19	Adama Town	Adama Town	9	10	3-4	No			No			No	No	No	No	No	No		No															No	Never	Never	Never	Sometimes	Sometimes	Sometimes	1	Sometimes
1071	3459	Adama Town	Positive	Yes	Yes	18 to 19	Adama Town	Adama Town	6	12	5-7	No			No			No	No	No	No	No	No		No															No	Sometimes	Never	Never	Never	Never	Sometimes	3	Never
1072	3463	Adama Town	Positive	Yes	Yes	16 to 17	Adama Town	Adama Town	10	10	3-4	No			No			No	No	No	No	No	No		No															No	Never	Never	Never	Sometimes	Never	Never	2	Never
1073	3464	Adama Town	Negative	Yes	Yes	16 to 17	Adama Town	Adama Town	10	10	8+	No			Yes	At home		No	No	No	No	No	No		No															No	Never	Never	Never	Sometimes	Never	Never	2	Never
1074	3466	Adama Town	Negative	Yes	Yes	16 to 17	Adama Town	Adama Town	9	10	8+	No			No			No	No	No	No	No	No		No															No	Frequently	Sometimes	Never	Never	Never	Never	1	Never
1075	3467	Adama Town	Negative	Yes	Yes	16 to 17	Adama Town	Adama Town	9	10	5-7	No			No			No	No	No	No	No	No		No															No	Sometimes	Never	Sometimes	Never	Sometimes	Never	2	Sometimes
1076	3468	Adama Town	Positive	Yes	Yes	16 to 17	Adama Town	Adama Town	Dabe soloqe	10	8+	No			Yes	At hospital/health facility		No	No	No	No	No	No		No															No	Never	Never	Never	Never	Never	Never	2	Never
1077	3469	Adama Town	Positive	Yes	Yes	18 to 19	Adama Town	Adama Town	5	11	3-4	No			No			No	No	No	No	No	No		No															No	Sometimes	Never	Never	Sometimes	Never	Never	1	Never
1078	3470	Adama Town	Negative	Yes	Yes	16 to 17	Adama Town	Adama Town	wanjii	11	5-7	No			No			No	No	No	No	No	No		No															No	Sometimes	Never	Never	Sometimes	Never	Never	3	Never
1079	3471	Adama Town	Negative	Yes	Yes	16 to 17	Adama Town	Adama Town	3	11	3-4	No			No			No	No	No	No	No	No		No															No	Sometimes	Never	Never	Sometimes	Never	Never	1	Never
1080	3474	Adama Town	Positive	Yes	Yes	16 to 17	Adama Town	Adama Town	12	10	3-4	No			No			No	No	No	No	No	No		No															No	Never	Sometimes	Never	Sometimes	Never	Never	2	Never
1081	3475	Adama Town	Positive	Yes	Yes	14 to 15	Adama Town	Adama Town	awash melkasa	10	3-4	No			No			No	No	No	No	No	No		No															No	Never	Never	Never	Frequently	Never	Never	1	Never
1082	3482	Adama Town	Positive	Yes	Yes	16 to 17	Adama Town	Adama Town	9	10	5-7	No			No			No	No	No	No	No	No		No															No	Sometimes	Never	Sometimes	Frequently	Never	Never	1	Sometimes
1083	3485	Adama Town	Negative	Yes	Yes	18 to 19	Adama Town	Adama Town	11	12	5-7	No			No			No	No	No	No	No	No		No															No	Never	Never	Sometimes	Never	Never	Never	1	Never
1084	3487	Adama Town	Positive	Yes	Yes	16 to 17	Adama Town	Adama Town	15	10	5-7	No			No			No	No	No	No	No	No		No															No	Never	Never	Never	Never	Never	Never	1	Never
1085	3488	Adama Town	Positive	Yes	Yes	16 to 17	Adama Town	Adama Town	10	10	5-7	No			No			No	No	No	No	No	No		No															No	Never	Never	Never	Sometimes	Never	Never	1	Never
1086	3489	Adama Town	Negative	Yes	Yes	14 to 15	Adama Town	Adama Town	3	10	5-7	No			No			No	No	No	No	No	No		No															No	Never	Never	Never	Sometimes	Never	Never	3	Never
1087	3491	Adama Town	Negative	Yes	Yes	16 to 17	Adama Town	Adama Town	7	10	3-4	No			No			No	No	No	No	No	No		No															No	Sometimes	Never	Never	Sometimes	Never	Never	1	Never
1088	3492	Adama Town	Positive	Yes	Yes	16 to 17	Adama Town	Adama Town	1	11	3-4	No			No			No	No	No	No	No	No		No															No	Sometimes	Never	Never	Never	Sometimes	Never	3	Never
1089	3498	Adama Town	Positive	Yes	Yes	16 to 17	Adama Town	Adama Town	14	10	5-7	No			No			No	No	No	No	No	No		No															No	Never	Sometimes	Never	Never	Never	Never	1	Never
1090	3500	Adama Town	Positive	Yes	Yes	16 to 17	Adama Town	Adama Town	9	10	3-4	No			No			No	No	No	No	No	No		No															No	Never	Sometimes	Sometimes	Sometimes	Never	Sometimes	1	Sometimes
1091	3502	Adama Town	Positive	Yes	Yes	16 to 17	Adama Town	Adama Town	5	10	3-4	No			No			No	No	No	No	No	No		No															No	Sometimes	Never	Never	Sometimes	Never	Never	3	Never
1092	3503	Adama Town	Negative	Yes	Yes	16 to 17	Adama Town	Adama Town	Melka Adama	11	3-4	No			No			No	No	No	No	No	No		No															No	Never	Never	Sometimes	Never	Never	Never	1	Never	no
1093	3508	Adama Town	Negative	Yes	Yes	16 to 17	Adama Town	Adama Town	3	10	3-4	No			No			No	No	No	No	No	No		No															No	Never	Never	Never	Sometimes	Never	Never	1	Never
1094	3510	Adama Town	Positive	Yes	Yes	16 to 17	Adama Town	Adama Town	wonji kuriftu	11	3-4	No			No			Yes	Yes	No	No	No	No	No	No	No	No	No	No		Yes							No		No	Never	Never	Never	Never	Never	Frequently	1	Never
1095	3513	Adama Town	Negative	Yes	Yes	18 to 19	Adama Town	Adama Town	10	11	5-7	No			No			No	No	No	No	No	No		No															No	Sometimes	Sometimes	Sometimes	Never	Never	Sometimes	2	Sometimes
1096	3515	Adama Town	Negative	Yes	Yes	16 to 17	Adama Town	Adama Town	7	10	5-7	No			No			No	No	No	No	No	No		No															No	Never	Never	Never	Sometimes	Never	Never	1	Never
1097	3517	Adama Town	Positive	Yes	Yes	18 to 19	Adama Town	Adama Town	10	10	5-7	No			No			No	No	No	No	No	No		No															No	Sometimes	Never	Never	Sometimes	Never	Never	2	Never
1098	3519	Adama Town	Negative	Yes	Yes	16 to 17	Adama Town	Adama Town	9	10	3-4	No			No			No	No	No	No	No	No		No															No	Never	Never	Never	Never	Never	Never	3	Never
1099	3524	Burayu Town	Negative	Yes	Yes	12 to 13	Burayu Town	Burayu Town	Burayu Keta	5	8+	No			No			No	No	No	No	No	No		No															No	Sometimes	Never	Never	Sometimes	Sometimes	Sometimes	3	Never
1100	3525	Burayu Town	Positive	Yes	Yes	12 to 13	Burayu Town	Burayu Town	keta	5	3-4	No			No			No	No	No	No	No	No	No	No	No	No	No	Yes	no ill	No	Yes	No	No	No	No				No	Never	Never	Sometimes	Never	Never	Never	2	Sometimes
1101	3526	Burayu Town	Negative	Yes	Yes	12 to 13	Burayu Town	Burayu Town	Burayu Kata	6	8+	No			No			No	No	No	No	No	No		No															No	Never	Never	Never	Sometimes	Never	Never	2	Never	none
1102	3527	Burayu Town	Positive	Yes	Yes	10 to 11	Burayu Town	Burayu Town	Keta	4	3-4	No			No			No	No	No	No	No	No		No															No	Sometimes	Sometimes	Sometimes	Sometimes	Never	Sometimes	3	Sometimes
1103	3530	Burayu Town	Negative	Yes	Yes	16 to 17	Burayu Town	Burayu Town	Laku Kata	8	5-7	No			No			No	No	No	No	No	No		No															No	Never	Never	Never	Sometimes	Never	Never	1	Never	none
1104	3533	Burayu Town	Positive	Yes	Yes	10 to 11	Burayu Town	Burayu Town	Keta	4	5-7	No			No			No	No	No	No	No	No		No															No	Sometimes	Sometimes	Sometimes	Sometimes	Never	Never	3	Sometimes
1105	3534	Burayu Town	Positive	Yes	Yes	14 to 15	Burayu Town	Burayu Town	Burayu Kata	8	5-7	No			No			No	Yes	No	No	No	No	No	No	No	No	No	No		No	Yes	No	No	No	No				No	Sometimes	Never	Sometimes	Sometimes	Never	Sometimes	1	Never	none
1106	3535	Burayu Town	Negative	Yes	Yes	18 to 19	Burayu Town	Burayu Town	G/nono	11	5-7	No			No			No	No	No	No	No	No		No															No	Sometimes	Sometimes	Sometimes	Sometimes	Never	Sometimes	2	Sometimes
1107	3537	Burayu Town	Negative	Yes	Yes	18 to 19	Burayu Town	Burayu Town	Gefersa Nono	11	8+	No			No			No	No	No	No	No	No	No	No	No	No	No	Yes	not ill	No	No	No	No	No	Yes	not ill			No	Never	Sometimes	Sometimes	Sometimes	Sometimes	Sometimes	3	Sometimes
1108	3538	Burayu Town	Negative	Yes	Yes	18 to 19	Burayu Town	Burayu Town	Gefersa nono	11	3-4	No			No			No	No	No	No	No	No	No	No	No	No	No	Yes	not ill	No	No	No	No	No	Yes	no other			No	Sometimes	Sometimes	Sometimes	Sometimes	Sometimes	Sometimes	3	Sometimes
1109	3539	Burayu Town	Positive	Yes	Yes	16 to 17	Burayu Town	Burayu Town	Gefersa Burayu	10	5-7	No			No			No	No	No	No	No	No		No															No	Sometimes	Never	Sometimes	Sometimes	Never	Sometimes	3	Sometimes
1110	3540	Burayu Town	Positive	Yes	Yes	16 to 17	Burayu Town	Burayu Town	Gafersa Nono	10	5-7	No			No			No	No	No	No	No	No		No															No	Sometimes	Never	Sometimes	Never	Never	Sometimes	3	Never
1111	3541	Burayu Town	Positive	Yes	Yes	18 to 19	Burayu Town	Burayu Town	Gefersa nono	11	5-7	No			No			No	No	No	No	No	No	No	No	No	No	No	Yes	not ill	No	No	No	No	No	Yes	not ill			No	Sometimes	Sometimes	Sometimes	Sometimes	Never	Sometimes	3	Sometimes
1112	3542	Burayu Town	Negative	Yes	Yes	18 to 19	Burayu Town	Burayu Town	Gafarsa Nono	10	5-7	No			No			No	No	No	No	No	No		No															No	Sometimes	Sometimes	Sometimes	Frequently	Never	Sometimes	1	Sometimes
1113	3543	Burayu Town	Negative	Yes	Yes	18 to 19	Burayu Town	Burayu Town	Gafarsa Nono	11	3-4	No			No			No	No	No	No	No	No		No															No	Sometimes	Never	Sometimes	Frequently	Never	Never	2	Never	none
1114	3544	Burayu Town	Positive	Yes	Yes	18 to 19	Burayu Town	Burayu Town	Gefersa nono	11	5-7	No			No			No	No	No	No	No	No	No	No	No	No	No	Yes	not ill	No	No	No	No	No	Yes	no other			No	Sometimes	Sometimes	Sometimes	Sometimes	Sometimes	Sometimes	3	Sometimes
1115	3546	Burayu Town	Negative	Yes	Yes	18 to 19	Burayu Town	Burayu Town	Gafarsa Nono	11	3-4	No			No			No	No	No	No	No	No		No															No	Sometimes	Never	Never	Never	Never	Sometimes	3	Never	none
1116	3548	Burayu Town	Positive	Yes	Yes	18 to 19	Burayu Town	Burayu Town	Gafersa Nono	11	5-7	No			No			No	No	No	No	No	No		No															No	Sometimes	Never	Sometimes	Sometimes	Sometimes	Sometimes	3	Sometimes
1117	3549	Burayu Town	Positive	Yes	Yes	18 to 19	Burayu Town	Burayu Town	Gafarsa Nono	11	1-2	No			No			No	No	No	No	No	No		No															No	Never	Never	Never	Never	Never	Never	1	Never	at school only
1118	3550	Burayu Town	Negative	Yes	Yes	18 to 19	Burayu Town	Burayu Town	Gafersa Nono	11	8+	No			No			No	No	No	No	No	No		No															No	Sometimes	Never	Sometimes	Sometimes	Never	Never	3	Sometimes
1119	3552	Burayu Town	Negative	Yes	Yes	18 to 19	Burayu Town	Burayu Town	Gefersa nono	11	5-7	No			No			No	No	No	No	No	No	No	No	No	No	No	Yes	not ill	No	No	No	No	No	Yes	no other			No	Sometimes	Sometimes	Sometimes	Sometimes	Never	Sometimes	3	Sometimes
1120	3556	Burayu Town	Positive	Yes	Yes	16 to 17	Burayu Town	Burayu Town	Gefersa Nono	10	3-4	No			No			No	No	No	No	No	No		No															No	Never	Sometimes	Sometimes	Sometimes	Never	Sometimes	3	Sometimes
1121	3557	Burayu Town	Negative	Yes	Yes	16 to 17	Burayu Town	Burayu Town	Gefersa Burayu	10	8+	No			No			No	No	No	No	No	No		No															No	Never	Sometimes	Sometimes	Sometimes	Sometimes	Sometimes	3	Sometimes
1122	3558	Burayu Town	Positive	Yes	Yes	18 to 19	Burayu Town	Burayu Town	Gefersa nono	10	3-4	No			No			No	No	No	No	No	No		No															No	Sometimes	Sometimes	Sometimes	Sometimes	Never	Never	3	Sometimes
1123	3562	Burayu Town	Positive	Yes	Yes	16 to 17	Burayu Town	Burayu Town	Gefersa nono	10	5-7	No			No			No	No	No	No	No	No		No															No	Sometimes	Sometimes	Sometimes	Sometimes	Never	Sometimes	3	Sometimes
1124	3565	Burayu Town	Negative	Yes	Yes	16 to 17	Burayu Town	Burayu Town	Gafersa Nono	10	3-4	No			No			No	No	No	No	No	No		No															No	Never	Never	Sometimes	Sometimes	Never	Sometimes	3	Sometimes
1125	3566	Burayu Town	Positive	Yes	Yes	16 to 17	Burayu Town	Burayu Town	Gafersa Guje	10	5-7	No			No			No	No	No	No	No	No		No															No	Never	Never	Never	Sometimes	Never	Never	3	Never	none
1126	3567	Burayu Town	Positive	Yes	Yes	16 to 17	Burayu Town	Burayu Town	Gafarsa Nono	10	3-4	No			No			No	Yes	No	No	No	No	No	No	No	No	No	No		No	Yes	No	No	No	No				No	Never	Never	Never	Sometimes	Never	Sometimes	1	Never	none
1127	3569	Burayu Town	Positive	Yes	Yes	16 to 17	Burayu Town	Burayu Town	Gafersa Nono	10	5-7	No			No			No	No	No	No	No	No		No															No	Never	Never	Sometimes	Sometimes	Never	Never	3	Sometimes
1128	3570	Burayu Town	Negative	Yes	Yes	16 to 17	Burayu Town	Burayu Town	Gafersa Nono	10	3-4	No			No			No	No	No	No	No	No		No															No	Sometimes	Sometimes	Sometimes	Never	Never	Never	3	Sometimes
1129	3571	Burayu Town	Positive	Yes	Yes	16 to 17	Burayu Town	Burayu Town	Gefersa nono	10	5-7	No			No			No	No	No	No	No	No		No															No	Sometimes	Never	Never	Frequently	Sometimes	Frequently	1	Never	none
1130	3573	Burayu Town	Positive	Yes	Yes	16 to 17	Burayu Town	Burayu Town	Gafersa Nono	10	5-7	No			No			No	No	No	No	No	No		No															No	Sometimes	Never	Sometimes	Sometimes	Never	Sometimes	1	Never
1131	3574	Burayu Town	Positive	Yes	Yes	18 to 19	Burayu Town	Burayu Town	Gafersa Nono	10	3-4	No			No			No	No	No	No	No	No		No															No	Never	Never	Never	Frequently	Never	Sometimes	3	Never	none
1132	3575	Burayu Town	Positive	Yes	Yes	18 to 19	Burayu Town	Burayu Town	Gefersa nono	10	1-2	No			No			No	No	No	No	No	No		No															No	Sometimes	Sometimes	Sometimes	Sometimes	Never	Sometimes	3	Sometimes
1133	3577	Burayu Town	Positive	Yes	Yes	16 to 17	Burayu Town	Burayu Town	Gafersa Nono	10	5-7	No			No			No	No	No	No	No	No		No															No	Sometimes	Never	Never	Never	Never	Never	3	Never
1134	3581	Burayu Town	Positive	Yes	Yes	16 to 17	Burayu Town	Burayu Town	Gefersa Guje	10	5-7	No			No			No	No	No	No	No	No		No															No	Sometimes	Sometimes	Sometimes	Sometimes	Never	Never	3	Sometimes
1135	3582	Burayu Town	Negative	Yes	Yes	18 to 19	Burayu Town	Burayu Town	Gefersa nono	12	5-7	No			No			No	No	No	No	No	No		No															No	Sometimes	Sometimes	Sometimes	Sometimes	Never	Never	3	Sometimes
1136	3585	Burayu Town	Positive	Yes	Yes	18 to 19	Burayu Town	Burayu Town	Gafarsa Nono	12	5-7	No			No			No	No	No	No	No	No		No															No	Sometimes	Never	Never	Sometimes	Never	Never	3	Sometimes
1137	3586	Burayu Town	Positive	Yes	Yes	18 to 19	Burayu Town	Burayu Town	Gefersa nono	12	5-7	No			No			No	No	No	No	No	No		No															No	Sometimes	Sometimes	Sometimes	Sometimes	Never	Sometimes	3	Sometimes
1138	3588	Burayu Town	Positive	Yes	Yes	18 to 19	Burayu Town	Burayu Town	Gafarsa Guje	12	8+	No			No			No	No	No	No	No	Yes	No	No	No	No	No	No		Yes							No		No	Sometimes	Sometimes	Sometimes	Sometimes	Never	Never	1	Never	none
1139	3589	Burayu Town	Positive	Yes	Yes	18 to 19	Burayu Town	Burayu Town	Gefersa nono	12	5-7	No			No			No	No	No	No	No	No		No															No	Sometimes	Sometimes	Sometimes	Sometimes	Never	Sometimes	3	Sometimes
1140	3591	Burayu Town	Negative	Yes	Yes	24 to 25	Burayu Town	Burayu Town	Melka Gefersa	12	5-7	No			No			No	No	No	No	No	No		No															No	Sometimes	Sometimes	Sometimes	Sometimes	Sometimes	Sometimes	3	Sometimes
1141	3592	Burayu Town	Negative	Yes	Yes	20 to 21	Burayu Town	Burayu Town	Gafarsa Guje	12	3-4	No			No			No	No	No	No	No	No		No															No	Never	Never	Never	Sometimes	Never	Sometimes	1	Never	none
1142	3594	Burayu Town	Negative	Yes	Yes	18 to 19	Burayu Town	Burayu Town	Gafarsa Guje	12	5-7	No			No			No	No	No	No	No	No		No															No	Never	Never	Sometimes	Frequently	Sometimes	Never	1	Sometimes
1143	3595	Burayu Town	Negative	Yes	Yes	20 to 21	Burayu Town	Burayu Town	Gefersa nono	12	5-7	No			No			No	No	No	No	No	No		No															No	Never	Never	Never	Frequently	Never	Sometimes	3	Never
1144	3596	Burayu Town	Positive	Yes	Yes	20 to 21	Burayu Town	Burayu Town	Gefersa nono	12	1-2	No			No			No	No	No	No	No	No		No															No	Sometimes	Sometimes	Sometimes	Sometimes	Sometimes	Never	3	Sometimes
1145	3597	Burayu Town	Negative	Yes	Yes	18 to 19	Burayu Town	Burayu Town	Gefersa Guje	12	1-2	No			No			No	No	No	No	No	No	No	No	No	No	No	Yes	not il	No	No	No	No	No	Yes	no			No	Never	Sometimes	Sometimes	Sometimes	Sometimes	Sometimes	3	Sometimes
1146	3598	Burayu Town	Negative	Yes	Yes	16 to 17	Burayu Town	Burayu Town	Malka Gafersa	10	5-7	No			No			No	No	No	No	No	No		No															Yes	Frequently	Never	Never	Frequently	Never	Never	3	Never	None
1147	3599	Burayu Town	Positive	Yes	Yes	16 to 17	Burayu Town	Burayu Town	Melka Gefersa	11	8+	No			No			No	No	No	No	No	No		No															No	Never	Sometimes	Sometimes	Sometimes	Never	Sometimes	1	Sometimes
1148	3600	Burayu Town	Positive	Yes	Yes	16 to 17	Burayu Town	Burayu Town	Melka Gefersa	7	5-7	No			No			No	No	No	No	No	No		No															No	Sometimes	Sometimes	Sometimes	Sometimes	Never	Never	3	Sometimes
1149	3601	Burayu Town	Negative	Yes	Yes	18 to 19	Burayu Town	Burayu Town	Gefersa nono	11	5-7	No			No			No	No	No	No	No	No		No															No	Sometimes	Sometimes	Sometimes	Sometimes	Never	Sometimes	3	Sometimes
1150	3604	Burayu Town	Positive	Yes	Yes	18 to 19	Burayu Town	Burayu Town	Melka Gefersa	11	8+	No			No			No	No	No	No	No	No		No															No	Sometimes	Sometimes	Sometimes	Sometimes	Never	Never	3	Sometimes
1151	3606	Burayu Town	Positive	Yes	Yes	14 to 15	Burayu Town	Burayu Town	Melka Gefersa	10	8+	No			No			No	No	No	No	No	No		No															No	Never	Never	Never	Sometimes	Never	Sometimes	3	Sometimes
1152	3607	Burayu Town	Positive	Yes	Yes	16 to 17	Burayu Town	Burayu Town	Melka Gefersa	10	8+	No			No			No	No	No	No	No	No		No															No	Never	Sometimes	Sometimes	Sometimes	Never	Never	3	Sometimes
1153	3608	Burayu Town	Positive	Yes	Yes	14 to 15	Burayu Town	Burayu Town	Atena Tera	10	5-7	No			No			No	No	No	No	No	No		No															No	Never	Never	Never	Sometimes	Never	Never	3	Sometimes
1154	3609	Burayu Town	Positive	Yes	Yes	18 to 19	Burayu Town	Burayu Town	Melka Gefersa	12	8+	No			No			No	No	No	No	No	No		No															No	Never	Sometimes	Sometimes	Sometimes	Never	Never	3	Sometimes
1155	3610	Burayu Town	Positive	Yes	Yes	16 to 17	Burayu Town	Burayu Town	Melka Gefersa	10	8+	No			No			No	No	No	No	No	No		No															No	Sometimes	Never	Never	Never	Never	Never	3	Sometimes
1156	3611	Burayu Town	Positive	Yes	Yes	18 to 19	Burayu Town	Burayu Town	Melka Gefersa	12	5-7	No			No			No	No	No	No	No	No		No															No	Never	Never	Never	Never	Never	Never	2	Never
1157	3612	Burayu Town	Negative	Yes	Yes	12 to 13	Burayu Town	Burayu Town	keta	6	5-7	No			No			No	No	No	No	No	No		No															No	Sometimes	Sometimes	Sometimes	Sometimes	Never	Sometimes	3	Never
1158	3613	Burayu Town	Positive	Yes	Yes	12 to 13	Burayu Town	Burayu Town	keta	7	5-7	No			No			No	No	No	No	No	No		No															No	Sometimes	Sometimes	Sometimes	Sometimes	Never	Sometimes	2	Never
1159	3614	Burayu Town	Positive	Yes	Yes	16 to 17	Burayu Town	Burayu Town	keta	4	5-7	No			No			No	No	No	No	No	No		No															No	Sometimes	Sometimes	Sometimes	Sometimes	Never	Never	3	Sometimes
1160	3615	Burayu Town	Positive	Yes	Yes	14 to 15	Burayu Town	Burayu Town	Burayuketa	7	5-7	No			No			No	No	No	No	No	No		No															No	Sometimes	Sometimes	Sometimes	Sometimes	Never	Sometimes	3	Sometimes
1161	3616	Burayu Town	Negative	Yes	Yes	14 to 15	Burayu Town	Burayu Town	keta	6	5-7	No			No			No	No	No	No	No	No		No															No	Sometimes	Sometimes	Sometimes	Sometimes	Never	Sometimes	3	Never
1162	3617	Burayu Town	Positive	Yes	Yes	16 to 17	Burayu Town	Burayu Town	Burqa Nono	10	5-7	No			No			No	No	No	No	No	No		No															No	Sometimes	Sometimes	Sometimes	Sometimes	Never	Sometimes	3	Sometimes
1163	3618	Burayu Town	Negative	Yes	Yes	18 to 19	Burayu Town	Burayu Town	Gefersa Nono	12	3-4	No			No			No	No	No	No	No	No		No															No	Sometimes	Sometimes	Sometimes	Sometimes	Never	Never	3	Sometimes
1164	3620	Burayu Town	Negative	Yes	Yes	16 to 17	Burayu Town	Burayu Town	Gegersa nono	11	1-2	No			No			No	No	No	No	No	No	No	No	No	No	No	Yes	not ill	No	No	No	No	No	Yes	no other			No	Sometimes	Sometimes	Sometimes	Sometimes	Sometimes	Sometimes	3	Sometimes
1165	3621	Burayu Town	Negative	Yes	Yes	18 to 19	Burayu Town	Burayu Town	Gefersa nono	11	5-7	No			No			No	No	No	No	No	No		No															No	Sometimes	Sometimes	Sometimes	Sometimes	Never	Sometimes	3	Sometimes
1166	3622	Burayu Town	Positive	Yes	Yes	18 to 19	Burayu Town	Burayu Town	Gefersa nono	11	1-2	No			No			No	No	No	No	No	No	No	No	No	No	No	Yes	not ill	No	No	No	No	No	Yes	no other			No	Sometimes	Sometimes	Sometimes	Sometimes	Never	Sometimes	3	Sometimes
1167	3623	Burayu Town	Negative	Yes	Yes	18 to 19	Burayu Town	Burayu Town	Gefersa nono	11	5-7	No			No			No	No	No	No	No	No		No															No	Sometimes	Never	Never	Sometimes	Never	Sometimes	3	Never
1168	3625	Burayu Town	Negative	Yes	Yes	18 to 19	Burayu Town	Burayu Town	Gefersa Nono	11	3-4	No			No			No	No	No	No	No	No		No															No	Never	Never	Sometimes	Sometimes	Never	Sometimes	3	Sometimes
1169	3628	Burayu Town	Negative	Yes	Yes	16 to 17	Burayu Town	Burayu Town	Gefersa nono	10	5-7	No			No			No	No	No	No	No	No		No															No	Never	Never	Never	Never	Never	Never	3	Sometimes
1170	3629	Burayu Town	Positive	Yes	Yes	16 to 17	Burayu Town	Burayu Town	Gafarsa Nono	10	5-7	No			No			No	No	No	No	No	No		No															No	Sometimes	Never	Never	Sometimes	Never	Sometimes	3	Never
1171	3630	Burayu Town	Positive	Yes	Yes	20 to 21	Burayu Town	Burayu Town	G/nono	12	3-4	No			No			No	No	No	No	No	No		No															No	Sometimes	Sometimes	Sometimes	Sometimes	Never	Sometimes	3	Sometimes
1172	3631	Burayu Town	Positive	Yes	Yes	16 to 17	Burayu Town	Burayu Town	Gafarsa Nono	10	3-4	No			No			No	No	No	No	No	No		No															No	Never	Never	Never	Sometimes	Never	Sometimes	3	Never
1173	3632	Burayu Town	Negative	Yes	Yes	18 to 19	Burayu Town	Burayu Town	G/nono	11	5-7	No			No			No	No	No	No	No	No		No															No	Sometimes	Sometimes	Sometimes	Sometimes	Never	Sometimes	2	Sometimes
1174	3633	Burayu Town	Positive	Yes	Yes	20 to 21	Burayu Town	Burayu Town	Gefersa Guje	12	5-7	No			No			No	No	No	No	No	No		No															No	Sometimes	Sometimes	Sometimes	Sometimes	Never	Never	3	Sometimes
1175	3634	Burayu Town	Negative	Yes	Yes	18 to 19	Burayu Town	Burayu Town	Gafarsa Nono	11	5-7	No			No			No	Yes	No	No	No	No	No	No	No	No	No	No		No	No	No	No	No	Yes	inhalation			No	Sometimes	Never	Never	Sometimes	Never	Never	3	Never	none
1176	3635	Burayu Town	Negative	Yes	Yes	18 to 19	Burayu Town	Burayu Town	G/nono	11	1-2	No			No			No	No	No	No	No	No		No															No	Sometimes	Sometimes	Sometimes	Sometimes	Never	Sometimes	3	Sometimes
1177	3636	Burayu Town	Negative	Yes	Yes	18 to 19	Burayu Town	Burayu Town	Gafarsa Nono	11	3-4	No			No			No	No	No	No	No	No		No															No	Sometimes	Never	Never	Sometimes	Never	Never	3	Never	none
1178	3637	Burayu Town	Negative	Yes	Yes	16 to 17	Burayu Town	Burayu Town	Geferss nono	10	5-7	No			No			No	No	No	No	No	No	No	No	No	No	No	Yes	no other	No	No	No	No	No	Yes	not ill			No	Sometimes	Sometimes	Sometimes	Sometimes	Never	Sometimes	2	Sometimes
1179	3640	Burayu Town	Negative	Yes	Yes	18 to 19	Burayu Town	Burayu Town	Gafarsa Nono	11	5-7	No			No			No	No	No	No	No	No		No															No	Never	Never	Sometimes	Sometimes	Never	Sometimes	1	Never	none
1180	3641	Burayu Town	Negative	Yes	Yes	16 to 17	Burayu Town	Burayu Town	Gefersa nono	10	5-7	No			No			No	No	No	No	No	No	No	No	No	No	No	Yes	not ill	No	No	No	No	No	Yes	no other			No	Sometimes	Sometimes	Sometimes	Sometimes	Sometimes	Never	2	Sometimes
1181	3643	Burayu Town	Positive	Yes	Yes	18 to 19	Burayu Town	Burayu Town	Gefersa Nono	11	3-4	No			No			No	No	No	No	No	No		No															No	Sometimes	Sometimes	Sometimes	Sometimes	Never	Sometimes	3	Sometimes
1182	3644	Burayu Town	Positive	Yes	Yes	18 to 19	Burayu Town	Burayu Town	Burka Nono	12	3-4	No			No			No	No	No	No	No	No		No															No	Sometimes	Sometimes	Sometimes	Sometimes	Sometimes	Sometimes	3	Never
1183	3645	Burayu Town	Positive	Yes	Yes	20 to 21	Burayu Town	Burayu Town	Melka Gefersa	11	1-2	No			No			No	No	No	No	No	No		No															No	Sometimes	Sometimes	Sometimes	Sometimes	Never	Sometimes	3	Sometimes
1184	3646	Burayu Town	Negative	Yes	Yes	18 to 19	Burayu Town	Burayu Town	Gefersa Nono	10	3-4	No			No			No	No	No	No	No	No		No															No	Sometimes	Sometimes	Sometimes	Sometimes	Never	Sometimes	3	Sometimes
1185	3647	Burayu Town	Positive	Yes	Yes	16 to 17	Burayu Town	Burayu Town	keta	8	5-7	No			No			No	No	No	No	No	No		No															No	Sometimes	Sometimes	Sometimes	Sometimes	Never	Never	3	Sometimes
1186	3649	Burayu Town	Negative	Yes	Yes	12 to 13	Burayu Town	Burayu Town	keta	6	1-2	No			No			No	No	No	No	No	No		No															No	Sometimes	Never	Sometimes	Sometimes	Never	Sometimes	3	Sometimes
1187	3650	Burayu Town	Positive	Yes	Yes	14 to 15	Burayu Town	Burayu Town	keta	6	8+	No			No			No	No	No	No	No	No		No															No	Sometimes	Sometimes	Sometimes	Sometimes	Never	Sometimes	3	Never
1188	3652	Burayu Town	Negative	Yes	Yes	16 to 17	Burayu Town	Burayu Town	keta	5	3-4	No			No			No	No	No	No	No	No		No															No	Sometimes	Never	Sometimes	Sometimes	Never	Sometimes	3	Never
1189	3653	Burayu Town	Negative	Yes	Yes	14 to 15	Burayu Town	Burayu Town	keta	6	5-7	No			No			No	No	No	No	No	No		No															No	Sometimes	Sometimes	Sometimes	Sometimes	Never	Sometimes	3	Sometimes
1190	3656	Burayu Town	Positive	Yes	Yes	16 to 17	Burayu Town	Burayu Town	keta	5	5-7	No			No			No	No	No	No	No	No		No															No	Sometimes	Never	Sometimes	Sometimes	Never	Sometimes	3	Sometimes
1191	3658	Burayu Town	Positive	Yes	Yes	16 to 17	Burayu Town	Burayu Town	keta	8	1-2	No			No			No	No	No	No	No	No		No															No	Sometimes	Sometimes	Sometimes	Sometimes	Never	Never	3	Sometimes
1192	3659	Burayu Town	Positive	Yes	Yes	16 to 17	Burayu Town	Burayu Town	keta	7	3-4	No			No			No	No	No	No	No	No		No															No	Sometimes	Sometimes	Sometimes	Sometimes	Never	Sometimes	3	Sometimes
1193	3660	Burayu Town	Positive	Yes	Yes	14 to 15	Burayu Town	Burayu Town	keta	7	5-7	No			No			No	No	No	No	No	No		No															No	Sometimes	Sometimes	Sometimes	Sometimes	Never	Sometimes	3	Sometimes
1194	3661	Burayu Town	Positive	Yes	Yes	20 to 21	Burayu Town	Burayu Town	keta	8	3-4	No			No			No	No	No	No	No	No		No															No	Sometimes	Sometimes	Sometimes	Sometimes	Never	Sometimes	3	Sometimes
1195	3662	Burayu Town	Positive	Yes	Yes	16 to 17	Burayu Town	Burayu Town	keta	4	3-4	No			No			No	No	No	No	No	No		No															No	Sometimes	Sometimes	Sometimes	Sometimes	Never	Never	3	Sometimes
1196	3663	Burayu Town	Positive	Yes	Yes	16 to 17	Burayu Town	Burayu Town	Burayu keta	8	3-4	No			No			No	No	No	No	No	No		No															No	Sometimes	Sometimes	Sometimes	Sometimes	Never	Sometimes	3	Sometimes
1197	3664	Burayu Town	Negative	Yes	Yes	14 to 15	Burayu Town	Burayu Town	keta	4	5-7	No			No			No	No	No	No	No	No		No															No	Sometimes	Sometimes	Sometimes	Sometimes	Never	Never	3	Never
1198	3668	Burayu Town	Positive	Yes	Yes	14 to 15	Burayu Town	Burayu Town	keta	5	3-4	No			No			No	No	No	No	No	No		No															No	Sometimes	Sometimes	Sometimes	Sometimes	Never	Sometimes	3	Never
1199	3670	Burayu Town	Negative	Yes	Yes	16 to 17	Burayu Town	Burayu Town	keta	4	3-4	No			No			No	No	No	No	No	No		No															No	Sometimes	Sometimes	Sometimes	Sometimes	Never	Never	3	Sometimes
1200	3671	Burayu Town	Positive	Yes	Yes	14 to 15	Burayu Town	Burayu Town	keta	4	8+	No			No			No	No	No	No	No	No		No															No	Sometimes	Sometimes	Sometimes	Sometimes	Never	Sometimes	3	Sometimes
1201	1700	Nekemete Town	Negative	Yes	Yes	12 to 13	Nekemete Town	Nekemete Town	Jirenya	4	5-7	No			No			No	Yes	No	No	Yes	No	No	No	No	No	No	No		No	Yes	No	No	No	No				No	Never	Never	Never	Sometimes	Never	Sometimes	3	Never
1202	1206	West Wellega	Negative	Yes	Yes	16 to 17	Gimbi Town	Gimbi Town	4	11	5-7	No			Yes	Other (specify)	tax	No	No	No	No	No	No	No	No	No	No	No	Yes	none	No	No	No	No	No	Yes	none			No	Sometimes	Never	Never	Sometimes	Never	Never	2	Never	none
1203	2189	FZOSZ	Positive	Yes	Yes	12 to 13	Sululta Woreda	Sululta Woreda	Moyo Gajo	7	3-4	No			No																									No	Never	Never	Never	Never	Never	Never	2	Never
1204	1057	Dukem Town	Positive	Yes	Yes	12 to 13	Dukem Town	Dukem Town	melka dukem	5	8+	No			No			No	Yes	No	No	No	No	No	No	No	No	No	No		No	Yes	No	No	No	No				No	Never	Never	Never	Sometimes	Never	Sometimes	3	Never
1205	1086	Dukem Town	Negative	Yes	Yes	12 to 13	Dukem Town	Dukem Town	Xadecha	6	5-7	No			No			No	No	No	No	No	Yes	No	No	No	No	No	No		No	No	No	Yes	Yes	No				No	Never	Never	Never	Never	Never	Never	2	Never
1206	3532	Burayu Town	Negative	Yes	Yes	12 to 13	Burayu Town	Burayu Town	Leku keta	5	3-4	No			No			Yes	No	No	No	No	No	No	No	No	No	No	No		Yes							No		No	Sometimes	Never	Sometimes	Sometimes	Never	Never	3	Never
1207	2460	Arsi	Negative	Yes	Yes	18 to 19	Ziway Dugda	Ziway Dugda	C/jila	12	8+	No			No																									No	Frequently	Frequently	Sometimes	Sometimes	Sometimes	Sometimes	3	Frequently
1208	3583	Burayu Town	Positive	Yes	Yes	24 to 25	Burayu Town	Burayu Town	Gafarsa Nono	12	3-4	No			No																									Yes	Frequently	Sometimes	Sometimes	Sometimes	Never	Never	3	Never	none
1209	3228	Adama Town	Positive	Yes	Yes	14 to 15	Adama Town	Adama Town	boku shanan	7	5-7	No			No																									No	Never	Never	Never	Never	Never	Never	2	Never
1210	3518	Adama Town	Positive	Yes	Yes	16 to 17	Adama Town	Adama Town	14	10	3-4	No			No			No	No	No	No	No	No	No	No	Yes	No	No	No		Yes							No		No	Never	Never	Frequently	Never	Never	Never	1	Never
1211	256	Bishoftu Town	Positive	Yes	Yes	16 to 17	Bishoftu Town	Bishoftu Town	2	10	5-7	No			Yes	At social gatherings		No	Yes	No	No	No	No	No	Yes	No	No	Yes	No		Yes							No		Yes	Never	Never	Never	Frequently	Never	Never	1	Never	no
1212	3648	Burayu Town	Positive	Yes	Yes	14 to 15	Burayu Town	Burayu Town	keta	6	5-7	No			No																									No	Sometimes	Sometimes	Sometimes	Sometimes	Never	Sometimes	3	Sometimes
1213	1070	Dukem Town	Positive	Yes	Yes	18 to 19	Dukem Town	Dukem Town	Melka Dukem	11	3-4	No			No			No	No	No	No	No	No	No	No	No	No	Yes	No		No	Yes	No	No	No	No				No	Never	Never	Never	Sometimes	Never	Sometimes	3	Never
1214	2297	Asella Town	Negative	Yes	Yes	12 to 13	Asella Town	Asella Town	9	5	5-7	No			No																									No	Sometimes	Sometimes	Never	Sometimes	Sometimes	Sometimes	2	Sometimes
1215	123	Bishoftu Town	Negative	Yes	Yes	18 to 19	Bishoftu Town	Bishoftu Town	3	10	5-7	No			No																									No	Never	Sometimes	Never	Frequently	Never	Sometimes	3	Never
1216	3437	Adama Town	Positive	Yes	Yes	18 to 19	Adama Town	Adama Town	9	11	5-7	No			No																									No	Never	Never	Sometimes	Sometimes	Never	Never	1	Never
1217	1989	West Shewa	Negative	Yes	Yes	16 to 17	Adea Berga	Adea Berga	Muger community	10	3-4	No			No			Yes	No	No	No	No	No	No	No	No	No	Yes	No		No	Yes	No	No	No	No				No	Sometimes	Never	Never	Never	Sometimes	Never	2	Never	no
1218	1084	Dukem Town	Negative	Yes	Yes	12 to 13	Dukem Town	Dukem Town	xadecha	6	5-7	No			No			No	No	No	No	No	Yes	No	No	No	No	No	No		No	Yes	No	No	No	No				No	Sometimes	Never	Never	Never	Never	Never	2	Never
1219	1083	Dukem Town	Negative	Yes	Yes	12 to 13	Dukem Town	Dukem Town	Xadecha	6	5-7	No			No			No	No	No	No	Yes	No	No	No	No	No	No	No		No	Yes	No	No	No	No				Yes	Never	Never	Never	Never	Never	Never	2	Sometimes
1220	3674	Burayu Town	Positive	Yes	Yes	14 to 15	Burayu Town	Burayu Town	Burayu keta	7	5-7	No			No																									No	Sometimes	Sometimes	Sometimes	Sometimes	Never	Sometimes	3	Sometimes
1221	1095	Dukem Town	Negative	Yes	Yes	16 to 17	Dukem Town	Dukem Town	Koticha	8	3-4	No			Yes	At home		No	No	No	No	Yes	Yes	No	No	No	No	No	No		No	Yes	No	No	No	No				Yes	Never	Sometimes	Frequently	Sometimes	Never	Never	3	Sometimes
1222	716	Jimma	Positive	Yes	Yes	18 to 19	Seka Chekorsa	Seka Chekorsa	Ilke Togobe	12	5-7	No			No																									No	Never	Never	Never	Never	Never	Never	2	Never	no
1223	258	Bishoftu Town	Positive	Yes	Yes	16 to 17	Bishoftu Town	Bishoftu Town	1	10	1-2	No			No			No	No	No	No	No	Yes	No	No	No	No	Yes	No		No	Yes	No	No	No	No				No	Never	Never	Sometimes	Frequently	Never	Sometimes	1	Never	no
1224	1183	West Wellega	Positive	Yes	Yes	12 to 13	Gimbi Town	Gimbi Town	4	5	5-7	No			No			No	No	No	Yes	No	No	No	Yes	No	Yes	No	No		No	Yes	No	No	No	No				No	Never	Sometimes	Never	Never	Never	Never	2	Never	none
1225	508	Sebeta Town	Positive	Yes	Yes	18 to 19	Sebeta Town	Sebeta Town	8	11	5-7	No			No																									No	Never	Never	Never	Never	Never	Never	1	Never
1226	2784	Adama Town	Negative	Yes	Yes	12 to 13	Adama Town	Adama Town	9	6	5-7	No			No																									No	Never	Sometimes	Never	Sometimes	Never	Never	1	Never
1227	1085	Dukem Town	Positive	Yes	Yes	12 to 13	Dukem Town	Dukem Town	1	6	5-7	No			No			No	No	No	No	Yes	No	No	No	No	No	No	No		No	Yes	No	No	No	No				No	Never	Never	Never	Never	Sometimes	Never	2	Sometimes
1228	3163	Adama Town	Negative	Yes	Yes	18 to 19	Adama Town	Adama Town	3	11	1-2	No			No			No	Yes	No	No	No	No	No	No	No	No	No	No		No	Yes	No	No	No	No				No	Sometimes	Sometimes	Frequently	Sometimes	Sometimes	Never	1	Sometimes
1229	257	Bishoftu Town	Positive	Yes	Yes	18 to 19	Bishoftu Town	Bishoftu Town	1	10	5-7	No			No																									No	Never	Never	Never	Sometimes	Never	Never	1	Never
1230	600	Sebeta Town	Positive	Yes	Yes	18 to 19	Sebeta Town	Sebeta Town	8	11	8+	No			No																									No	Never	Never	Never	Frequently	Never	Sometimes	1	Never
1231	3642	Burayu Town	Negative	Yes	Yes	18 to 19	Burayu Town	Burayu Town	Gefersa Guje	11	3-4	No			No																									No	Sometimes	Sometimes	Sometimes	Sometimes	Never	Sometimes	3	Sometimes
1232	2465	Arsi	Positive	Yes	Yes	12 to 13	Bishoftu Town	Bishoftu Town	Birbirsa foka	6	5-7	No			No																									No	Sometimes	Never	Never	Sometimes	Never	Never	1	Never
1233	273	Bishoftu Town	Negative	Yes	Yes	18 to 19	Ziway Dugda	Ziway Dugda	Chafe jila	12	8+	No			No																									No	Never	Never	Never	Sometimes	Sometimes	Never	2	Sometimes
1234	232	Bishoftu Town	Negative	Yes	Yes	16 to 17	Bishoftu Town	Bishoftu Town	1	10	5-7	No			No																									No	Sometimes	Never	Never	Never	Never	Never	2	Never	no
1235	1087	Dukem Town	Negative	Yes	Yes	12 to 13	Dukem Town	Dukem Town	Xedicha	6	5-7	No			No			No	No	No	No	Yes	No	No	No	No	No	No	No		No	No	No	Yes	No	No				No	Sometimes	Sometimes	Sometimes	Sometimes	Never	Never	3	Sometimes
1236	597	Sebeta Town	Negative	Yes	Yes	18 to 19	Sebeta Town	Sebeta Town	8	12	5-7	No			No																									No	Never	Never	Never	Frequently	Never	Never	1	Never
1237	1076	Dukem Town	Positive	Yes	Yes	16 to 17	Dukem Town	Dukem Town	Xadecha	11	5-7	No			No			No	No	No	No	No	No	No	No	No	Yes	No	No		No	Yes	No	No	Yes	No				No	Never	Sometimes	Never	Never	Never	Sometimes	3	Never
1238	3545	Burayu Town	Positive	Yes	Yes	18 to 19	Burayu Town	Burayu Town	Gafarsa Nono	11	8+	No			No																									Yes	Sometimes	Never	Never	Sometimes	Never	Sometimes	3	Sometimes
1239	3522	Burayu Town	Negative	Yes	Yes	12 to 13	Burayu Town	Burayu Town	Keta	7	5-7	No			No			No	No	No	No	No	No	No	No	No	No	No	Yes	not ill	No	No	No	No	No	Yes	not ill			No	Never	Never	Never	Sometimes	Never	Sometimes	2	Never	she come with foot to school
1240	3155	Adama Town	Negative	Yes	Yes	16 to 17	Adama Town	Adama Town	boku shana	7	3-4	No			No																									No	Never	Never	Never	Never	Never	Never	2	Never
1241	3227	Adama Town	Negative	Yes	Yes	18 to 19	Adama Town	Adama Town	8	10	5-7	No			No																									No	Never	Never	Never	Sometimes	Sometimes	Never	1	Sometimes
1242	1098	Dukem Town	Negative	Yes	Yes	16 to 17	Dukem Town	Dukem Town	Melka Dukem	10	5-7	No			No			No	No	No	No	No	Yes	No	No	No	No	No	No		No	Yes	No	No	No	No				Yes	Never	Never	Never	Never	Never	Never	2	Never
1243	1090	Dukem Town	Positive	Yes	Yes	10 to 11	Dukem Town	Dukem Town	Koticha	5	3-4	No			No			No	No	No	No	Yes	Yes	No	No	No	No	No	No		No	Yes	No	No	No	No				No	Sometimes	Never	Never	Sometimes	Never	Never	3	Sometimes
1244	259	Bishoftu Town	Negative	Yes	Yes	16 to 17	Bishoftu Town	Bishoftu Town	1	11	3-4	No			No			No	No	No	No	No	Yes	No	No	No	No	No	No		No	Yes	No	No	No	No				No	Frequently	Sometimes	Sometimes	Never	Never	Sometimes	1	Never
1245	84	Bishoftu Town	Positive	Yes	Yes	16 to 17	Bishoftu Town	Bishoftu Town	1	10	3-4	No			No																									No	Never	Never	Never	Sometimes	Never	Never	3	Never	no
1246	1710	Nekemete Town	Negative	Yes	Yes	18 to 19	Nekemete Town	Nekemete Town	3	8	1-2	No			No			No	Yes	No	No	No	No	No	No	No	No	No	No		No	Yes	No	No	No	No				No	Sometimes	Never	Never	Never	Never	Never	1	Never	no
1247	38	Bishoftu Town	Positive	Yes	Yes	12 to 13	Bishoftu Town	Bishoftu Town	Birbirsa Foka	6	5-7	No			No																									No	Never	Never	Never	Frequently	Never	Never	3	Never	No
1248	1099	Dukem Town	Positive	Yes	Yes	16 to 17	Dukem Town	Dukem Town	Melka Fukem	10	3-4	No			No			No	No	No	No	No	Yes	No	No	No	No	No	No		Yes							No		Yes	Sometimes	Sometimes	Sometimes	Never	Sometimes	Sometimes	1	Sometimes
1249	1092	Dukem Town	Negative	Yes	Yes	12 to 13	Dukem Town	Dukem Town	Koticha	6	5-7	No			No			No	No	No	No	Yes	No	No	No	No	No	No	No		No	Yes	No	No	No	No				Yes	Sometimes	Frequently	Never	Sometimes	Sometimes	Never	2	Sometimes
1250	1996	West Shewa	Negative	Yes	Yes	16 to 17	Adea Berga	Adea Berga	Reji 01	10	5-7	No			No			No	Yes	No	No	No	No	No	No	No	No	Yes	No		Yes							No		No	Never	Never	Never	Never	Never	Never	2	Never	no
1251	3356	Adama Town	Negative	Yes	Yes	12 to 13	Adama Town	Adama Town	5	7	5-7	No			No																									No	Never	Sometimes	Sometimes	Sometimes	Never	Never	2	Sometimes
1252	3162	Adama Town	Negative	Yes	Yes	16 to 17	Adama Town	Adama Town	9	11	3-4	No			No																									No	Never	Never	Never	Never	Never	Never	2	Never
1253	2272	Asella Town	Negative	Yes	Yes	20 to 21	Asella Town	Asella Town	1	12	1-2	No			No																									No	Never	Sometimes	Never	Never	Never	Sometimes	3	Never
1254	1048	Dukem Town	Negative			12 to 13	Dukem Town	Dukem Town	Melks Dukem	6	8+	No			No			No	No	No	No	No	No	No	Yes	No	No	No	No		No	Yes	No	No	No	No				No	Sometimes	Sometimes	Never	Sometimes	Never	Never	3	Sometimes
1255	1052	Dukem Town	Negative			12 to 13	Dukem Town	Dukem Town	Melka Dukem	8	5-7	No			No			No	No	No	No	No	No	No	No	No	No	Yes	Yes		No	Yes	No	No	No	No				No	Sometimes	Sometimes	Sometimes	Sometimes	Sometimes	Sometimes	3	Sometimes
1256	1058	Dukem Town	Negative			10 to 11	Dukem Town	Dukem Town	koticha	5	8+	No			No			No	No	No	No	Yes	No	No	No	No	No	No	No		Yes							No		No	Sometimes	Sometimes	Sometimes	Sometimes	Sometimes	Never	2	Never
1257	539	Sebeta Town	Positive			16 to 17	Sebeta Town	Sebeta Town	8	10	5-7	No			No			No	No	No	No	No	No	No	No	No	No	No	No											No	Never	Sometimes	Never	Frequently	Never	Never	1	Never
1258	1055	Dukem Town	Negative			10 to 11	Dukem Town	Dukem Town	Koticha	4	5-7	No			No			No	No	No	No	Yes	No	No	No	No	No	No	No		No	Yes	No	No	No	No				No	Sometimes	Sometimes	Sometimes	Sometimes	Sometimes	Sometimes	3	Sometimes
1259	1097	Dukem Town	Positive			14 to 15	Dukem Town	Dukem Town	Melka Dukem	10	5-7	No			No			No	No	No	No	No	No	No	No	No	No	No	No											No	Sometimes	Sometimes	Sometimes	Never	Sometimes	Sometimes	2	Sometimes
1260	1093	Dukem Town	Positive			10 to 11	Dukem Town	Dukem Town	Koticha	6	3-4	No			No			No	No	No	No	No	No	No	No	No	No	No	No											No	Sometimes	Sometimes	Sometimes	Sometimes	Sometimes	Sometimes	3	Sometimes
1261	2283	Asella Town	Negative			18 to 19	Asella Town	Asella Town	14	12	3-4	No			No			No	No	No	No	No	No	No	No	No	No	No	No											No	Sometimes	Sometimes	Sometimes	Sometimes	Never	Sometimes	3	Never
1262	1096	Dukem Town	Positive			12 to 13	Dukem Town	Dukem Town	Koticha	7	5-7	No			No			Yes	No	No	No	Yes	No	No	Yes	No	No	No	No		No	Yes	No	No	No	No				No	Sometimes	Never	Sometimes	Sometimes	Sometimes	Never	3	Sometimes
1263	1094	Dukem Town	Negative			14 to 15	Dukem Town	Dukem Town	Melka Dukem	8	8+	No			No			No	No	No	No	No	No	No	No	No	No	No	No											No	Sometimes	Sometimes	Sometimes	Never	Never	Never	2	Never
1264	1089	Dukem Town	Positive			10 to 11	Dukem Town	Dukem Town	melka dukem	6	5-7	No			No			No	No	No	No	No	No	No	No	No	No	No	No											No	Frequently	Never	Sometimes	Never	Never	Never	2	Never
1265	1045	Dukem Town	Negative			14 to 15	Dukem Town	Dukem Town	Koticha	8	5-7	No			No			Yes	Yes	No	No	No	Yes	No	No	No	No	Yes	No		No	Yes	No	No	No	No				No	Never	Sometimes	Sometimes	Sometimes	Never	Never	3	Sometimes
1266	1091	Dukem Town	Positive			10 to 11	Dukem Town	Dukem Town	Koticha	4	3-4	No			No			No	No	No	No	Yes	No	No	No	No	No	No	No		No	Yes	No	No	No	No				No	Never	Never	Never	Sometimes	Sometimes	Sometimes	3	Sometimes
1267	1088	Dukem Town	Negative			14 to 15	Dukem Town	Dukem Town	koticha	8	5-7	No			No			No	No	No	No	No	No	No	No	No	No	No	No		No	Yes	No	No	No	No				No	Never	Never	Never	Sometimes	Never	Never	3	Sometimes
1268	2412	Arsi	Negative			10 to 11	Ziway Dugda	Ziway Dugda	Chafe jila	6	5-7				No			No	No	No	No	No	No	No	No	No	No	No	No		No	Yes	No	No	No	No				No	Frequently	Never	Sometimes	Never	Never	Never	2	Never
1269	1056	Dukem Town	Positive			14 to 15	Dukem Town	Dukem Town	melka dukem	8	5-7				No			Yes	Yes	No	No	No	Yes	No	No	No	No	Yes	No		No	Yes	No	No	No	No				No	Never	Sometimes	Sometimes	Sometimes	Never	Never	3	Sometimes
1270	3547	Adama Town	Positive			10 to 11	Adama Town	Adama Town		4	3-4				No			No	No	No	No	Yes	No	No	No	No	No	No	No		No	Yes	No	No	No	No				No	Never	Never	Never	Sometimes	Sometimes	Sometimes	3	Sometimes
1271	680	East Harerghe	Negative			14 to 15	Babile	Babile		8	5-7				No			No	No	No	No	No	No	No	No	No	No	No	No		No	Yes	No	No	No	No				No	Never	Never	Never	Sometimes	Never	Never	3	Sometimes
[truncated: 32 more columns]
